# Supplementary material for: Development and Testing of a Rocket-Based Sensor for Atmospheric Sensing Using an Unmanned Aerial System
Source: Sensors (Basel). 2024 Mar 9;24(6):1768. doi: 10.3390/s24061768 (PMC10975489; doi:10.3390/s24061768)
Supplement: Supplementary file 1 [file sensors-24-01768-s001.zip]

Archive with 9 entries (9 files):
- Figure10_data.itx
- Figure11_data.itx
- Figure12_data.itx
- Figure3_data.itx
- Figure5_data.itx
- Figure6_data.itx
- Figure7_data.itx
- Figure8_data.itx
- Figure9_data.itx
