# Supplementary material for: Development and Testing of a Rocket-Based Sensor for Atmospheric Sensing Using an Unmanned Aerial System
Source: Sensors (Basel). 2024 Mar 9;24(6):1768. doi: 10.3390/s24061768 (PMC10975489; doi:10.3390/s24061768)
Supplement: Supplementary file 1 [file sensors-24-01768-s001.zip › Figure10_data.itx]

IGOR
WAVES/D	A_N0_up	A_N1_up	A_Palt_up	A_PM1_up	A_PM25_up
BEGIN
	NAN	NAN	NAN	NAN	NAN
	NAN	NAN	NAN	NAN	NAN
	NAN	NAN	NAN	NAN	NAN
	NAN	NAN	NAN	NAN	NAN
	NAN	NAN	NAN	NAN	NAN
	NAN	NAN	NAN	NAN	NAN
	NAN	NAN	NAN	NAN	NAN
	NAN	NAN	NAN	NAN	NAN
	NAN	NAN	NAN	NAN	NAN
	NAN	NAN	NAN	NAN	NAN
	NAN	NAN	NAN	NAN	NAN
	NAN	NAN	NAN	NAN	NAN
	NAN	NAN	NAN	NAN	NAN
	NAN	NAN	NAN	NAN	NAN
	NAN	NAN	NAN	NAN	NAN
	NAN	NAN	NAN	NAN	NAN
	NAN	NAN	NAN	NAN	NAN
	NAN	NAN	NAN	NAN	NAN
	NAN	NAN	NAN	NAN	NAN
	NAN	NAN	NAN	NAN	NAN
	NAN	NAN	NAN	NAN	NAN
	NAN	NAN	NAN	NAN	NAN
	NAN	NAN	NAN	NAN	NAN
	NAN	NAN	NAN	NAN	NAN
	NAN	NAN	NAN	NAN	NAN
	NAN	NAN	NAN	NAN	NAN
	NAN	NAN	NAN	NAN	NAN
	NAN	NAN	NAN	NAN	NAN
	NAN	NAN	NAN	NAN	NAN
	NAN	NAN	NAN	NAN	NAN
	NAN	NAN	NAN	NAN	NAN
	NAN	NAN	NAN	NAN	NAN
	NAN	NAN	NAN	NAN	NAN
	NAN	NAN	NAN	NAN	NAN
	NAN	NAN	NAN	NAN	NAN
	NAN	NAN	NAN	NAN	NAN
	NAN	NAN	NAN	NAN	NAN
	NAN	NAN	NAN	NAN	NAN
	NAN	NAN	NAN	NAN	NAN
	NAN	NAN	NAN	NAN	NAN
	NAN	NAN	NAN	NAN	NAN
	NAN	NAN	NAN	NAN	NAN
	NAN	NAN	NAN	NAN	NAN
	NAN	NAN	NAN	NAN	NAN
	NAN	NAN	NAN	NAN	NAN
	NAN	NAN	NAN	NAN	NAN
	NAN	NAN	NAN	NAN	NAN
	NAN	NAN	NAN	NAN	NAN
	NAN	NAN	NAN	NAN	NAN
	NAN	NAN	NAN	NAN	NAN
	NAN	NAN	NAN	NAN	NAN
	NAN	NAN	NAN	NAN	NAN
	NAN	NAN	NAN	NAN	NAN
	NAN	NAN	NAN	NAN	NAN
	NAN	NAN	NAN	NAN	NAN
	NAN	NAN	NAN	NAN	NAN
	NAN	NAN	NAN	NAN	NAN
	NAN	NAN	NAN	NAN	NAN
	NAN	NAN	NAN	NAN	NAN
	NAN	NAN	NAN	NAN	NAN
	NAN	NAN	NAN	NAN	NAN
	NAN	NAN	NAN	NAN	NAN
	NAN	NAN	NAN	NAN	NAN
	NAN	NAN	NAN	NAN	NAN
	NAN	NAN	NAN	NAN	NAN
	NAN	NAN	NAN	NAN	NAN
	NAN	NAN	NAN	NAN	NAN
	NAN	NAN	NAN	NAN	NAN
	NAN	NAN	NAN	NAN	NAN
	NAN	NAN	NAN	NAN	NAN
	NAN	NAN	NAN	NAN	NAN
	NAN	NAN	NAN	NAN	NAN
	NAN	NAN	NAN	NAN	NAN
	NAN	NAN	NAN	NAN	NAN
	NAN	NAN	NAN	NAN	NAN
	NAN	NAN	NAN	NAN	NAN
	NAN	NAN	NAN	NAN	NAN
	NAN	NAN	NAN	NAN	NAN
	NAN	NAN	NAN	NAN	NAN
	NAN	NAN	NAN	NAN	NAN
	NAN	NAN	NAN	NAN	NAN
	NAN	NAN	NAN	NAN	NAN
	NAN	NAN	NAN	NAN	NAN
	NAN	NAN	NAN	NAN	NAN
	NAN	NAN	NAN	NAN	NAN
	NAN	NAN	NAN	NAN	NAN
	NAN	NAN	NAN	NAN	NAN
	NAN	NAN	NAN	NAN	NAN
	NAN	NAN	NAN	NAN	NAN
	NAN	NAN	NAN	NAN	NAN
	NAN	NAN	NAN	NAN	NAN
	NAN	NAN	NAN	NAN	NAN
	NAN	NAN	NAN	NAN	NAN
	NAN	NAN	NAN	NAN	NAN
	NAN	NAN	NAN	NAN	NAN
	NAN	NAN	NAN	NAN	NAN
	NAN	NAN	NAN	NAN	NAN
	NAN	NAN	NAN	NAN	NAN
	NAN	NAN	NAN	NAN	NAN
	NAN	NAN	NAN	NAN	NAN
	NAN	NAN	NAN	NAN	NAN
	NAN	NAN	NAN	NAN	NAN
	NAN	NAN	NAN	NAN	NAN
	NAN	NAN	NAN	NAN	NAN
	NAN	NAN	NAN	NAN	NAN
	NAN	NAN	NAN	NAN	NAN
	NAN	NAN	NAN	NAN	NAN
	NAN	NAN	NAN	NAN	NAN
	NAN	NAN	NAN	NAN	NAN
	NAN	NAN	NAN	NAN	NAN
	NAN	NAN	NAN	NAN	NAN
	NAN	NAN	NAN	NAN	NAN
	NAN	NAN	NAN	NAN	NAN
	NAN	NAN	NAN	NAN	NAN
	NAN	NAN	NAN	NAN	NAN
	NAN	NAN	NAN	NAN	NAN
	NAN	NAN	NAN	NAN	NAN
	NAN	NAN	NAN	NAN	NAN
	NAN	NAN	NAN	NAN	NAN
	NAN	NAN	NAN	NAN	NAN
	NAN	NAN	NAN	NAN	NAN
	NAN	NAN	NAN	NAN	NAN
	NAN	NAN	NAN	NAN	NAN
	NAN	NAN	NAN	NAN	NAN
	NAN	NAN	NAN	NAN	NAN
	NAN	NAN	NAN	NAN	NAN
	NAN	NAN	NAN	NAN	NAN
	NAN	NAN	NAN	NAN	NAN
	NAN	NAN	NAN	NAN	NAN
	NAN	NAN	NAN	NAN	NAN
	NAN	NAN	NAN	NAN	NAN
	NAN	NAN	NAN	NAN	NAN
	NAN	NAN	NAN	NAN	NAN
	NAN	NAN	NAN	NAN	NAN
	NAN	NAN	NAN	NAN	NAN
	NAN	NAN	NAN	NAN	NAN
	NAN	NAN	NAN	NAN	NAN
	NAN	NAN	NAN	NAN	NAN
	NAN	NAN	NAN	NAN	NAN
	NAN	NAN	NAN	NAN	NAN
	NAN	NAN	NAN	NAN	NAN
	NAN	NAN	NAN	NAN	NAN
	NAN	NAN	NAN	NAN	NAN
	NAN	NAN	NAN	NAN	NAN
	NAN	NAN	NAN	NAN	NAN
	NAN	NAN	NAN	NAN	NAN
	NAN	NAN	NAN	NAN	NAN
	NAN	NAN	NAN	NAN	NAN
	NAN	NAN	NAN	NAN	NAN
	NAN	NAN	NAN	NAN	NAN
	NAN	NAN	NAN	NAN	NAN
	NAN	NAN	NAN	NAN	NAN
	NAN	NAN	NAN	NAN	NAN
	NAN	NAN	NAN	NAN	NAN
	NAN	NAN	NAN	NAN	NAN
	NAN	NAN	NAN	NAN	NAN
	NAN	NAN	NAN	NAN	NAN
	NAN	NAN	NAN	NAN	NAN
	NAN	NAN	NAN	NAN	NAN
	NAN	NAN	NAN	NAN	NAN
	NAN	NAN	NAN	NAN	NAN
	NAN	NAN	NAN	NAN	NAN
	NAN	NAN	NAN	NAN	NAN
	NAN	NAN	NAN	NAN	NAN
	NAN	NAN	NAN	NAN	NAN
	NAN	NAN	NAN	NAN	NAN
	NAN	NAN	NAN	NAN	NAN
	NAN	NAN	NAN	NAN	NAN
	NAN	NAN	NAN	NAN	NAN
	NAN	NAN	NAN	NAN	NAN
	NAN	NAN	NAN	NAN	NAN
	NAN	NAN	NAN	NAN	NAN
	NAN	NAN	NAN	NAN	NAN
	NAN	NAN	NAN	NAN	NAN
	NAN	NAN	NAN	NAN	NAN
	NAN	NAN	NAN	NAN	NAN
	NAN	NAN	NAN	NAN	NAN
	NAN	NAN	NAN	NAN	NAN
	NAN	NAN	NAN	NAN	NAN
	NAN	NAN	NAN	NAN	NAN
	NAN	NAN	NAN	NAN	NAN
	NAN	NAN	NAN	NAN	NAN
	NAN	NAN	NAN	NAN	NAN
	NAN	NAN	NAN	NAN	NAN
	NAN	NAN	NAN	NAN	NAN
	NAN	NAN	NAN	NAN	NAN
	NAN	NAN	NAN	NAN	NAN
	NAN	NAN	NAN	NAN	NAN
	NAN	NAN	NAN	NAN	NAN
	NAN	NAN	NAN	NAN	NAN
	NAN	NAN	NAN	NAN	NAN
	NAN	NAN	NAN	NAN	NAN
	NAN	NAN	NAN	NAN	NAN
	NAN	NAN	NAN	NAN	NAN
	NAN	NAN	NAN	NAN	NAN
	NAN	NAN	NAN	NAN	NAN
	NAN	NAN	NAN	NAN	NAN
	NAN	NAN	NAN	NAN	NAN
	NAN	NAN	NAN	NAN	NAN
	NAN	NAN	NAN	NAN	NAN
	NAN	NAN	NAN	NAN	NAN
	NAN	NAN	NAN	NAN	NAN
	NAN	NAN	NAN	NAN	NAN
	NAN	NAN	NAN	NAN	NAN
	NAN	NAN	NAN	NAN	NAN
	NAN	NAN	NAN	NAN	NAN
	NAN	NAN	NAN	NAN	NAN
	NAN	NAN	NAN	NAN	NAN
	NAN	NAN	NAN	NAN	NAN
	NAN	NAN	NAN	NAN	NAN
	NAN	NAN	NAN	NAN	NAN
	NAN	NAN	NAN	NAN	NAN
	NAN	NAN	NAN	NAN	NAN
	NAN	NAN	NAN	NAN	NAN
	NAN	NAN	NAN	NAN	NAN
	NAN	NAN	NAN	NAN	NAN
	NAN	NAN	NAN	NAN	NAN
	NAN	NAN	NAN	NAN	NAN
	NAN	NAN	NAN	NAN	NAN
	NAN	NAN	NAN	NAN	NAN
	NAN	NAN	NAN	NAN	NAN
	NAN	NAN	NAN	NAN	NAN
	NAN	NAN	NAN	NAN	NAN
	NAN	NAN	NAN	NAN	NAN
	NAN	NAN	NAN	NAN	NAN
	NAN	NAN	NAN	NAN	NAN
	NAN	NAN	NAN	NAN	NAN
	NAN	NAN	NAN	NAN	NAN
	NAN	NAN	NAN	NAN	NAN
	NAN	NAN	NAN	NAN	NAN
	NAN	NAN	NAN	NAN	NAN
	NAN	NAN	NAN	NAN	NAN
	NAN	NAN	NAN	NAN	NAN
	NAN	NAN	NAN	NAN	NAN
	NAN	NAN	NAN	NAN	NAN
	NAN	NAN	NAN	NAN	NAN
	NAN	NAN	NAN	NAN	NAN
	NAN	NAN	NAN	NAN	NAN
	NAN	NAN	NAN	NAN	NAN
	NAN	NAN	NAN	NAN	NAN
	NAN	NAN	NAN	NAN	NAN
	NAN	NAN	NAN	NAN	NAN
	NAN	NAN	NAN	NAN	NAN
	NAN	NAN	NAN	NAN	NAN
	NAN	NAN	NAN	NAN	NAN
	NAN	NAN	NAN	NAN	NAN
	NAN	NAN	NAN	NAN	NAN
	NAN	NAN	NAN	NAN	NAN
	NAN	NAN	NAN	NAN	NAN
	NAN	NAN	NAN	NAN	NAN
	NAN	NAN	NAN	NAN	NAN
	NAN	NAN	NAN	NAN	NAN
	NAN	NAN	NAN	NAN	NAN
	NAN	NAN	NAN	NAN	NAN
	NAN	NAN	NAN	NAN	NAN
	NAN	NAN	NAN	NAN	NAN
	NAN	NAN	NAN	NAN	NAN
	NAN	NAN	NAN	NAN	NAN
	NAN	NAN	NAN	NAN	NAN
	NAN	NAN	NAN	NAN	NAN
	NAN	NAN	NAN	NAN	NAN
	NAN	NAN	NAN	NAN	NAN
	NAN	NAN	NAN	NAN	NAN
	NAN	NAN	NAN	NAN	NAN
	NAN	NAN	NAN	NAN	NAN
	NAN	NAN	NAN	NAN	NAN
	NAN	NAN	NAN	NAN	NAN
	NAN	NAN	NAN	NAN	NAN
	NAN	NAN	NAN	NAN	NAN
	NAN	NAN	NAN	NAN	NAN
	NAN	NAN	NAN	NAN	NAN
	NAN	NAN	NAN	NAN	NAN
	NAN	NAN	NAN	NAN	NAN
	NAN	NAN	NAN	NAN	NAN
	NAN	NAN	NAN	NAN	NAN
	NAN	NAN	NAN	NAN	NAN
	NAN	NAN	NAN	NAN	NAN
	NAN	NAN	NAN	NAN	NAN
	NAN	NAN	NAN	NAN	NAN
	NAN	NAN	NAN	NAN	NAN
	NAN	NAN	NAN	NAN	NAN
	NAN	NAN	NAN	NAN	NAN
	NAN	NAN	NAN	NAN	NAN
	NAN	NAN	NAN	NAN	NAN
	NAN	NAN	NAN	NAN	NAN
	NAN	NAN	NAN	NAN	NAN
	NAN	NAN	NAN	NAN	NAN
	NAN	NAN	NAN	NAN	NAN
	NAN	NAN	NAN	NAN	NAN
	NAN	NAN	NAN	NAN	NAN
	NAN	NAN	NAN	NAN	NAN
	NAN	NAN	NAN	NAN	NAN
	NAN	NAN	NAN	NAN	NAN
	NAN	NAN	NAN	NAN	NAN
	NAN	NAN	NAN	NAN	NAN
	NAN	NAN	NAN	NAN	NAN
	NAN	NAN	NAN	NAN	NAN
	NAN	NAN	NAN	NAN	NAN
	NAN	NAN	NAN	NAN	NAN
	18.8	3.099999999999998	10.68956248443205	2.76	2.91
	18.73	3.09	13.0819638574786	2.75	2.9
	18.9	3.110000000000003	15.79148994106546	2.77	2.93
	18.89	3.120000000000001	17.74850722866023	2.77	2.93
	18.88	3.109999999999999	20.10271383456611	2.77	2.92
	18.85	3.099999999999998	22.60586678959385	2.76	2.92
	18.81	3.09	25.65711376925656	2.76	2.91
	18.7	3.080000000000002	28.20387009544589	2.74	2.9
	18.43	3.030000000000001	31.2412707888428	2.7	2.86
	18.19	3	33.66806291695391	2.67	2.82
	18	2.960000000000001	36.3905543829468	2.64	2.79
	17.71	2.919999999999998	38.60042440118649	2.6	2.74
	17.42	2.869999999999997	41.65652879445101	2.55	2.7
	17.18	2.84	43.78762850452735	2.52	2.66
	17.05	2.809999999999999	45.71471835243103	2.5	2.64
	17.06	2.810000000000002	48.09961883153614	2.5	2.64
	17.01	2.799999999999997	50.42317303560406	2.49	2.64
	17.09	2.809999999999999	53.34066265143586	2.5	2.65
	17.33	2.850000000000001	56.25017574820193	2.54	2.68
	17.4	2.870000000000001	58.93238872971837	2.55	2.7
	17.4	2.870000000000001	60.72279476736994	2.55	2.7
	17.41	2.859999999999999	63.20766795627613	2.55	2.7
	17.29	2.850000000000001	65.76386231619189	2.53	2.68
	17.08	2.810000000000002	68.64476791269837	2.5	2.65
	16.86	2.77	70.73086097603776	2.47	2.61
	16.68	2.740000000000002	73.22333043175547	2.44	2.58
	16.77	2.760000000000002	76.11442419455672	2.46	2.6
	16.85	2.77	79.10080683431303	2.47	2.61
	17.09	2.809999999999999	81.2984414229704	2.5	2.65
	17.46	2.869999999999997	83.33503241497247	2.56	2.7
	17.64	2.899999999999999	86.41763897270364	2.58	2.73
	17.67	2.909999999999997	89.22908653138454	2.59	2.74
	17.86	2.940000000000001	91.09068281941002	2.62	2.77
	17.89	2.949999999999999	93.95626143112266	2.62	2.77
	17.91	2.949999999999999	96.41588290274699	2.62	2.78
	17.81	2.93	98.95021486001706	2.61	2.76
	17.72	2.920000000000002	102.5691798538018	2.6	2.75
	17.58	2.900000000000002	104.822344928623	2.58	2.72
	17.41	2.870000000000001	106.486758655149	2.55	2.7
	17.16	2.82	108.8500542208038	2.51	2.66
	16.9	2.780000000000001	111.6539569083357	2.48	2.62
	16.74	2.760000000000002	113.8771112228647	2.45	2.59
	16.63	2.73	116.3487845736658	2.44	2.58
	16.59	2.739999999999998	119.1690230150931	2.43	2.57
	16.63	2.740000000000002	121.8257200320124	2.44	2.58
	16.67	2.75	124.3186916187212	2.44	2.58
	16.76	2.759999999999998	126.8351948770983	2.46	2.6
	16.9	2.790000000000003	129.1887877362006	2.48	2.62
	16.9	2.790000000000003	131.776064199091	2.48	2.62
	17.25	2.84	134.0096485261332	2.53	2.67
	17.53	2.890000000000001	136.5852746903156	2.57	2.72
	17.76	2.93	139.239207772667	2.6	2.75
	18	2.960000000000001	140.2606120506115	2.64	2.79
	18.29	3.02	141.0448199920139	2.68	2.83
	18.35	3.029999999999998	141.1996080997252	2.69	2.84
	NAN	NAN	NAN	NAN	NAN
	NAN	NAN	NAN	NAN	NAN
	NAN	NAN	NAN	NAN	NAN
	NAN	NAN	NAN	NAN	NAN
	NAN	NAN	NAN	NAN	NAN
	NAN	NAN	NAN	NAN	NAN
	NAN	NAN	NAN	NAN	NAN
	NAN	NAN	NAN	NAN	NAN
	NAN	NAN	NAN	NAN	NAN
	NAN	NAN	NAN	NAN	NAN
	NAN	NAN	NAN	NAN	NAN
	NAN	NAN	NAN	NAN	NAN
	NAN	NAN	NAN	NAN	NAN
	NAN	NAN	NAN	NAN	NAN
	NAN	NAN	NAN	NAN	NAN
	NAN	NAN	NAN	NAN	NAN
	NAN	NAN	NAN	NAN	NAN
	NAN	NAN	NAN	NAN	NAN
	NAN	NAN	NAN	NAN	NAN
	NAN	NAN	NAN	NAN	NAN
	NAN	NAN	NAN	NAN	NAN
	NAN	NAN	NAN	NAN	NAN
	NAN	NAN	NAN	NAN	NAN
	NAN	NAN	NAN	NAN	NAN
	NAN	NAN	NAN	NAN	NAN
	NAN	NAN	NAN	NAN	NAN
	NAN	NAN	NAN	NAN	NAN
	NAN	NAN	NAN	NAN	NAN
	NAN	NAN	NAN	NAN	NAN
	NAN	NAN	NAN	NAN	NAN
	NAN	NAN	NAN	NAN	NAN
	NAN	NAN	NAN	NAN	NAN
	NAN	NAN	NAN	NAN	NAN
	NAN	NAN	NAN	NAN	NAN
	NAN	NAN	NAN	NAN	NAN
	NAN	NAN	NAN	NAN	NAN
	NAN	NAN	NAN	NAN	NAN
	NAN	NAN	NAN	NAN	NAN
	NAN	NAN	NAN	NAN	NAN
	NAN	NAN	NAN	NAN	NAN
	NAN	NAN	NAN	NAN	NAN
	NAN	NAN	NAN	NAN	NAN
	NAN	NAN	NAN	NAN	NAN
	NAN	NAN	NAN	NAN	NAN
	NAN	NAN	NAN	NAN	NAN
	NAN	NAN	NAN	NAN	NAN
	NAN	NAN	NAN	NAN	NAN
	NAN	NAN	NAN	NAN	NAN
	NAN	NAN	NAN	NAN	NAN
	NAN	NAN	NAN	NAN	NAN
	NAN	NAN	NAN	NAN	NAN
	NAN	NAN	NAN	NAN	NAN
	NAN	NAN	NAN	NAN	NAN
	NAN	NAN	NAN	NAN	NAN
	NAN	NAN	NAN	NAN	NAN
	NAN	NAN	NAN	NAN	NAN
	NAN	NAN	NAN	NAN	NAN
	NAN	NAN	NAN	NAN	NAN
	NAN	NAN	NAN	NAN	NAN
	NAN	NAN	NAN	NAN	NAN
	NAN	NAN	NAN	NAN	NAN
	NAN	NAN	NAN	NAN	NAN
	NAN	NAN	NAN	NAN	NAN
	NAN	NAN	NAN	NAN	NAN
	NAN	NAN	NAN	NAN	NAN
	NAN	NAN	NAN	NAN	NAN
	NAN	NAN	NAN	NAN	NAN
	NAN	NAN	NAN	NAN	NAN
	NAN	NAN	NAN	NAN	NAN
	NAN	NAN	NAN	NAN	NAN
	NAN	NAN	NAN	NAN	NAN
	NAN	NAN	NAN	NAN	NAN
	NAN	NAN	NAN	NAN	NAN
	NAN	NAN	NAN	NAN	NAN
	NAN	NAN	NAN	NAN	NAN
	NAN	NAN	NAN	NAN	NAN
	NAN	NAN	NAN	NAN	NAN
	NAN	NAN	NAN	NAN	NAN
	NAN	NAN	NAN	NAN	NAN
	NAN	NAN	NAN	NAN	NAN
	NAN	NAN	NAN	NAN	NAN
	NAN	NAN	NAN	NAN	NAN
	NAN	NAN	NAN	NAN	NAN
	NAN	NAN	NAN	NAN	NAN
	NAN	NAN	NAN	NAN	NAN
	NAN	NAN	NAN	NAN	NAN
	NAN	NAN	NAN	NAN	NAN
	NAN	NAN	NAN	NAN	NAN
	NAN	NAN	NAN	NAN	NAN
	NAN	NAN	NAN	NAN	NAN
	NAN	NAN	NAN	NAN	NAN
	NAN	NAN	NAN	NAN	NAN
	NAN	NAN	NAN	NAN	NAN
	NAN	NAN	NAN	NAN	NAN
	NAN	NAN	NAN	NAN	NAN
	NAN	NAN	NAN	NAN	NAN
	NAN	NAN	NAN	NAN	NAN
	NAN	NAN	NAN	NAN	NAN
	NAN	NAN	NAN	NAN	NAN
	NAN	NAN	NAN	NAN	NAN
	NAN	NAN	NAN	NAN	NAN
	NAN	NAN	NAN	NAN	NAN
	NAN	NAN	NAN	NAN	NAN
	NAN	NAN	NAN	NAN	NAN
	NAN	NAN	NAN	NAN	NAN
	NAN	NAN	NAN	NAN	NAN
	NAN	NAN	NAN	NAN	NAN
	NAN	NAN	NAN	NAN	NAN
	NAN	NAN	NAN	NAN	NAN
	NAN	NAN	NAN	NAN	NAN
	NAN	NAN	NAN	NAN	NAN
	NAN	NAN	NAN	NAN	NAN
	NAN	NAN	NAN	NAN	NAN
	NAN	NAN	NAN	NAN	NAN
	NAN	NAN	NAN	NAN	NAN
	NAN	NAN	NAN	NAN	NAN
	NAN	NAN	NAN	NAN	NAN
	NAN	NAN	NAN	NAN	NAN
	NAN	NAN	NAN	NAN	NAN
	NAN	NAN	NAN	NAN	NAN
	NAN	NAN	NAN	NAN	NAN
	NAN	NAN	NAN	NAN	NAN
	NAN	NAN	NAN	NAN	NAN
	NAN	NAN	NAN	NAN	NAN
	NAN	NAN	NAN	NAN	NAN
	NAN	NAN	NAN	NAN	NAN
	NAN	NAN	NAN	NAN	NAN
	NAN	NAN	NAN	NAN	NAN
	NAN	NAN	NAN	NAN	NAN
	NAN	NAN	NAN	NAN	NAN
	NAN	NAN	NAN	NAN	NAN
	NAN	NAN	NAN	NAN	NAN
	NAN	NAN	NAN	NAN	NAN
	NAN	NAN	NAN	NAN	NAN
	NAN	NAN	NAN	NAN	NAN
	NAN	NAN	NAN	NAN	NAN
	NAN	NAN	NAN	NAN	NAN
	NAN	NAN	NAN	NAN	NAN
	NAN	NAN	NAN	NAN	NAN
	NAN	NAN	NAN	NAN	NAN
	NAN	NAN	NAN	NAN	NAN
	NAN	NAN	NAN	NAN	NAN
	NAN	NAN	NAN	NAN	NAN
	NAN	NAN	NAN	NAN	NAN
	NAN	NAN	NAN	NAN	NAN
	NAN	NAN	NAN	NAN	NAN
	NAN	NAN	NAN	NAN	NAN
	NAN	NAN	NAN	NAN	NAN
	NAN	NAN	NAN	NAN	NAN
	NAN	NAN	NAN	NAN	NAN
	NAN	NAN	NAN	NAN	NAN
	NAN	NAN	NAN	NAN	NAN
	NAN	NAN	NAN	NAN	NAN
	NAN	NAN	NAN	NAN	NAN
	NAN	NAN	NAN	NAN	NAN
	NAN	NAN	NAN	NAN	NAN
	NAN	NAN	NAN	NAN	NAN
	NAN	NAN	NAN	NAN	NAN
	NAN	NAN	NAN	NAN	NAN
	NAN	NAN	NAN	NAN	NAN
	NAN	NAN	NAN	NAN	NAN
	NAN	NAN	NAN	NAN	NAN
	NAN	NAN	NAN	NAN	NAN
	NAN	NAN	NAN	NAN	NAN
	NAN	NAN	NAN	NAN	NAN
	NAN	NAN	NAN	NAN	NAN
	NAN	NAN	NAN	NAN	NAN
	NAN	NAN	NAN	NAN	NAN
	NAN	NAN	NAN	NAN	NAN
	NAN	NAN	NAN	NAN	NAN
	NAN	NAN	NAN	NAN	NAN
	NAN	NAN	NAN	NAN	NAN
	NAN	NAN	NAN	NAN	NAN
	NAN	NAN	NAN	NAN	NAN
	NAN	NAN	NAN	NAN	NAN
	NAN	NAN	NAN	NAN	NAN
	NAN	NAN	NAN	NAN	NAN
	NAN	NAN	NAN	NAN	NAN
	NAN	NAN	NAN	NAN	NAN
	NAN	NAN	NAN	NAN	NAN
	NAN	NAN	NAN	NAN	NAN
	NAN	NAN	NAN	NAN	NAN
	NAN	NAN	NAN	NAN	NAN
	NAN	NAN	NAN	NAN	NAN
	NAN	NAN	NAN	NAN	NAN
	NAN	NAN	NAN	NAN	NAN
	NAN	NAN	NAN	NAN	NAN
	NAN	NAN	NAN	NAN	NAN
	NAN	NAN	NAN	NAN	NAN
	NAN	NAN	NAN	NAN	NAN
	NAN	NAN	NAN	NAN	NAN
	NAN	NAN	NAN	NAN	NAN
	NAN	NAN	NAN	NAN	NAN
	NAN	NAN	NAN	NAN	NAN
	NAN	NAN	NAN	NAN	NAN
	NAN	NAN	NAN	NAN	NAN
	NAN	NAN	NAN	NAN	NAN
	NAN	NAN	NAN	NAN	NAN
	NAN	NAN	NAN	NAN	NAN
	NAN	NAN	NAN	NAN	NAN
	NAN	NAN	NAN	NAN	NAN
	NAN	NAN	NAN	NAN	NAN
	NAN	NAN	NAN	NAN	NAN
	NAN	NAN	NAN	NAN	NAN
	NAN	NAN	NAN	NAN	NAN
	NAN	NAN	NAN	NAN	NAN
	NAN	NAN	NAN	NAN	NAN
	NAN	NAN	NAN	NAN	NAN
	NAN	NAN	NAN	NAN	NAN
	NAN	NAN	NAN	NAN	NAN
	NAN	NAN	NAN	NAN	NAN
	NAN	NAN	NAN	NAN	NAN
	NAN	NAN	NAN	NAN	NAN
	NAN	NAN	NAN	NAN	NAN
	NAN	NAN	NAN	NAN	NAN
	NAN	NAN	NAN	NAN	NAN
	NAN	NAN	NAN	NAN	NAN
	NAN	NAN	NAN	NAN	NAN
	NAN	NAN	NAN	NAN	NAN
	NAN	NAN	NAN	NAN	NAN
	NAN	NAN	NAN	NAN	NAN
	NAN	NAN	NAN	NAN	NAN
	NAN	NAN	NAN	NAN	NAN
	NAN	NAN	NAN	NAN	NAN
	NAN	NAN	NAN	NAN	NAN
	NAN	NAN	NAN	NAN	NAN
	NAN	NAN	NAN	NAN	NAN
	NAN	NAN	NAN	NAN	NAN
	NAN	NAN	NAN	NAN	NAN
	NAN	NAN	NAN	NAN	NAN
	NAN	NAN	NAN	NAN	NAN
	NAN	NAN	NAN	NAN	NAN
	NAN	NAN	NAN	NAN	NAN
	NAN	NAN	NAN	NAN	NAN
	NAN	NAN	NAN	NAN	NAN
	NAN	NAN	NAN	NAN	NAN
	NAN	NAN	NAN	NAN	NAN
	NAN	NAN	NAN	NAN	NAN
	NAN	NAN	NAN	NAN	NAN
	NAN	NAN	NAN	NAN	NAN
	NAN	NAN	NAN	NAN	NAN
	NAN	NAN	NAN	NAN	NAN
	NAN	NAN	NAN	NAN	NAN
	NAN	NAN	NAN	NAN	NAN
	NAN	NAN	NAN	NAN	NAN
	NAN	NAN	NAN	NAN	NAN
	NAN	NAN	NAN	NAN	NAN
	NAN	NAN	NAN	NAN	NAN
	NAN	NAN	NAN	NAN	NAN
	NAN	NAN	NAN	NAN	NAN
	NAN	NAN	NAN	NAN	NAN
	NAN	NAN	NAN	NAN	NAN
	NAN	NAN	NAN	NAN	NAN
	NAN	NAN	NAN	NAN	NAN
	NAN	NAN	NAN	NAN	NAN
	NAN	NAN	NAN	NAN	NAN
	NAN	NAN	NAN	NAN	NAN
	NAN	NAN	NAN	NAN	NAN
	NAN	NAN	NAN	NAN	NAN
	NAN	NAN	NAN	NAN	NAN
	NAN	NAN	NAN	NAN	NAN
	NAN	NAN	NAN	NAN	NAN
	NAN	NAN	NAN	NAN	NAN
	NAN	NAN	NAN	NAN	NAN
	NAN	NAN	NAN	NAN	NAN
	NAN	NAN	NAN	NAN	NAN
	NAN	NAN	NAN	NAN	NAN
	NAN	NAN	NAN	NAN	NAN
	NAN	NAN	NAN	NAN	NAN
	NAN	NAN	NAN	NAN	NAN
	NAN	NAN	NAN	NAN	NAN
	NAN	NAN	NAN	NAN	NAN
	NAN	NAN	NAN	NAN	NAN
	NAN	NAN	NAN	NAN	NAN
	NAN	NAN	NAN	NAN	NAN
	NAN	NAN	NAN	NAN	NAN
	NAN	NAN	NAN	NAN	NAN
	NAN	NAN	NAN	NAN	NAN
	NAN	NAN	NAN	NAN	NAN
	NAN	NAN	NAN	NAN	NAN
	NAN	NAN	NAN	NAN	NAN
	NAN	NAN	NAN	NAN	NAN
	NAN	NAN	NAN	NAN	NAN
	NAN	NAN	NAN	NAN	NAN
	NAN	NAN	NAN	NAN	NAN
	NAN	NAN	NAN	NAN	NAN
	NAN	NAN	NAN	NAN	NAN
	NAN	NAN	NAN	NAN	NAN
	NAN	NAN	NAN	NAN	NAN
	NAN	NAN	NAN	NAN	NAN
	NAN	NAN	NAN	NAN	NAN
	NAN	NAN	NAN	NAN	NAN
	NAN	NAN	NAN	NAN	NAN
	NAN	NAN	NAN	NAN	NAN
	NAN	NAN	NAN	NAN	NAN
	NAN	NAN	NAN	NAN	NAN
	NAN	NAN	NAN	NAN	NAN
	NAN	NAN	NAN	NAN	NAN
	NAN	NAN	NAN	NAN	NAN
	NAN	NAN	NAN	NAN	NAN
	NAN	NAN	NAN	NAN	NAN
	NAN	NAN	NAN	NAN	NAN
	NAN	NAN	NAN	NAN	NAN
	NAN	NAN	NAN	NAN	NAN
	NAN	NAN	NAN	NAN	NAN
	NAN	NAN	NAN	NAN	NAN
	NAN	NAN	NAN	NAN	NAN
	NAN	NAN	NAN	NAN	NAN
	NAN	NAN	NAN	NAN	NAN
	NAN	NAN	NAN	NAN	NAN
	NAN	NAN	NAN	NAN	NAN
	NAN	NAN	NAN	NAN	NAN
	NAN	NAN	NAN	NAN	NAN
	NAN	NAN	NAN	NAN	NAN
	NAN	NAN	NAN	NAN	NAN
	NAN	NAN	NAN	NAN	NAN
	NAN	NAN	NAN	NAN	NAN
	NAN	NAN	NAN	NAN	NAN
	NAN	NAN	NAN	NAN	NAN
	NAN	NAN	NAN	NAN	NAN
	NAN	NAN	NAN	NAN	NAN
	NAN	NAN	NAN	NAN	NAN
	NAN	NAN	NAN	NAN	NAN
	NAN	NAN	NAN	NAN	NAN
	NAN	NAN	NAN	NAN	NAN
	NAN	NAN	NAN	NAN	NAN
	NAN	NAN	NAN	NAN	NAN
	NAN	NAN	NAN	NAN	NAN
	NAN	NAN	NAN	NAN	NAN
	NAN	NAN	NAN	NAN	NAN
	NAN	NAN	NAN	NAN	NAN
	NAN	NAN	NAN	NAN	NAN
	NAN	NAN	NAN	NAN	NAN
	NAN	NAN	NAN	NAN	NAN
	NAN	NAN	NAN	NAN	NAN
	NAN	NAN	NAN	NAN	NAN
	NAN	NAN	NAN	NAN	NAN
	NAN	NAN	NAN	NAN	NAN
	NAN	NAN	NAN	NAN	NAN
	NAN	NAN	NAN	NAN	NAN
	NAN	NAN	NAN	NAN	NAN
	NAN	NAN	NAN	NAN	NAN
	NAN	NAN	NAN	NAN	NAN
	NAN	NAN	NAN	NAN	NAN
	NAN	NAN	NAN	NAN	NAN
	NAN	NAN	NAN	NAN	NAN
	NAN	NAN	NAN	NAN	NAN
	NAN	NAN	NAN	NAN	NAN
	NAN	NAN	NAN	NAN	NAN
	NAN	NAN	NAN	NAN	NAN
	NAN	NAN	NAN	NAN	NAN
	NAN	NAN	NAN	NAN	NAN
	NAN	NAN	NAN	NAN	NAN
	NAN	NAN	NAN	NAN	NAN
	NAN	NAN	NAN	NAN	NAN
	NAN	NAN	NAN	NAN	NAN
	NAN	NAN	NAN	NAN	NAN
	NAN	NAN	NAN	NAN	NAN
	NAN	NAN	NAN	NAN	NAN
	NAN	NAN	NAN	NAN	NAN
	NAN	NAN	NAN	NAN	NAN
	NAN	NAN	NAN	NAN	NAN
	NAN	NAN	NAN	NAN	NAN
	NAN	NAN	NAN	NAN	NAN
	NAN	NAN	NAN	NAN	NAN
	NAN	NAN	NAN	NAN	NAN
	NAN	NAN	NAN	NAN	NAN
	NAN	NAN	NAN	NAN	NAN
	NAN	NAN	NAN	NAN	NAN
	NAN	NAN	NAN	NAN	NAN
	NAN	NAN	NAN	NAN	NAN
	NAN	NAN	NAN	NAN	NAN
	NAN	NAN	NAN	NAN	NAN
	NAN	NAN	NAN	NAN	NAN
	NAN	NAN	NAN	NAN	NAN
	NAN	NAN	NAN	NAN	NAN
	NAN	NAN	NAN	NAN	NAN
	NAN	NAN	NAN	NAN	NAN
	NAN	NAN	NAN	NAN	NAN
	NAN	NAN	NAN	NAN	NAN
	NAN	NAN	NAN	NAN	NAN
	NAN	NAN	NAN	NAN	NAN
	NAN	NAN	NAN	NAN	NAN
	NAN	NAN	NAN	NAN	NAN
	NAN	NAN	NAN	NAN	NAN
	NAN	NAN	NAN	NAN	NAN
	NAN	NAN	NAN	NAN	NAN
	NAN	NAN	NAN	NAN	NAN
	NAN	NAN	NAN	NAN	NAN
	NAN	NAN	NAN	NAN	NAN
	NAN	NAN	NAN	NAN	NAN
	NAN	NAN	NAN	NAN	NAN
	NAN	NAN	NAN	NAN	NAN
	NAN	NAN	NAN	NAN	NAN
	NAN	NAN	NAN	NAN	NAN
	NAN	NAN	NAN	NAN	NAN
	NAN	NAN	NAN	NAN	NAN
	NAN	NAN	NAN	NAN	NAN
	NAN	NAN	NAN	NAN	NAN
	NAN	NAN	NAN	NAN	NAN
	NAN	NAN	NAN	NAN	NAN
	NAN	NAN	NAN	NAN	NAN
	NAN	NAN	NAN	NAN	NAN
	NAN	NAN	NAN	NAN	NAN
	NAN	NAN	NAN	NAN	NAN
	NAN	NAN	NAN	NAN	NAN
	NAN	NAN	NAN	NAN	NAN
	NAN	NAN	NAN	NAN	NAN
	NAN	NAN	NAN	NAN	NAN
	NAN	NAN	NAN	NAN	NAN
	NAN	NAN	NAN	NAN	NAN
	NAN	NAN	NAN	NAN	NAN
	NAN	NAN	NAN	NAN	NAN
	NAN	NAN	NAN	NAN	NAN
	NAN	NAN	NAN	NAN	NAN
	NAN	NAN	NAN	NAN	NAN
	NAN	NAN	NAN	NAN	NAN
	NAN	NAN	NAN	NAN	NAN
	NAN	NAN	NAN	NAN	NAN
	NAN	NAN	NAN	NAN	NAN
	NAN	NAN	NAN	NAN	NAN
	NAN	NAN	NAN	NAN	NAN
	NAN	NAN	NAN	NAN	NAN
	NAN	NAN	NAN	NAN	NAN
	NAN	NAN	NAN	NAN	NAN
	NAN	NAN	NAN	NAN	NAN
	NAN	NAN	NAN	NAN	NAN
	NAN	NAN	NAN	NAN	NAN
	NAN	NAN	NAN	NAN	NAN
	NAN	NAN	NAN	NAN	NAN
	NAN	NAN	NAN	NAN	NAN
	NAN	NAN	NAN	NAN	NAN
	NAN	NAN	NAN	NAN	NAN
	NAN	NAN	NAN	NAN	NAN
	NAN	NAN	NAN	NAN	NAN
	NAN	NAN	NAN	NAN	NAN
	NAN	NAN	NAN	NAN	NAN
	NAN	NAN	NAN	NAN	NAN
	NAN	NAN	NAN	NAN	NAN
	NAN	NAN	NAN	NAN	NAN
	NAN	NAN	NAN	NAN	NAN
	NAN	NAN	NAN	NAN	NAN
	NAN	NAN	NAN	NAN	NAN
	NAN	NAN	NAN	NAN	NAN
	NAN	NAN	NAN	NAN	NAN
	NAN	NAN	NAN	NAN	NAN
	NAN	NAN	NAN	NAN	NAN
	NAN	NAN	NAN	NAN	NAN
	NAN	NAN	NAN	NAN	NAN
	NAN	NAN	NAN	NAN	NAN
	NAN	NAN	NAN	NAN	NAN
	NAN	NAN	NAN	NAN	NAN
	NAN	NAN	NAN	NAN	NAN
	NAN	NAN	NAN	NAN	NAN
	NAN	NAN	NAN	NAN	NAN
	NAN	NAN	NAN	NAN	NAN
	NAN	NAN	NAN	NAN	NAN
	NAN	NAN	NAN	NAN	NAN
	NAN	NAN	NAN	NAN	NAN
	NAN	NAN	NAN	NAN	NAN
	NAN	NAN	NAN	NAN	NAN
	NAN	NAN	NAN	NAN	NAN
	NAN	NAN	NAN	NAN	NAN
	NAN	NAN	NAN	NAN	NAN
	NAN	NAN	NAN	NAN	NAN
	NAN	NAN	NAN	NAN	NAN
	NAN	NAN	NAN	NAN	NAN
	NAN	NAN	NAN	NAN	NAN
	NAN	NAN	NAN	NAN	NAN
	NAN	NAN	NAN	NAN	NAN
	NAN	NAN	NAN	NAN	NAN
	NAN	NAN	NAN	NAN	NAN
	NAN	NAN	NAN	NAN	NAN
	NAN	NAN	NAN	NAN	NAN
	NAN	NAN	NAN	NAN	NAN
	NAN	NAN	NAN	NAN	NAN
	NAN	NAN	NAN	NAN	NAN
	NAN	NAN	NAN	NAN	NAN
	NAN	NAN	NAN	NAN	NAN
	NAN	NAN	NAN	NAN	NAN
	NAN	NAN	NAN	NAN	NAN
	NAN	NAN	NAN	NAN	NAN
	NAN	NAN	NAN	NAN	NAN
	NAN	NAN	NAN	NAN	NAN
	NAN	NAN	NAN	NAN	NAN
	NAN	NAN	NAN	NAN	NAN
	NAN	NAN	NAN	NAN	NAN
	NAN	NAN	NAN	NAN	NAN
	NAN	NAN	NAN	NAN	NAN
	NAN	NAN	NAN	NAN	NAN
	NAN	NAN	NAN	NAN	NAN
	NAN	NAN	NAN	NAN	NAN
	NAN	NAN	NAN	NAN	NAN
	NAN	NAN	NAN	NAN	NAN
	NAN	NAN	NAN	NAN	NAN
	NAN	NAN	NAN	NAN	NAN
	NAN	NAN	NAN	NAN	NAN
	NAN	NAN	NAN	NAN	NAN
	NAN	NAN	NAN	NAN	NAN
	NAN	NAN	NAN	NAN	NAN
	NAN	NAN	NAN	NAN	NAN
	NAN	NAN	NAN	NAN	NAN
	NAN	NAN	NAN	NAN	NAN
	NAN	NAN	NAN	NAN	NAN
	NAN	NAN	NAN	NAN	NAN
	NAN	NAN	NAN	NAN	NAN
	NAN	NAN	NAN	NAN	NAN
	NAN	NAN	NAN	NAN	NAN
	NAN	NAN	NAN	NAN	NAN
	NAN	NAN	NAN	NAN	NAN
	NAN	NAN	NAN	NAN	NAN
	NAN	NAN	NAN	NAN	NAN
	NAN	NAN	NAN	NAN	NAN
	NAN	NAN	NAN	NAN	NAN
	NAN	NAN	NAN	NAN	NAN
	NAN	NAN	NAN	NAN	NAN
	NAN	NAN	NAN	NAN	NAN
	NAN	NAN	NAN	NAN	NAN
	NAN	NAN	NAN	NAN	NAN
	NAN	NAN	NAN	NAN	NAN
	NAN	NAN	NAN	NAN	NAN
	NAN	NAN	NAN	NAN	NAN
	NAN	NAN	NAN	NAN	NAN
	NAN	NAN	NAN	NAN	NAN
	NAN	NAN	NAN	NAN	NAN
	NAN	NAN	NAN	NAN	NAN
	NAN	NAN	NAN	NAN	NAN
	NAN	NAN	NAN	NAN	NAN
	NAN	NAN	NAN	NAN	NAN
	NAN	NAN	NAN	NAN	NAN
	NAN	NAN	NAN	NAN	NAN
	NAN	NAN	NAN	NAN	NAN
	NAN	NAN	NAN	NAN	NAN
	NAN	NAN	NAN	NAN	NAN
	NAN	NAN	NAN	NAN	NAN
	NAN	NAN	NAN	NAN	NAN
	NAN	NAN	NAN	NAN	NAN
	NAN	NAN	NAN	NAN	NAN
	NAN	NAN	NAN	NAN	NAN
	NAN	NAN	NAN	NAN	NAN
	NAN	NAN	NAN	NAN	NAN
	NAN	NAN	NAN	NAN	NAN
	NAN	NAN	NAN	NAN	NAN
	NAN	NAN	NAN	NAN	NAN
	NAN	NAN	NAN	NAN	NAN
	NAN	NAN	NAN	NAN	NAN
	NAN	NAN	NAN	NAN	NAN
	NAN	NAN	NAN	NAN	NAN
	NAN	NAN	NAN	NAN	NAN
	NAN	NAN	NAN	NAN	NAN
	NAN	NAN	NAN	NAN	NAN
	NAN	NAN	NAN	NAN	NAN
	NAN	NAN	NAN	NAN	NAN
	NAN	NAN	NAN	NAN	NAN
	NAN	NAN	NAN	NAN	NAN
	NAN	NAN	NAN	NAN	NAN
	NAN	NAN	NAN	NAN	NAN
	NAN	NAN	NAN	NAN	NAN
	NAN	NAN	NAN	NAN	NAN
	NAN	NAN	NAN	NAN	NAN
	NAN	NAN	NAN	NAN	NAN
	NAN	NAN	NAN	NAN	NAN
	NAN	NAN	NAN	NAN	NAN
	NAN	NAN	NAN	NAN	NAN
	NAN	NAN	NAN	NAN	NAN
	NAN	NAN	NAN	NAN	NAN
	NAN	NAN	NAN	NAN	NAN
	NAN	NAN	NAN	NAN	NAN
	NAN	NAN	NAN	NAN	NAN
	NAN	NAN	NAN	NAN	NAN
	NAN	NAN	NAN	NAN	NAN
	NAN	NAN	NAN	NAN	NAN
	NAN	NAN	NAN	NAN	NAN
	NAN	NAN	NAN	NAN	NAN
	NAN	NAN	NAN	NAN	NAN
	NAN	NAN	NAN	NAN	NAN
	NAN	NAN	NAN	NAN	NAN
	NAN	NAN	NAN	NAN	NAN
	NAN	NAN	NAN	NAN	NAN
	NAN	NAN	NAN	NAN	NAN
	NAN	NAN	NAN	NAN	NAN
	NAN	NAN	NAN	NAN	NAN
	NAN	NAN	NAN	NAN	NAN
	NAN	NAN	NAN	NAN	NAN
	NAN	NAN	NAN	NAN	NAN
	NAN	NAN	NAN	NAN	NAN
	NAN	NAN	NAN	NAN	NAN
	NAN	NAN	NAN	NAN	NAN
	NAN	NAN	NAN	NAN	NAN
	NAN	NAN	NAN	NAN	NAN
	NAN	NAN	NAN	NAN	NAN
	NAN	NAN	NAN	NAN	NAN
	NAN	NAN	NAN	NAN	NAN
	NAN	NAN	NAN	NAN	NAN
	NAN	NAN	NAN	NAN	NAN
	NAN	NAN	NAN	NAN	NAN
	NAN	NAN	NAN	NAN	NAN
	NAN	NAN	NAN	NAN	NAN
	NAN	NAN	NAN	NAN	NAN
	NAN	NAN	NAN	NAN	NAN
	NAN	NAN	NAN	NAN	NAN
	NAN	NAN	NAN	NAN	NAN
	NAN	NAN	NAN	NAN	NAN
	NAN	NAN	NAN	NAN	NAN
	NAN	NAN	NAN	NAN	NAN
	NAN	NAN	NAN	NAN	NAN
	NAN	NAN	NAN	NAN	NAN
	NAN	NAN	NAN	NAN	NAN
	NAN	NAN	NAN	NAN	NAN
	NAN	NAN	NAN	NAN	NAN
	NAN	NAN	NAN	NAN	NAN
	NAN	NAN	NAN	NAN	NAN
	NAN	NAN	NAN	NAN	NAN
	NAN	NAN	NAN	NAN	NAN
	NAN	NAN	NAN	NAN	NAN
	NAN	NAN	NAN	NAN	NAN
	NAN	NAN	NAN	NAN	NAN
	NAN	NAN	NAN	NAN	NAN
	NAN	NAN	NAN	NAN	NAN
	NAN	NAN	NAN	NAN	NAN
	NAN	NAN	NAN	NAN	NAN
	NAN	NAN	NAN	NAN	NAN
	NAN	NAN	NAN	NAN	NAN
	NAN	NAN	NAN	NAN	NAN
	NAN	NAN	NAN	NAN	NAN
	NAN	NAN	NAN	NAN	NAN
	NAN	NAN	NAN	NAN	NAN
	NAN	NAN	NAN	NAN	NAN
	NAN	NAN	NAN	NAN	NAN
	NAN	NAN	NAN	NAN	NAN
	NAN	NAN	NAN	NAN	NAN
	NAN	NAN	NAN	NAN	NAN
	NAN	NAN	NAN	NAN	NAN
	NAN	NAN	NAN	NAN	NAN
	NAN	NAN	NAN	NAN	NAN
	NAN	NAN	NAN	NAN	NAN
	NAN	NAN	NAN	NAN	NAN
	NAN	NAN	NAN	NAN	NAN
	NAN	NAN	NAN	NAN	NAN
	NAN	NAN	NAN	NAN	NAN
	NAN	NAN	NAN	NAN	NAN
	NAN	NAN	NAN	NAN	NAN
	NAN	NAN	NAN	NAN	NAN
	NAN	NAN	NAN	NAN	NAN
	NAN	NAN	NAN	NAN	NAN
	NAN	NAN	NAN	NAN	NAN
	NAN	NAN	NAN	NAN	NAN
	NAN	NAN	NAN	NAN	NAN
	NAN	NAN	NAN	NAN	NAN
	NAN	NAN	NAN	NAN	NAN
	NAN	NAN	NAN	NAN	NAN
	NAN	NAN	NAN	NAN	NAN
	NAN	NAN	NAN	NAN	NAN
	NAN	NAN	NAN	NAN	NAN
	NAN	NAN	NAN	NAN	NAN
	NAN	NAN	NAN	NAN	NAN
	NAN	NAN	NAN	NAN	NAN
	NAN	NAN	NAN	NAN	NAN
	NAN	NAN	NAN	NAN	NAN
	NAN	NAN	NAN	NAN	NAN
	NAN	NAN	NAN	NAN	NAN
	NAN	NAN	NAN	NAN	NAN
	NAN	NAN	NAN	NAN	NAN
	NAN	NAN	NAN	NAN	NAN
	NAN	NAN	NAN	NAN	NAN
	NAN	NAN	NAN	NAN	NAN
	NAN	NAN	NAN	NAN	NAN
	NAN	NAN	NAN	NAN	NAN
	NAN	NAN	NAN	NAN	NAN
	NAN	NAN	NAN	NAN	NAN
	NAN	NAN	NAN	NAN	NAN
	NAN	NAN	NAN	NAN	NAN
	NAN	NAN	NAN	NAN	NAN
	NAN	NAN	NAN	NAN	NAN
	NAN	NAN	NAN	NAN	NAN
	NAN	NAN	NAN	NAN	NAN
	NAN	NAN	NAN	NAN	NAN
	NAN	NAN	NAN	NAN	NAN
	NAN	NAN	NAN	NAN	NAN
	NAN	NAN	NAN	NAN	NAN
	NAN	NAN	NAN	NAN	NAN
	NAN	NAN	NAN	NAN	NAN
	NAN	NAN	NAN	NAN	NAN
	NAN	NAN	NAN	NAN	NAN
	NAN	NAN	NAN	NAN	NAN
	NAN	NAN	NAN	NAN	NAN
	NAN	NAN	NAN	NAN	NAN
	NAN	NAN	NAN	NAN	NAN
	NAN	NAN	NAN	NAN	NAN
	NAN	NAN	NAN	NAN	NAN
	NAN	NAN	NAN	NAN	NAN
	NAN	NAN	NAN	NAN	NAN
	NAN	NAN	NAN	NAN	NAN
	NAN	NAN	NAN	NAN	NAN
	NAN	NAN	NAN	NAN	NAN
	NAN	NAN	NAN	NAN	NAN
	NAN	NAN	NAN	NAN	NAN
	NAN	NAN	NAN	NAN	NAN
	NAN	NAN	NAN	NAN	NAN
	NAN	NAN	NAN	NAN	NAN
	NAN	NAN	NAN	NAN	NAN
	NAN	NAN	NAN	NAN	NAN
	NAN	NAN	NAN	NAN	NAN
	NAN	NAN	NAN	NAN	NAN
	NAN	NAN	NAN	NAN	NAN
	NAN	NAN	NAN	NAN	NAN
	NAN	NAN	NAN	NAN	NAN
	NAN	NAN	NAN	NAN	NAN
	NAN	NAN	NAN	NAN	NAN
	NAN	NAN	NAN	NAN	NAN
	NAN	NAN	NAN	NAN	NAN
	NAN	NAN	NAN	NAN	NAN
	NAN	NAN	NAN	NAN	NAN
	NAN	NAN	NAN	NAN	NAN
	NAN	NAN	NAN	NAN	NAN
	NAN	NAN	NAN	NAN	NAN
	NAN	NAN	NAN	NAN	NAN
	NAN	NAN	NAN	NAN	NAN
	NAN	NAN	NAN	NAN	NAN
	NAN	NAN	NAN	NAN	NAN
	NAN	NAN	NAN	NAN	NAN
	NAN	NAN	NAN	NAN	NAN
	NAN	NAN	NAN	NAN	NAN
	NAN	NAN	NAN	NAN	NAN
	NAN	NAN	NAN	NAN	NAN
	NAN	NAN	NAN	NAN	NAN
	NAN	NAN	NAN	NAN	NAN
	NAN	NAN	NAN	NAN	NAN
	NAN	NAN	NAN	NAN	NAN
	NAN	NAN	NAN	NAN	NAN
	NAN	NAN	NAN	NAN	NAN
	NAN	NAN	NAN	NAN	NAN
	NAN	NAN	NAN	NAN	NAN
	NAN	NAN	NAN	NAN	NAN
	NAN	NAN	NAN	NAN	NAN
	NAN	NAN	NAN	NAN	NAN
	NAN	NAN	NAN	NAN	NAN
	NAN	NAN	NAN	NAN	NAN
	NAN	NAN	NAN	NAN	NAN
	NAN	NAN	NAN	NAN	NAN
	NAN	NAN	NAN	NAN	NAN
	NAN	NAN	NAN	NAN	NAN
	NAN	NAN	NAN	NAN	NAN
	NAN	NAN	NAN	NAN	NAN
	NAN	NAN	NAN	NAN	NAN
	NAN	NAN	NAN	NAN	NAN
	NAN	NAN	NAN	NAN	NAN
	NAN	NAN	NAN	NAN	NAN
	NAN	NAN	NAN	NAN	NAN
	NAN	NAN	NAN	NAN	NAN
	NAN	NAN	NAN	NAN	NAN
	NAN	NAN	NAN	NAN	NAN
	NAN	NAN	NAN	NAN	NAN
	NAN	NAN	NAN	NAN	NAN
	NAN	NAN	NAN	NAN	NAN
	NAN	NAN	NAN	NAN	NAN
	NAN	NAN	NAN	NAN	NAN
	NAN	NAN	NAN	NAN	NAN
	NAN	NAN	NAN	NAN	NAN
	NAN	NAN	NAN	NAN	NAN
	NAN	NAN	NAN	NAN	NAN
	NAN	NAN	NAN	NAN	NAN
	NAN	NAN	NAN	NAN	NAN
	NAN	NAN	NAN	NAN	NAN
	NAN	NAN	NAN	NAN	NAN
	NAN	NAN	NAN	NAN	NAN
	NAN	NAN	NAN	NAN	NAN
	NAN	NAN	NAN	NAN	NAN
	NAN	NAN	NAN	NAN	NAN
	NAN	NAN	NAN	NAN	NAN
	NAN	NAN	NAN	NAN	NAN
	NAN	NAN	NAN	NAN	NAN
	NAN	NAN	NAN	NAN	NAN
	NAN	NAN	NAN	NAN	NAN
	NAN	NAN	NAN	NAN	NAN
	NAN	NAN	NAN	NAN	NAN
	NAN	NAN	NAN	NAN	NAN
	NAN	NAN	NAN	NAN	NAN
	NAN	NAN	NAN	NAN	NAN
	NAN	NAN	NAN	NAN	NAN
	NAN	NAN	NAN	NAN	NAN
	NAN	NAN	NAN	NAN	NAN
	NAN	NAN	NAN	NAN	NAN
	NAN	NAN	NAN	NAN	NAN
	NAN	NAN	NAN	NAN	NAN
	NAN	NAN	NAN	NAN	NAN
	NAN	NAN	NAN	NAN	NAN
	NAN	NAN	NAN	NAN	NAN
	NAN	NAN	NAN	NAN	NAN
	NAN	NAN	NAN	NAN	NAN
	NAN	NAN	NAN	NAN	NAN
	NAN	NAN	NAN	NAN	NAN
	NAN	NAN	NAN	NAN	NAN
	NAN	NAN	NAN	NAN	NAN
	NAN	NAN	NAN	NAN	NAN
	NAN	NAN	NAN	NAN	NAN
	NAN	NAN	NAN	NAN	NAN
	NAN	NAN	NAN	NAN	NAN
	NAN	NAN	NAN	NAN	NAN
	NAN	NAN	NAN	NAN	NAN
	NAN	NAN	NAN	NAN	NAN
	NAN	NAN	NAN	NAN	NAN
	NAN	NAN	NAN	NAN	NAN
	NAN	NAN	NAN	NAN	NAN
	NAN	NAN	NAN	NAN	NAN
	NAN	NAN	NAN	NAN	NAN
	NAN	NAN	NAN	NAN	NAN
	NAN	NAN	NAN	NAN	NAN
	NAN	NAN	NAN	NAN	NAN
	NAN	NAN	NAN	NAN	NAN
	NAN	NAN	NAN	NAN	NAN
	NAN	NAN	NAN	NAN	NAN
	NAN	NAN	NAN	NAN	NAN
	NAN	NAN	NAN	NAN	NAN
	NAN	NAN	NAN	NAN	NAN
	NAN	NAN	NAN	NAN	NAN
	NAN	NAN	NAN	NAN	NAN
	NAN	NAN	NAN	NAN	NAN
	NAN	NAN	NAN	NAN	NAN
	NAN	NAN	NAN	NAN	NAN
	NAN	NAN	NAN	NAN	NAN
	NAN	NAN	NAN	NAN	NAN
	NAN	NAN	NAN	NAN	NAN
	NAN	NAN	NAN	NAN	NAN
	NAN	NAN	NAN	NAN	NAN
	NAN	NAN	NAN	NAN	NAN
	NAN	NAN	NAN	NAN	NAN
	NAN	NAN	NAN	NAN	NAN
	NAN	NAN	NAN	NAN	NAN
	NAN	NAN	NAN	NAN	NAN
	NAN	NAN	NAN	NAN	NAN
	NAN	NAN	NAN	NAN	NAN
	NAN	NAN	NAN	NAN	NAN
	NAN	NAN	NAN	NAN	NAN
	NAN	NAN	NAN	NAN	NAN
	NAN	NAN	NAN	NAN	NAN
	NAN	NAN	NAN	NAN	NAN
	NAN	NAN	NAN	NAN	NAN
	NAN	NAN	NAN	NAN	NAN
	NAN	NAN	NAN	NAN	NAN
	NAN	NAN	NAN	NAN	NAN
	NAN	NAN	NAN	NAN	NAN
	NAN	NAN	NAN	NAN	NAN
	NAN	NAN	NAN	NAN	NAN
	NAN	NAN	NAN	NAN	NAN
	NAN	NAN	NAN	NAN	NAN
	NAN	NAN	NAN	NAN	NAN
	NAN	NAN	NAN	NAN	NAN
	NAN	NAN	NAN	NAN	NAN
	NAN	NAN	NAN	NAN	NAN
	NAN	NAN	NAN	NAN	NAN
	NAN	NAN	NAN	NAN	NAN
	NAN	NAN	NAN	NAN	NAN
	NAN	NAN	NAN	NAN	NAN
	NAN	NAN	NAN	NAN	NAN
	NAN	NAN	NAN	NAN	NAN
	NAN	NAN	NAN	NAN	NAN
	NAN	NAN	NAN	NAN	NAN
	NAN	NAN	NAN	NAN	NAN
	NAN	NAN	NAN	NAN	NAN
	NAN	NAN	NAN	NAN	NAN
	NAN	NAN	NAN	NAN	NAN
	NAN	NAN	NAN	NAN	NAN
	NAN	NAN	NAN	NAN	NAN
	NAN	NAN	NAN	NAN	NAN
	NAN	NAN	NAN	NAN	NAN
	NAN	NAN	NAN	NAN	NAN
	NAN	NAN	NAN	NAN	NAN
	NAN	NAN	NAN	NAN	NAN
	NAN	NAN	NAN	NAN	NAN
	NAN	NAN	NAN	NAN	NAN
	NAN	NAN	NAN	NAN	NAN
	NAN	NAN	NAN	NAN	NAN
	NAN	NAN	NAN	NAN	NAN
	NAN	NAN	NAN	NAN	NAN
	NAN	NAN	NAN	NAN	NAN
	NAN	NAN	NAN	NAN	NAN
	NAN	NAN	NAN	NAN	NAN
	NAN	NAN	NAN	NAN	NAN
	NAN	NAN	NAN	NAN	NAN
	NAN	NAN	NAN	NAN	NAN
	NAN	NAN	NAN	NAN	NAN
	NAN	NAN	NAN	NAN	NAN
	NAN	NAN	NAN	NAN	NAN
	NAN	NAN	NAN	NAN	NAN
	NAN	NAN	NAN	NAN	NAN
	NAN	NAN	NAN	NAN	NAN
	NAN	NAN	NAN	NAN	NAN
	NAN	NAN	NAN	NAN	NAN
	NAN	NAN	NAN	NAN	NAN
	NAN	NAN	NAN	NAN	NAN
	NAN	NAN	NAN	NAN	NAN
	NAN	NAN	NAN	NAN	NAN
	NAN	NAN	NAN	NAN	NAN
	NAN	NAN	NAN	NAN	NAN
	NAN	NAN	NAN	NAN	NAN
	NAN	NAN	NAN	NAN	NAN
	NAN	NAN	NAN	NAN	NAN
	NAN	NAN	NAN	NAN	NAN
	NAN	NAN	NAN	NAN	NAN
	NAN	NAN	NAN	NAN	NAN
	NAN	NAN	NAN	NAN	NAN
	NAN	NAN	NAN	NAN	NAN
	NAN	NAN	NAN	NAN	NAN
	NAN	NAN	NAN	NAN	NAN
	NAN	NAN	NAN	NAN	NAN
	NAN	NAN	NAN	NAN	NAN
	NAN	NAN	NAN	NAN	NAN
	NAN	NAN	NAN	NAN	NAN
	NAN	NAN	NAN	NAN	NAN
	NAN	NAN	NAN	NAN	NAN
	NAN	NAN	NAN	NAN	NAN
	NAN	NAN	NAN	NAN	NAN
	NAN	NAN	NAN	NAN	NAN
	NAN	NAN	NAN	NAN	NAN
	NAN	NAN	NAN	NAN	NAN
	NAN	NAN	NAN	NAN	NAN
	NAN	NAN	NAN	NAN	NAN
	NAN	NAN	NAN	NAN	NAN
	NAN	NAN	NAN	NAN	NAN
	NAN	NAN	NAN	NAN	NAN
	NAN	NAN	NAN	NAN	NAN
	NAN	NAN	NAN	NAN	NAN
	NAN	NAN	NAN	NAN	NAN
	NAN	NAN	NAN	NAN	NAN
	NAN	NAN	NAN	NAN	NAN
	NAN	NAN	NAN	NAN	NAN
	NAN	NAN	NAN	NAN	NAN
	NAN	NAN	NAN	NAN	NAN
	NAN	NAN	NAN	NAN	NAN
	NAN	NAN	NAN	NAN	NAN
	NAN	NAN	NAN	NAN	NAN
	NAN	NAN	NAN	NAN	NAN
	NAN	NAN	NAN	NAN	NAN
	NAN	NAN	NAN	NAN	NAN
	NAN	NAN	NAN	NAN	NAN
	NAN	NAN	NAN	NAN	NAN
	NAN	NAN	NAN	NAN	NAN
	NAN	NAN	NAN	NAN	NAN
	NAN	NAN	NAN	NAN	NAN
	NAN	NAN	NAN	NAN	NAN
	NAN	NAN	NAN	NAN	NAN
	NAN	NAN	NAN	NAN	NAN
	NAN	NAN	NAN	NAN	NAN
	NAN	NAN	NAN	NAN	NAN
	NAN	NAN	NAN	NAN	NAN
	NAN	NAN	NAN	NAN	NAN
	NAN	NAN	NAN	NAN	NAN
	NAN	NAN	NAN	NAN	NAN
	NAN	NAN	NAN	NAN	NAN
	NAN	NAN	NAN	NAN	NAN
	NAN	NAN	NAN	NAN	NAN
	NAN	NAN	NAN	NAN	NAN
	NAN	NAN	NAN	NAN	NAN
	NAN	NAN	NAN	NAN	NAN
	NAN	NAN	NAN	NAN	NAN
	NAN	NAN	NAN	NAN	NAN
	NAN	NAN	NAN	NAN	NAN
	NAN	NAN	NAN	NAN	NAN
	NAN	NAN	NAN	NAN	NAN
	NAN	NAN	NAN	NAN	NAN
	NAN	NAN	NAN	NAN	NAN
	NAN	NAN	NAN	NAN	NAN
	NAN	NAN	NAN	NAN	NAN
	NAN	NAN	NAN	NAN	NAN
	NAN	NAN	NAN	NAN	NAN
	NAN	NAN	NAN	NAN	NAN
	NAN	NAN	NAN	NAN	NAN
	NAN	NAN	NAN	NAN	NAN
	NAN	NAN	NAN	NAN	NAN
	NAN	NAN	NAN	NAN	NAN
	NAN	NAN	NAN	NAN	NAN
	NAN	NAN	NAN	NAN	NAN
	NAN	NAN	NAN	NAN	NAN
	NAN	NAN	NAN	NAN	NAN
	NAN	NAN	NAN	NAN	NAN
	NAN	NAN	NAN	NAN	NAN
	NAN	NAN	NAN	NAN	NAN
	NAN	NAN	NAN	NAN	NAN
	NAN	NAN	NAN	NAN	NAN
	NAN	NAN	NAN	NAN	NAN
	NAN	NAN	NAN	NAN	NAN
	NAN	NAN	NAN	NAN	NAN
	NAN	NAN	NAN	NAN	NAN
	NAN	NAN	NAN	NAN	NAN
	NAN	NAN	NAN	NAN	NAN
	NAN	NAN	NAN	NAN	NAN
	NAN	NAN	NAN	NAN	NAN
	NAN	NAN	NAN	NAN	NAN
	NAN	NAN	NAN	NAN	NAN
	NAN	NAN	NAN	NAN	NAN
	NAN	NAN	NAN	NAN	NAN
	NAN	NAN	NAN	NAN	NAN
	NAN	NAN	NAN	NAN	NAN
	NAN	NAN	NAN	NAN	NAN
	NAN	NAN	NAN	NAN	NAN
	NAN	NAN	NAN	NAN	NAN
	NAN	NAN	NAN	NAN	NAN
	NAN	NAN	NAN	NAN	NAN
	NAN	NAN	NAN	NAN	NAN
	NAN	NAN	NAN	NAN	NAN
	NAN	NAN	NAN	NAN	NAN
	NAN	NAN	NAN	NAN	NAN
	NAN	NAN	NAN	NAN	NAN
	NAN	NAN	NAN	NAN	NAN
	NAN	NAN	NAN	NAN	NAN
	NAN	NAN	NAN	NAN	NAN
	NAN	NAN	NAN	NAN	NAN
	NAN	NAN	NAN	NAN	NAN
	NAN	NAN	NAN	NAN	NAN
	NAN	NAN	NAN	NAN	NAN
	NAN	NAN	NAN	NAN	NAN
	NAN	NAN	NAN	NAN	NAN
	NAN	NAN	NAN	NAN	NAN
	NAN	NAN	NAN	NAN	NAN
	NAN	NAN	NAN	NAN	NAN
	NAN	NAN	NAN	NAN	NAN
	NAN	NAN	NAN	NAN	NAN
	NAN	NAN	NAN	NAN	NAN
	NAN	NAN	NAN	NAN	NAN
	NAN	NAN	NAN	NAN	NAN
	NAN	NAN	NAN	NAN	NAN
	NAN	NAN	NAN	NAN	NAN
	NAN	NAN	NAN	NAN	NAN
	NAN	NAN	NAN	NAN	NAN
	NAN	NAN	NAN	NAN	NAN
END
X SetScale/P x 0,1,"", A_N0_up; SetScale y 0,0,"", A_N0_up
X SetScale/P x 0,1,"", A_N1_up; SetScale y 0,0,"", A_N1_up
X SetScale/P x 0,1,"", A_Palt_up; SetScale y 0,0,"", A_Palt_up
X SetScale/P x 0,1,"", A_PM1_up; SetScale y 0,0,"", A_PM1_up
X SetScale/P x 0,1,"", A_PM25_up; SetScale y 0,0,"", A_PM25_up
WAVES/D	A2_N0_up	A2_N1_up	A2_Palt_up	A2_PM1_up	A2_PM25_up
BEGIN
	NAN	NAN	NAN	NAN	NAN
	NAN	NAN	NAN	NAN	NAN
	NAN	NAN	NAN	NAN	NAN
	NAN	NAN	NAN	NAN	NAN
	NAN	NAN	NAN	NAN	NAN
	NAN	NAN	NAN	NAN	NAN
	NAN	NAN	NAN	NAN	NAN
	NAN	NAN	NAN	NAN	NAN
	NAN	NAN	NAN	NAN	NAN
	NAN	NAN	NAN	NAN	NAN
	NAN	NAN	NAN	NAN	NAN
	NAN	NAN	NAN	NAN	NAN
	NAN	NAN	NAN	NAN	NAN
	NAN	NAN	NAN	NAN	NAN
	NAN	NAN	NAN	NAN	NAN
	NAN	NAN	NAN	NAN	NAN
	NAN	NAN	NAN	NAN	NAN
	NAN	NAN	NAN	NAN	NAN
	NAN	NAN	NAN	NAN	NAN
	NAN	NAN	NAN	NAN	NAN
	NAN	NAN	NAN	NAN	NAN
	NAN	NAN	NAN	NAN	NAN
	NAN	NAN	NAN	NAN	NAN
	NAN	NAN	NAN	NAN	NAN
	NAN	NAN	NAN	NAN	NAN
	NAN	NAN	NAN	NAN	NAN
	NAN	NAN	NAN	NAN	NAN
	NAN	NAN	NAN	NAN	NAN
	NAN	NAN	NAN	NAN	NAN
	NAN	NAN	NAN	NAN	NAN
	NAN	NAN	NAN	NAN	NAN
	NAN	NAN	NAN	NAN	NAN
	NAN	NAN	NAN	NAN	NAN
	NAN	NAN	NAN	NAN	NAN
	NAN	NAN	NAN	NAN	NAN
	NAN	NAN	NAN	NAN	NAN
	NAN	NAN	NAN	NAN	NAN
	NAN	NAN	NAN	NAN	NAN
	NAN	NAN	NAN	NAN	NAN
	NAN	NAN	NAN	NAN	NAN
	NAN	NAN	NAN	NAN	NAN
	NAN	NAN	NAN	NAN	NAN
	NAN	NAN	NAN	NAN	NAN
	NAN	NAN	NAN	NAN	NAN
	NAN	NAN	NAN	NAN	NAN
	NAN	NAN	NAN	NAN	NAN
	NAN	NAN	NAN	NAN	NAN
	NAN	NAN	NAN	NAN	NAN
	NAN	NAN	NAN	NAN	NAN
	NAN	NAN	NAN	NAN	NAN
	NAN	NAN	NAN	NAN	NAN
	NAN	NAN	NAN	NAN	NAN
	NAN	NAN	NAN	NAN	NAN
	NAN	NAN	NAN	NAN	NAN
	NAN	NAN	NAN	NAN	NAN
	NAN	NAN	NAN	NAN	NAN
	NAN	NAN	NAN	NAN	NAN
	NAN	NAN	NAN	NAN	NAN
	NAN	NAN	NAN	NAN	NAN
	NAN	NAN	NAN	NAN	NAN
	NAN	NAN	NAN	NAN	NAN
	NAN	NAN	NAN	NAN	NAN
	NAN	NAN	NAN	NAN	NAN
	NAN	NAN	NAN	NAN	NAN
	NAN	NAN	NAN	NAN	NAN
	NAN	NAN	NAN	NAN	NAN
	NAN	NAN	NAN	NAN	NAN
	NAN	NAN	NAN	NAN	NAN
	NAN	NAN	NAN	NAN	NAN
	NAN	NAN	NAN	NAN	NAN
	NAN	NAN	NAN	NAN	NAN
	NAN	NAN	NAN	NAN	NAN
	NAN	NAN	NAN	NAN	NAN
	NAN	NAN	NAN	NAN	NAN
	NAN	NAN	NAN	NAN	NAN
	NAN	NAN	NAN	NAN	NAN
	NAN	NAN	NAN	NAN	NAN
	NAN	NAN	NAN	NAN	NAN
	NAN	NAN	NAN	NAN	NAN
	NAN	NAN	NAN	NAN	NAN
	NAN	NAN	NAN	NAN	NAN
	NAN	NAN	NAN	NAN	NAN
	NAN	NAN	NAN	NAN	NAN
	NAN	NAN	NAN	NAN	NAN
	NAN	NAN	NAN	NAN	NAN
	NAN	NAN	NAN	NAN	NAN
	NAN	NAN	NAN	NAN	NAN
	NAN	NAN	NAN	NAN	NAN
	NAN	NAN	NAN	NAN	NAN
	NAN	NAN	NAN	NAN	NAN
	NAN	NAN	NAN	NAN	NAN
	NAN	NAN	NAN	NAN	NAN
	NAN	NAN	NAN	NAN	NAN
	NAN	NAN	NAN	NAN	NAN
	NAN	NAN	NAN	NAN	NAN
	NAN	NAN	NAN	NAN	NAN
	NAN	NAN	NAN	NAN	NAN
	NAN	NAN	NAN	NAN	NAN
	NAN	NAN	NAN	NAN	NAN
	NAN	NAN	NAN	NAN	NAN
	NAN	NAN	NAN	NAN	NAN
	NAN	NAN	NAN	NAN	NAN
	NAN	NAN	NAN	NAN	NAN
	NAN	NAN	NAN	NAN	NAN
	NAN	NAN	NAN	NAN	NAN
	NAN	NAN	NAN	NAN	NAN
	NAN	NAN	NAN	NAN	NAN
	NAN	NAN	NAN	NAN	NAN
	NAN	NAN	NAN	NAN	NAN
	NAN	NAN	NAN	NAN	NAN
	NAN	NAN	NAN	NAN	NAN
	NAN	NAN	NAN	NAN	NAN
	NAN	NAN	NAN	NAN	NAN
	NAN	NAN	NAN	NAN	NAN
	NAN	NAN	NAN	NAN	NAN
	NAN	NAN	NAN	NAN	NAN
	NAN	NAN	NAN	NAN	NAN
	NAN	NAN	NAN	NAN	NAN
	NAN	NAN	NAN	NAN	NAN
	NAN	NAN	NAN	NAN	NAN
	NAN	NAN	NAN	NAN	NAN
	NAN	NAN	NAN	NAN	NAN
	NAN	NAN	NAN	NAN	NAN
	NAN	NAN	NAN	NAN	NAN
	NAN	NAN	NAN	NAN	NAN
	NAN	NAN	NAN	NAN	NAN
	NAN	NAN	NAN	NAN	NAN
	NAN	NAN	NAN	NAN	NAN
	NAN	NAN	NAN	NAN	NAN
	NAN	NAN	NAN	NAN	NAN
	NAN	NAN	NAN	NAN	NAN
	NAN	NAN	NAN	NAN	NAN
	NAN	NAN	NAN	NAN	NAN
	NAN	NAN	NAN	NAN	NAN
	NAN	NAN	NAN	NAN	NAN
	NAN	NAN	NAN	NAN	NAN
	NAN	NAN	NAN	NAN	NAN
	NAN	NAN	NAN	NAN	NAN
	NAN	NAN	NAN	NAN	NAN
	NAN	NAN	NAN	NAN	NAN
	NAN	NAN	NAN	NAN	NAN
	107.82	18.89	7.078571677954558	16.03	17.69
	108.11	18.94	8.009817215455739	16.08	17.74
	108.12	18.94	10.10699344678109	16.08	17.74
	108.29	18.98999999999999	12.10532064017737	16.11	17.78
	108.43	19.02999999999999	14.30054920964352	16.13	17.82
	108.02	18.98	16.7431313414546	16.08	17.77
	107.18	18.83999999999999	19.15216722796492	15.95	17.64
	106.11	18.67	21.75114809910314	15.8	17.48
	104.87	18.45999999999999	24.26263393916107	15.62	17.29
	103.26	18.19999999999999	26.36123753924283	15.38	17.03
	102.02	17.98	29.00780531356786	15.2	16.83
	100.62	17.73999999999999	31.44555957366289	14.99	16.61
	98.93000000000001	17.44999999999999	33.16577005404576	14.74	16.34
	97.08	17.14	35.98866684229092	14.47	16.04
	95.18000000000001	16.80999999999999	38.63535027772699	14.18	15.74
	92.76000000000001	16.39999999999999	40.6591193553238	13.83	15.35
	90.84	16.06999999999999	43.16377081989454	13.54	15.04
	87.77	15.52000000000001	45.718911684422	13.08	14.53
	85.45	15.13	48.12822606653802	12.74	14.16
	83.23	14.73999999999999	50.67686348295696	12.41	13.8
	81.42	14.42	52.92702606192629	12.14	13.5
	79.65000000000001	14.11999999999999	55.21446083340769	11.88	13.21
	77.33	13.71000000000001	57.36971462765011	11.53	12.83
	75	13.31	59.75704091959339	11.19	12.45
	72.83	12.93000000000001	62.19114456830701	10.87	12.1
	70.45	12.50999999999999	64.42459793045248	10.51	11.71
	68.41	12.15000000000001	66.73382203691403	10.21	11.38
	66.64	11.84999999999999	68.96880686977507	9.949999999999999	11.09
	64.81999999999999	11.54000000000001	71.4973207901871	9.68	10.79
	63.22	11.25	73.93574029216616	9.44	10.53
	61.68	10.99	76.32434612219727	9.210000000000001	10.28
	60.28	10.73999999999999	78.52029407444063	9	10.05
	58.82	10.48	80.70099452374227	8.789999999999999	9.81
	57.56	10.27	83.67395295834783	8.6	9.6
	56.48	10.08000000000001	85.50557530741915	8.44	9.42
	55.61	9.920000000000002	87.63683636916996	8.31	9.279999999999999
	54.69	9.760000000000005	90.14048500820655	8.17	9.130000000000001
	53.73	9.600000000000001	92.8616048044051	8.029999999999999	8.98
	52.94	9.450000000000003	94.84549735159321	7.91	8.85
	52.33	9.350000000000001	97.58362207619072	7.82	8.75
	51.95	9.279999999999994	100.094798625384	7.76	8.68
	51.68	9.229999999999997	102.5918410896721	7.72	8.630000000000001
	51.58	9.210000000000001	104.5512964860776	7.71	8.609999999999999
	51.73	9.220000000000006	107.0037884201062	7.73	8.630000000000001
	51.55	9.190000000000005	109.2033127230521	7.7	8.6
	51.18	9.119999999999997	111.8614543299096	7.64	8.529999999999999
	51.05	9.100000000000001	114.4063764607714	7.62	8.51
	51.18	9.109999999999999	116.4260110185011	7.64	8.52
	51.28	9.129999999999995	118.8214632717502	7.66	8.539999999999999
	51.42	9.149999999999999	121.2518172091924	7.68	8.56
	51.53	9.170000000000002	123.5619982257577	7.69	8.57
	51.56	9.169999999999995	125.7575571108285	7.7	8.58
	51.76	9.190000000000005	127.7910596117329	7.72	8.6
	51.74	9.189999999999998	130.2426887466357	7.72	8.6
	51.6	9.170000000000002	131.7368280009347	7.7	8.57
	NAN	NAN	NAN	NAN	NAN
	NAN	NAN	NAN	NAN	NAN
	NAN	NAN	NAN	NAN	NAN
	NAN	NAN	NAN	NAN	NAN
	NAN	NAN	NAN	NAN	NAN
	NAN	NAN	NAN	NAN	NAN
	NAN	NAN	NAN	NAN	NAN
	NAN	NAN	NAN	NAN	NAN
	NAN	NAN	NAN	NAN	NAN
	NAN	NAN	NAN	NAN	NAN
	NAN	NAN	NAN	NAN	NAN
	NAN	NAN	NAN	NAN	NAN
	NAN	NAN	NAN	NAN	NAN
	NAN	NAN	NAN	NAN	NAN
	NAN	NAN	NAN	NAN	NAN
	NAN	NAN	NAN	NAN	NAN
	NAN	NAN	NAN	NAN	NAN
	NAN	NAN	NAN	NAN	NAN
	NAN	NAN	NAN	NAN	NAN
	NAN	NAN	NAN	NAN	NAN
	NAN	NAN	NAN	NAN	NAN
	NAN	NAN	NAN	NAN	NAN
	NAN	NAN	NAN	NAN	NAN
	NAN	NAN	NAN	NAN	NAN
	NAN	NAN	NAN	NAN	NAN
	NAN	NAN	NAN	NAN	NAN
	NAN	NAN	NAN	NAN	NAN
	NAN	NAN	NAN	NAN	NAN
	NAN	NAN	NAN	NAN	NAN
	NAN	NAN	NAN	NAN	NAN
	NAN	NAN	NAN	NAN	NAN
	NAN	NAN	NAN	NAN	NAN
	NAN	NAN	NAN	NAN	NAN
	NAN	NAN	NAN	NAN	NAN
	NAN	NAN	NAN	NAN	NAN
	NAN	NAN	NAN	NAN	NAN
	NAN	NAN	NAN	NAN	NAN
	NAN	NAN	NAN	NAN	NAN
	NAN	NAN	NAN	NAN	NAN
	NAN	NAN	NAN	NAN	NAN
	NAN	NAN	NAN	NAN	NAN
	NAN	NAN	NAN	NAN	NAN
	NAN	NAN	NAN	NAN	NAN
	NAN	NAN	NAN	NAN	NAN
	NAN	NAN	NAN	NAN	NAN
	NAN	NAN	NAN	NAN	NAN
	NAN	NAN	NAN	NAN	NAN
	NAN	NAN	NAN	NAN	NAN
	NAN	NAN	NAN	NAN	NAN
	NAN	NAN	NAN	NAN	NAN
	NAN	NAN	NAN	NAN	NAN
	NAN	NAN	NAN	NAN	NAN
	NAN	NAN	NAN	NAN	NAN
	NAN	NAN	NAN	NAN	NAN
	NAN	NAN	NAN	NAN	NAN
	NAN	NAN	NAN	NAN	NAN
	NAN	NAN	NAN	NAN	NAN
	NAN	NAN	NAN	NAN	NAN
	NAN	NAN	NAN	NAN	NAN
	NAN	NAN	NAN	NAN	NAN
	NAN	NAN	NAN	NAN	NAN
	NAN	NAN	NAN	NAN	NAN
	NAN	NAN	NAN	NAN	NAN
	NAN	NAN	NAN	NAN	NAN
	NAN	NAN	NAN	NAN	NAN
	NAN	NAN	NAN	NAN	NAN
	NAN	NAN	NAN	NAN	NAN
	NAN	NAN	NAN	NAN	NAN
	NAN	NAN	NAN	NAN	NAN
	NAN	NAN	NAN	NAN	NAN
	NAN	NAN	NAN	NAN	NAN
	NAN	NAN	NAN	NAN	NAN
	NAN	NAN	NAN	NAN	NAN
	NAN	NAN	NAN	NAN	NAN
	NAN	NAN	NAN	NAN	NAN
	NAN	NAN	NAN	NAN	NAN
	NAN	NAN	NAN	NAN	NAN
	NAN	NAN	NAN	NAN	NAN
	NAN	NAN	NAN	NAN	NAN
	NAN	NAN	NAN	NAN	NAN
	NAN	NAN	NAN	NAN	NAN
	NAN	NAN	NAN	NAN	NAN
	NAN	NAN	NAN	NAN	NAN
	NAN	NAN	NAN	NAN	NAN
	NAN	NAN	NAN	NAN	NAN
	NAN	NAN	NAN	NAN	NAN
	NAN	NAN	NAN	NAN	NAN
	NAN	NAN	NAN	NAN	NAN
	NAN	NAN	NAN	NAN	NAN
	NAN	NAN	NAN	NAN	NAN
	NAN	NAN	NAN	NAN	NAN
	NAN	NAN	NAN	NAN	NAN
	NAN	NAN	NAN	NAN	NAN
	NAN	NAN	NAN	NAN	NAN
	NAN	NAN	NAN	NAN	NAN
	NAN	NAN	NAN	NAN	NAN
	NAN	NAN	NAN	NAN	NAN
	NAN	NAN	NAN	NAN	NAN
	NAN	NAN	NAN	NAN	NAN
	NAN	NAN	NAN	NAN	NAN
	NAN	NAN	NAN	NAN	NAN
	NAN	NAN	NAN	NAN	NAN
	NAN	NAN	NAN	NAN	NAN
	NAN	NAN	NAN	NAN	NAN
	NAN	NAN	NAN	NAN	NAN
	NAN	NAN	NAN	NAN	NAN
	NAN	NAN	NAN	NAN	NAN
	NAN	NAN	NAN	NAN	NAN
	NAN	NAN	NAN	NAN	NAN
	NAN	NAN	NAN	NAN	NAN
	NAN	NAN	NAN	NAN	NAN
	NAN	NAN	NAN	NAN	NAN
	NAN	NAN	NAN	NAN	NAN
	NAN	NAN	NAN	NAN	NAN
	NAN	NAN	NAN	NAN	NAN
	NAN	NAN	NAN	NAN	NAN
	NAN	NAN	NAN	NAN	NAN
	NAN	NAN	NAN	NAN	NAN
	NAN	NAN	NAN	NAN	NAN
	NAN	NAN	NAN	NAN	NAN
	NAN	NAN	NAN	NAN	NAN
	NAN	NAN	NAN	NAN	NAN
	NAN	NAN	NAN	NAN	NAN
	NAN	NAN	NAN	NAN	NAN
	NAN	NAN	NAN	NAN	NAN
	NAN	NAN	NAN	NAN	NAN
	NAN	NAN	NAN	NAN	NAN
	NAN	NAN	NAN	NAN	NAN
	NAN	NAN	NAN	NAN	NAN
	NAN	NAN	NAN	NAN	NAN
	NAN	NAN	NAN	NAN	NAN
	NAN	NAN	NAN	NAN	NAN
	NAN	NAN	NAN	NAN	NAN
	NAN	NAN	NAN	NAN	NAN
	NAN	NAN	NAN	NAN	NAN
	NAN	NAN	NAN	NAN	NAN
	NAN	NAN	NAN	NAN	NAN
	NAN	NAN	NAN	NAN	NAN
	NAN	NAN	NAN	NAN	NAN
	NAN	NAN	NAN	NAN	NAN
	NAN	NAN	NAN	NAN	NAN
	NAN	NAN	NAN	NAN	NAN
	NAN	NAN	NAN	NAN	NAN
	NAN	NAN	NAN	NAN	NAN
	NAN	NAN	NAN	NAN	NAN
	NAN	NAN	NAN	NAN	NAN
	NAN	NAN	NAN	NAN	NAN
	NAN	NAN	NAN	NAN	NAN
	NAN	NAN	NAN	NAN	NAN
	NAN	NAN	NAN	NAN	NAN
	NAN	NAN	NAN	NAN	NAN
	NAN	NAN	NAN	NAN	NAN
	NAN	NAN	NAN	NAN	NAN
	NAN	NAN	NAN	NAN	NAN
	NAN	NAN	NAN	NAN	NAN
	NAN	NAN	NAN	NAN	NAN
	NAN	NAN	NAN	NAN	NAN
	NAN	NAN	NAN	NAN	NAN
	NAN	NAN	NAN	NAN	NAN
	NAN	NAN	NAN	NAN	NAN
	NAN	NAN	NAN	NAN	NAN
	NAN	NAN	NAN	NAN	NAN
	NAN	NAN	NAN	NAN	NAN
	NAN	NAN	NAN	NAN	NAN
	NAN	NAN	NAN	NAN	NAN
	NAN	NAN	NAN	NAN	NAN
	NAN	NAN	NAN	NAN	NAN
	NAN	NAN	NAN	NAN	NAN
	NAN	NAN	NAN	NAN	NAN
	NAN	NAN	NAN	NAN	NAN
	NAN	NAN	NAN	NAN	NAN
	NAN	NAN	NAN	NAN	NAN
	NAN	NAN	NAN	NAN	NAN
	NAN	NAN	NAN	NAN	NAN
	NAN	NAN	NAN	NAN	NAN
	NAN	NAN	NAN	NAN	NAN
	NAN	NAN	NAN	NAN	NAN
	NAN	NAN	NAN	NAN	NAN
	NAN	NAN	NAN	NAN	NAN
	NAN	NAN	NAN	NAN	NAN
	NAN	NAN	NAN	NAN	NAN
	NAN	NAN	NAN	NAN	NAN
	NAN	NAN	NAN	NAN	NAN
	NAN	NAN	NAN	NAN	NAN
	NAN	NAN	NAN	NAN	NAN
	NAN	NAN	NAN	NAN	NAN
	NAN	NAN	NAN	NAN	NAN
	NAN	NAN	NAN	NAN	NAN
	NAN	NAN	NAN	NAN	NAN
	NAN	NAN	NAN	NAN	NAN
	NAN	NAN	NAN	NAN	NAN
	NAN	NAN	NAN	NAN	NAN
	NAN	NAN	NAN	NAN	NAN
	NAN	NAN	NAN	NAN	NAN
END
X SetScale/P x 0,1,"", A2_N0_up; SetScale y 0,0,"", A2_N0_up
X SetScale/P x 0,1,"", A2_N1_up; SetScale y 0,0,"", A2_N1_up
X SetScale/P x 0,1,"", A2_Palt_up; SetScale y 0,0,"", A2_Palt_up
X SetScale/P x 0,1,"", A2_PM1_up; SetScale y 0,0,"", A2_PM1_up
X SetScale/P x 0,1,"", A2_PM25_up; SetScale y 0,0,"", A2_PM25_up
