# Supplementary material for: Development and Testing of a Rocket-Based Sensor for Atmospheric Sensing Using an Unmanned Aerial System
Source: Sensors (Basel). 2024 Mar 9;24(6):1768. doi: 10.3390/s24061768 (PMC10975489; doi:10.3390/s24061768)
Supplement: Supplementary file 1 [file sensors-24-01768-s001.zip › Figure11_data.itx]

IGOR
WAVES/D	fit_R1_Temp_avg2
BEGIN
	5.081492668190765
	16.95463803523985
END
X SetScale/P x 3.74571428571429,13.1749523809524,"", fit_R1_Temp_avg2; SetScale y 0,0,"", fit_R1_Temp_avg2
X Note fit_R1_Temp_avg2, "fit_R1_Temp_avg2= W_coef[0]+W_coef[1]*x\rW_coef={1.7059,0.90119}\r"
X Note/NOCR fit_R1_Temp_avg2, "V_chisq= 13.826;V_npnts= 66;V_numNaNs= 34;V_numINFs= 0;\r"
X Note/NOCR fit_R1_Temp_avg2, "V_startRow= 0;V_endRow= 99;V_q= 1;V_Rab= -0.95002;V_Pr= 0.990349;\r\rV_r2= 0.980792;\rW_sigma={0.183,0.0158}\r\r"
X Note/NOCR fit_R1_Temp_avg2, "Coefficient values ± one standard deviation\r\ta\t= 1.7059 ± 0.183\r\tb\t= 0.90119 ± 0.0158\r"

WAVES/D	IM1_Temp_avg2	R1_Temp_avg2
BEGIN
	6.49	7.025000000000001
	5.806666666666668	7.591111111111112
	4.792	6.301666666666667
	4.531999999999999	5.857142857142857
	4.6225	5.805714285714285
	4.354	5.744285714285715
	4.244	5.489999999999999
	4.0625	5.238571428571428
	3.995	5.122857142857143
	3.924	5.052857142857142
	3.875	4.998571428571429
	3.7925	4.950000000000001
	3.745714285714286	4.944444444444445
	3.8	5.074999999999999
	NAN	NAN
	NAN	NAN
	NAN	NAN
	NAN	NAN
	NAN	NAN
	NAN	NAN
	12.605	13.57933333333333
	12.4	12.49181818181818
	11.8775	12.05285714285714
	11.345	12.03
	11.256	11.98142857142857
	11.31	11.95285714285714
	11.082	12.59
	10.946	12.61857142857143
	11.0475	11.85714285714286
	11.0275	11.42285714285714
	10.95	11.44285714285714
	10.71833333333333	11.25
	10.638	11.12571428571429
	11.02142857142857	11.434
	NAN	NAN
	NAN	NAN
	NAN	NAN
	NAN	NAN
	NAN	NAN
	NAN	NAN
	16.92066666666667	15.77818181818182
	13.9925	15.555
	13.68166666666667	14.87571428571428
	13.7425	14.57714285714286
	14.0775	14.44857142857143
	14.044	14.37571428571428
	14.015	14.53285714285714
	14	14.39142857142857
	14.35	14.17285714285714
	13.6925	14.05875
	13.486	14.32142857142857
	13.97888888888889	14.39714285714286
	NAN	14.13833333333333
	NAN	NAN
	NAN	NAN
	NAN	NAN
	NAN	NAN
	NAN	NAN
	NAN	NAN
	NAN	NAN
	13.8575	14.22642857142857
	13.8425	14.44230769230769
	13.922	14.31857142857143
	13.88	14.37142857142857
	13.7775	14.31142857142857
	13.77	14.25285714285714
	13.73	14.225
	13.585	14.17125
	13.58	13.99
	13.478	13.96571428571429
	13.325	13.84857142857143
	13.19833333333333	13.72142857142857
	13.18	13.61857142857143
	NAN	13.575
	NAN	NAN
	NAN	NAN
	NAN	NAN
	NAN	NAN
	NAN	NAN
	NAN	NAN
	12.476	12.866
	13.838	12.95444444444445
	12.8475	12.85142857142857
	12.688	12.78714285714286
	12.1625	12.70285714285714
	12.065	12.66
	11.965	12.62857142857143
	11.922	12.60428571428571
	11.65	12.47
	11.84	12.25
	11.996	12.33714285714286
	12.65	12.25875
	13.4275	12.11625
	NAN	11.72
	NAN	NAN
	NAN	NAN
	NAN	NAN
	NAN	NAN
	NAN	NAN
	NAN	NAN
END
X SetScale/P x 0,1,"", IM1_Temp_avg2; SetScale y 0,0,"", IM1_Temp_avg2
X SetScale/P x 0,1,"", R1_Temp_avg2; SetScale y 0,0,"", R1_Temp_avg2
