# Supplementary material for: Development and Testing of a Rocket-Based Sensor for Atmospheric Sensing Using an Unmanned Aerial System
Source: Sensors (Basel). 2024 Mar 9;24(6):1768. doi: 10.3390/s24061768 (PMC10975489; doi:10.3390/s24061768)
Supplement: Supplementary file 1 [file sensors-24-01768-s001.zip › Figure12_data.itx]

IGOR
WAVES/D	fit_R2_1_Temp_avg
BEGIN
	-2.382703932848585
	0.5400682003746351
END
X SetScale/P x -2.51,2.84,"", fit_R2_1_Temp_avg; SetScale y 0,0,"", fit_R2_1_Temp_avg
X Note fit_R2_1_Temp_avg, "fit_R2_1_Temp_avg= W_coef[0]+W_coef[1]*x\rW_coef={0.20045,1.0291}\r"
X Note/NOCR fit_R2_1_Temp_avg, "V_chisq= 0.470714;V_npnts= 24;V_numNaNs= 1;V_numINFs= 0;\r"
X Note/NOCR fit_R2_1_Temp_avg, "V_startRow= 0;V_endRow= 24;V_q= 1;V_Rab= 0.758273;V_Pr= 0.99129;\r\rV_r2= 0.982655;\rW_sigma={0.0458,0.0292}\r"
X Note/NOCR fit_R2_1_Temp_avg, "\rCoefficient values ± one standard deviation\r\ta\t= 0.20045 ± 0.0458\r\tb\t= 1.0291 ± 0.0292\r"

WAVES/D	R2_1_Temp_avg	R2_2_Temp_avg
BEGIN
	NAN	-2.5
	-2.32	-2.51
	-2.226666666666667	-2.45
	-2.27	-2.325
	-2.3175	-2.355
	-2.23	-2.39
	-2.41	-2.4
	-2.313333333333333	-2.11
	-1.805	-1.96
	-1.666666666666667	-1.9
	-1.526666666666667	-1.745
	-1.56	-1.59
	-1.386666666666667	-1.49
	-1.01	-1.37
	-0.85	-1.37
	-0.5266666666666666	-0.7966666666666665
	-0.215	-0.42
	0.01333333333333333	-0.15
	0.2	-0.09
	0.26	-0.05
	0.31	0.035
	0.2866666666666666	0.08
	0.24	0.155
	0.3366666666666667	0.33
	0.3733333333333333	0.28
END
X SetScale/P x 0,1,"", R2_1_Temp_avg; SetScale y 0,0,"", R2_1_Temp_avg
X SetScale/P x 0,1,"", R2_2_Temp_avg; SetScale y 0,0,"", R2_2_Temp_avg
