# Supplementary material for: Development and Testing of a Rocket-Based Sensor for Atmospheric Sensing Using an Unmanned Aerial System
Source: Sensors (Basel). 2024 Mar 9;24(6):1768. doi: 10.3390/s24061768 (PMC10975489; doi:10.3390/s24061768)
Supplement: Supplementary file 1 [file sensors-24-01768-s001.zip › Figure3_data.itx]

IGOR
WAVES/D	IM2_Alt	IM2_PAlt	IM2_timewave
BEGIN
	1658.547	0.198478666119716	3780067809
	1660.257	0.297720106205187	3780067810
	1661.432	-0.09923722609756107	3780067811
	1662.958	0.198478666119716	3780067812
	1664.196	-0.09923722609756107	3780067813
	1665.515	0.198478666119716	3780067814
	1666.334	0.198478666119716	3780067815
	1666.999	0.4962072006416552	3780067816
	1666.593	0.09923863072448097	3780067817
	1666.567	0	3780067818
	1666.557	0	3780067819
	1666.08	0.09923863072448097	3780067820
	1665.67	0.198478666119716	3780067821
	1665.275	0.198478666119716	3780067822
	1665.11	0.297720106205187	3780067823
	1664.844	-0.09923722609756107	3780067824
	1664.801	0.3969629510393394	3780067825
	1664.644	0.09923863072448097	3780067826
	1664.782	0	3780067827
	1664.945	0.09923863072448097	3780067828
	1664.572	0.297720106205187	3780067829
	1664.177	0.198478666119716	3780067830
	1664.112	0.297720106205187	3780067831
	1664.302	0.198478666119716	3780067832
	1664.062	0	3780067833
	1664.179	0.09923863072448097	3780067834
	1664.111	0.09923863072448097	3780067835
	1664.118	0	3780067836
	1663.969	0.198478666119716	3780067837
	1663.908	-0.5954022884284064	3780067838
	1663.691	0.198478666119716	3780067839
	1663.594	0	3780067840
	1663.476	0.198478666119716	3780067841
	1663.328	0.198478666119716	3780067842
	1663.033	0.3969629510393394	3780067843
	1663.123	0.198478666119716	3780067844
	1663.123	0	3780067844
	1662.68	0	3780067845
	1662.433	0.6946999143261134	3780067846
	1662.579	0.6946999143261134	3780067847
	1662.488	0.3969629510393394	3780067848
	1662.488	0.297720106205187	3780067848
	1663.473	0.297720106205187	3780067849
	1663.797	0.09923863072448097	3780067850
	1663.789	-0.198473047597425	3780067851
	1664.014	0.297720106205187	3780067852
	1664.205	0	3780067853
	1664.576	-0.198473047597425	3780067854
	1664.994	0	3780067855
	1664.874	0.198478666119716	3780067856
	1664.622	0.09923863072448097	3780067857
	1663.916	0	3780067858
	1662.881	-0.09923722609756107	3780067859
	1662.032	0.297720106205187	3780067860
	1661.301	0.297720106205187	3780067861
	1661.057	0.297720106205187	3780067862
	1660.917	0.297720106205187	3780067863
	1660.51	-0.09923722609756107	3780067864
	1660.808	0.297720106205187	3780067865
	1660.703	-0.198473047597425	3780067866
	1660.494	0.297720106205187	3780067867
	1660.003	0.297720106205187	3780067868
	1660.003	0	3780067869
	1659.233	0	3780067869
	1658.52	0	3780067870
	1656.989	-0.09923722609756107	3780067871
	1656.677	0	3780067872
	1656.509	0.3969629510393394	3780067873
	1656.144	0.09923863072448097	3780067874
	1656.056	-0.198473047597425	3780067875
	1655.917	0.09923863072448097	3780067876
	1655.814	0.09923863072448097	3780067877
	1655.569	0.3969629510393394	3780067878
	1655.14	0.09923863072448097	3780067879
	1654.92	0.198478666119716	3780067880
	1654.797	0.198478666119716	3780067881
	1654.512	0.09923863072448097	3780067882
	1654.37	0.297720106205187	3780067883
	1654.26	0.198478666119716	3780067884
	1654.26	0.198478666119716	3780067884
	1654.26	0.198478666119716	3780067885
	1654.476	0	3780067886
	1654.354	0.297720106205187	3780067887
	1654.042	0.09923863072448097	3780067888
	1653.78	0.09923863072448097	3780067889
	1653.471	0.09923863072448097	3780067890
	1653.276	0	3780067891
	1653.318	0	3780067892
	1652.939	0.3969629510393394	3780067893
	1652.686	0	3780067894
	1652.754	-0.198473047597425	3780067895
	1653.178	-0.09923722609756107	3780067896
	1653.453	0.297720106205187	3780067897
	1653.375	0.3969629510393394	3780067898
	1653.348	0.4962072006416552	3780067899
	1653.339	0	3780067900
	1653.487	0.4962072006416552	3780067901
	1653.748	0	3780067902
	1653.98	0.09923863072448097	3780067903
	1654.267	0.3969629510393394	3780067904
	1654.63	0.198478666119716	3780067905
	1655.483	0.297720106205187	3780067906
	1655.696	-0.198473047597425	3780067907
	1656.194	0	3780067908
	1656.882	0.198478666119716	3780067909
	1656.882	0.4962072006416552	3780067909
	1657.076	0.4962072006416552	3780067910
	1657.088	0.09923863072448097	3780067911
	1657.266	0.198478666119716	3780067912
	1657.306	0.198478666119716	3780067913
	1657.687	0.6946999143261134	3780067914
	1657.995	0.4962072006416552	3780067915
	1658.195	0.198478666119716	3780067916
	1658.425	0.198478666119716	3780067917
	1658.615	0.297720106205187	3780067918
	1658.593	-0.09923722609756107	3780067919
	1658.315	0	3780067920
	1658.403	0.3969629510393394	3780067921
	1658.701	-0.09923722609756107	3780067922
	1658.575	0.3969629510393394	3780067923
	1658.255	0	3780067924
	1657.66	-0.2977074645482964	3780067925
	1657.52	0.198478666119716	3780067926
	1656.906	0.198478666119716	3780067927
	1656.085	-0.2977074645482964	3780067928
	1655.778	0.5954528550608389	3780067929
	1655.308	-0.09923722609756107	3780067930
	1654.706	-0.09923722609756107	3780067931
	1654.004	0.198478666119716	3780067932
	1653.668	0.09923863072448097	3780067933
	1653.169	0	3780067934
	1653.564	0	3780067935
	1653.937	0.4962072006416552	3780067936
	1653.937	0.4962072006416552	3780067936
	1654.244	-0.198473047597425	3780067937
	1654.65	-0.198473047597425	3780067938
	1654.795	-0.3969404769793982	3780067939
	1654.795	0.09923863072448097	3780067939
	1655.128	0.09923863072448097	3780067940
	1655.217	0.297720106205187	3780067941
	1655.418	0.09923863072448097	3780067942
	1655.636	0.297720106205187	3780067943
	1655.593	0.198478666119716	3780067944
	1655.681	0	3780067945
	1655.871	-0.2977074645482964	3780067946
	1655.869	-0.09923722609756107	3780067947
	1655.791	0.09923863072448097	3780067948
	1655.839	0.297720106205187	3780067949
	1656.194	-0.2977074645482964	3780067950
	1656.161	0.09923863072448097	3780067951
	1656.408	0.198478666119716	3780067952
	1656.339	-0.09923722609756107	3780067953
	1656.049	-0.09923722609756107	3780067954
	1655.832	0.297720106205187	3780067955
	1655.817	-0.09923722609756107	3780067956
	1655.971	-0.5954022884284064	3780067957
	1656.256	-0.6946310875193697	3780067958
	1656.519	0.4962072006416552	3780067959
	1656.834	-0.198473047597425	3780067960
	1657.007	-0.198473047597425	3780067961
	1657.697	0.198478666119716	3780067962
	1658.613	0.297720106205187	3780067963
	1659.143	-0.09923722609756107	3780067964
	1659.589	0	3780067965
	1660.185	0.09923863072448097	3780067966
	1660.54	0.198478666119716	3780067967
	1660.54	0.09923863072448097	3780067967
	1660.796	0.09923863072448097	3780067968
	1661.195	0.09923863072448097	3780067969
	1662.024	0.198478666119716	3780067970
	1662.496	0.3969629510393394	3780067971
	1663.173	0.297720106205187	3780067972
	1663.666	0.09923863072448097	3780067973
	1664.105	-0.09923722609756107	3780067974
	1664.192	0.3969629510393394	3780067975
	1664.409	0.09923863072448097	3780067976
	1664.399	0.198478666119716	3780067977
	1664.594	0	3780067978
	1664.791	0.09923863072448097	3780067979
	1665.171	0.09923863072448097	3780067980
	1665.506	-0.198473047597425	3780067981
	1665.693	0.297720106205187	3780067982
	1665.693	-0.09923722609756107	3780067983
	1665.738	-0.09923722609756107	3780067983
	1665.753	0.4962072006416552	3780067984
	1665.469	0.4962072006416552	3780067985
	1665.151	-0.198473047597425	3780067986
	1665.18	0.09923863072448097	3780067987
	1665.029	0.09923863072448097	3780067988
	1664.51	-0.09923722609756107	3780067989
	1663.783	0.09923863072448097	3780067990
	1663.087	-0.198473047597425	3780067991
	1662.311	-0.198473047597425	3780067992
	1662.013	0	3780067993
	1661.73	0.09923863072448097	3780067994
	1661.166	0.198478666119716	3780067995
	1660.845	0	3780067996
	1660.04	0.297720106205187	3780067997
	1658.899	-0.2977074645482964	3780067998
	1657.867	-0.198473047597425	3780067999
	1657.158	-0.198473047597425	3780068000
	1656.048	0.09923863072448097	3780068001
	1655.05	0.4962072006416552	3780068002
	1654.292	0.198478666119716	3780068003
	1653.836	-0.09923722609756107	3780068004
	1653.169	0.09923863072448097	3780068005
	1652.871	-0.09923722609756107	3780068006
	1652.755	-0.09923722609756107	3780068007
	1652.641	0.198478666119716	3780068008
	1652.156	0.198478666119716	3780068009
	1651.9	-0.3969404769793982	3780068010
	1651.801	-0.2977074645482964	3780068011
	1651.464	-0.2977074645482964	3780068012
	1651.575	0.09923863072448097	3780068013
	1651.218	0.198478666119716	3780068014
	1650.97	0.09923863072448097	3780068015
	1650.588	0.198478666119716	3780068016
	1650.305	-0.2977074645482964	3780068017
	1650.27	0.09923863072448097	3780068018
	1649.509	0.09923863072448097	3780068019
	1649.104	0	3780068020
	1649.104	0.3969629510393394	3780068020
	1648.512	0.3969629510393394	3780068021
	1647.785	0.4962072006416552	3780068022
	1647.504	0.297720106205187	3780068023
	1647.355	0	3780068024
	1646.545	0.297720106205187	3780068025
	1645.719	0.297720106205187	3780068026
	1645.047	0	3780068027
	1644.464	-0.198473047597425	3780068028
	1643.971	-0.3969404769793982	3780068029
	1644.125	0.3969629510393394	3780068030
	1643.956	0.09923863072448097	3780068031
	1644.47	0.09923863072448097	3780068032
	1644.486	0.297720106205187	3780068033
	1644.529	-0.198473047597425	3780068034
	1644.701	0.3969629510393394	3780068035
	1645.059	0.09923863072448097	3780068036
	1645.576	0.198478666119716	3780068037
	1645.896	0.198478666119716	3780068038
	1645.668	0.09923863072448097	3780068039
	1646.235	-0.09923722609756107	3780068040
	1646.503	0.198478666119716	3780068041
	1646.555	0.198478666119716	3780068042
	1646.547	0	3780068043
	1646.505	-0.2977074645482964	3780068044
	1646.227	0.09923863072448097	3780068045
	1645.862	-0.3969404769793982	3780068046
	1645.473	0	3780068047
	1645.231	-0.09923722609756107	3780068048
	1646.335	0.198478666119716	3780068049
	1647.618	0.198478666119716	3780068050
	1648.925	0.297720106205187	3780068051
	1649.703	0.09923863072448097	3780068052
	1650.482	0.198478666119716	3780068053
	1651.422	0.198478666119716	3780068054
	1652.294	0	3780068055
	1652.875	0	3780068056
	1653.633	-0.09923722609756107	3780068057
	1653.633	-0.09923722609756107	3780068057
	1654.15	0.09923863072448097	3780068058
	1654.204	0.09923863072448097	3780068059
	1654.267	0	3780068060
	1654.656	0	3780068061
	1654.727	0.3969629510393394	3780068062
	1654.549	-0.09923722609756107	3780068063
	1654.334	0	3780068064
	1653.792	-0.09923722609756107	3780068065
	1653.301	-0.09923722609756107	3780068066
	1652.761	-0.09923722609756107	3780068067
	1652.188	0.3969629510393394	3780068068
	1651.632	0.6946999143261134	3780068069
	1651.373	0.297720106205187	3780068070
	1651.217	-0.09923722609756107	3780068071
	1650.793	0.198478666119716	3780068072
	1650.567	-0.09923722609756107	3780068073
	1650.191	-0.2977074645482964	3780068074
	1649.454	0.297720106205187	3780068075
	1648.945	0.198478666119716	3780068076
	1648.529	0	3780068077
	1648.092	0.4962072006416552	3780068078
	1647.523	0.297720106205187	3780068079
	1647.254	0	3780068080
	1647.104	0.198478666119716	3780068081
	1647.075	0.297720106205187	3780068082
	1646.838	0.198478666119716	3780068083
	1646.607	0.3969629510393394	3780068084
	1646.295	-0.09923722609756107	3780068085
	1646.311	0.09923863072448097	3780068086
	1646.185	0.3969629510393394	3780068087
	1645.791	-0.09923722609756107	3780068088
	1645.42	0.4962072006416552	3780068089
	1645.313	0.4962072006416552	3780068090
	1645.171	0.3969629510393394	3780068091
	1645.201	0	3780068092
	1645.154	0.4962072006416552	3780068093
	1645.165	0.3969629510393394	3780068094
	1645.401	0.198478666119716	3780068095
	1645.755	0.3969629510393394	3780068096
	1646.031	0.5954528550608389	3780068097
	1646.392	0.5954528550608389	3780068098
	1646.556	0.09923863072448097	3780068099
	1647.116	0.09923863072448097	3780068100
	1647.934	0.6946999143261134	3780068101
	1648.5	0.297720106205187	3780068102
	1648.879	0.5954528550608389	3780068103
	1649.331	0	3780068104
	1649.774	0.7939483784667014	3780068105
	1649.894	0.198478666119716	3780068106
	1649.819	0.297720106205187	3780068107
	1649.819	0.297720106205187	3780068108
	1650.039	0.297720106205187	3780068108
	1650.082	0.6946999143261134	3780068109
	1650.242	0.3969629510393394	3780068110
	1650.518	0.4962072006416552	3780068111
	1650.568	0	3780068112
	1650.75	0.8931982475410484	3780068113
	1650.671	-0.09923722609756107	3780068114
	1650.846	0.198478666119716	3780068115
	1651.058	0.4962072006416552	3780068116
	1651.56	0.5954528550608389	3780068117
	1651.56	0.4962072006416552	3780068118
	1651.949	0.4962072006416552	3780068118
	1652.212	0.198478666119716	3780068119
	1652.873	0.297720106205187	3780068120
	1653.654	0.297720106205187	3780068121
	1654.298	0.297720106205187	3780068122
	1654.605	0.4962072006416552	3780068123
	1654.757	0.297720106205187	3780068124
	1654.798	0.297720106205187	3780068125
	1654.564	0.6946999143261134	3780068126
	1654.479	0.198478666119716	3780068127
	1654.266	0.198478666119716	3780068128
	1653.649	0.3969629510393394	3780068129
	1653.477	0.09923863072448097	3780068130
	1653.528	0.4962072006416552	3780068131
	1653.144	0.09923863072448097	3780068132
	1652.831	0.4962072006416552	3780068133
	1652.38	0.3969629510393394	3780068134
	1652.164	-0.09923722609756107	3780068135
	1652.164	0.297720106205187	3780068135
	1651.73	0.297720106205187	3780068136
	1651.224	0.4962072006416552	3780068137
	1650.616	0.3969629510393394	3780068138
	1650.069	0.198478666119716	3780068139
	1649.669	0	3780068140
	1649.406	0.5954528550608389	3780068141
	1649.364	0.6946999143261134	3780068142
	1650.294	0.4962072006416552	3780068143
	1650.989	2.084306273578952	3780068144
	1651.43	3.374901680823271	3780068145
	1652.3	3.772055755932151	3780068146
	1652.856	4.66573468065971	3780068147
	1652.615	5.559527519711416	3780068148
	1652.613	4.963652968547044	3780068149
	1652.98	5.062961877383706	3780068150
	1652.98	4.467129520550208	3780068150
	1653.11	4.467129520550208	3780068151
	1653.086	4.765039370224009	3780068152
	1652.748	5.36089704300339	3780068153
	1652.699	4.66573468065971	3780068154
	1652.284	5.460211578033323	3780068155
	1652.296	5.460211578033323	3780068156
	1652.142	5.062961877383706	3780068157
	1651.89	5.162272192702933	3780068158
	1651.795	5.658844868076637	3780068159
	1651.997	5.758163623148465	3780068160
	1652.087	5.559527519711416	3780068161
	1652.273	5.758163623148465	3780068162
	1652.145	5.658844868076637	3780068163
	1652.381	5.758163623148465	3780068164
	1652.004	5.758163623148465	3780068165
	1651.757	5.460211578033323	3780068166
	1651.537	5.36089704300339	3780068167
	1651.468	5.758163623148465	3780068168
	1651.13	5.559527519711416	3780068169
	1651.255	5.95680535359702	3780068170
	1651.805	6.254778500558115	3780068171
	1652.357	6.751428551370361	3780068172
	1653.027	7.744834191554545	3780068173
	1653.836	8.440301882941663	3780068174
	1654.464	10.12958205236319	3780068175
	1654.925	10.42773256343966	3780068176
	1656.545	11.12346638772818	3780068177
	1657.573	12.81339308217363	3780068178
	1658.959	15.10041283162524	3780068179
	1660.565	18.08460325184945	3780068180
	1663.28	19.87572712636301	3780068181
	1666.065	22.16505118497685	3780068182
	1667.884	24.95306318545922	3780068183
	1670.109	27.7421836486657	3780068184
	1673.032	30.03407668328513	3780068185
	1675.428	32.52611422382074	3780068186
	1678.111	34.62010998401917	3780068187
	1680.611	36.91425115145191	3780068188
	1683.325	39.90773681163453	3780068189
	1686.284	42.20360756304525	3780068190
	1688.532	44.60009981918063	3780068191
	1690.604	46.89750636115485	3780068192
	1693.004	49.0957295536988	3780068193
	1694.836	51.79449017298194	3780068194
	1697.494	54.19425986988023	3780068195
	1699.952	56.59485021604686	3780068196
	1702.641	58.79611272544278	3780068197
	1704.508	61.99918167019133	3780068198
	1706.177	64.40244269644667	3780068199
	1708.858	66.20542843177286	3780068200
	1711.909	68.71034354491019	3780068201
	1714.834	71.41665586344315	3780068202
	1717.818	72.92061348257747	3780068203
	1717.818	75.62854908338559	3780068203
	1720.215	75.62854908338559	3780068204
	1723.038	78.33752916922687	3780068205
	1725.85	80.746388918893	3780068206
	1728.741	82.9552362947197	3780068207
	1731.322	85.3656803966898	3780068208
	1734.256	87.77695187869379	3780068209
	1736.844	90.2895733788758	3780068210
	1739.364	92.50142386892563	3780068211
	1742.325	95.11632703029524	3780068212
	1744.649	97.22907485569657	3780068213
	1747.193	99.74507938140236	3780068214
	1750.048	102.2619850593537	3780068215
	1752.954	105.0819900001754	3780068216
	1756.083	107.7015795885065	3780068217
	1759.03	110.1205291805237	3780068218
	1761.541	112.3386311845569	3780068219
	1764.187	115.0618042521842	3780068220
	1764.187	117.2814662531672	3780068220
	1766.929	117.2814662531672	3780068221
	1769.692	119.7037152831012	3780068222
	1771.883	122.5307276831711	3780068223
	1773.921	124.4497051096808	3780068224
	1773.921	127.3796807788813	3780068224
	1775.929	127.3796807788813	3780068225
	1778.756	129.2999822063741	3780068226
	1781.666	131.6252594627069	3780068227
	1783.654	134.254759928216	3780068228
	1785.17	135.9745804278302	3780068229
	1785.825	136.0757594379639	3780068230
	1786.166	136.9864360367002	3780068231
	1786.134	136.2781218251275	3780068232
	1785.675	136.4804900350854	3780068233
	1785.675	136.4804900350854	3780068233
	1785.574	136.3793052022353	3780068234
	1785.817	136.7840532684218	3780068235
	1786.09	136.1769399037134	3780068236
	1786.096	136.2781218251275	3780068237
	1786.382	136.68286406813	3780068238
	1786.382	135.9745804278302	3780068239
	1786.577	135.9745804278302	3780068239
	1786.963	136.3793052022353	3780068240
	1787.694	136.3793052022353	3780068241
	1788.039	136.0757594379639	3780068242
	1787.918	136.4804900350854	3780068243
	1787.451	136.1769399037134	3780068244
	1786.321	135.3675369329139	3780068245
	1784.894	133.749010398975	3780068246
	1783.306	133.3444369610381	3780068247
	1781.907	132.3331051814621	3780068248
	1780.209	130.6141748735353	3780068249
	1778.452	128.996741851577	3780068250
	1777.056	127.1775742896334	3780068251
	1775.456	126.2681669692476	3780068252
	1775.456	124.4497051096808	3780068252
	1773.57	124.4497051096808	3780068253
	1773.57	123.1366639739006	3780068253
	1771.839	123.1366639739006	3780068254
	1771.839	121.5209498988096	3780068254
	1770.579	121.5209498988096	3780068255
	1769.27	119.8046604398142	3780068256
	1768.005	118.3915601270709	3780068257
	1767.377	117.0796498350782	3780068258
	1766.096	115.6670971123677	3780068259
	1764.532	114.6583046319752	3780068260
	1763.805	112.6411538782956	3780068261
	1762.491	111.2294926883057	3780068262
	1761.489	109.5157137317644	3780068263
	1759.797	109.4149162165721	3780068264
	1758.469	107.802352535408	3780068265
	1757.306	105.9886605222422	3780068266
	1756.463	103.7725612663323	3780068267
	1755.362	102.362680038841	3780068268
	1754.506	101.3557951651551	3780068269
	1752.988	100.1477237170195	3780068270
	1751.582	98.23536856571346	3780068271
	1749.975	96.92721484184982	3780068272
	1747.883	95.71990444639974	3780068273
	1746.433	94.91514607943805	3780068274
	1745.175	93.00421428761247	3780068275
	1743.765	91.89812285674974	3780068276
	1741.872	90.59114835489493	3780068277
	1740.328	88.78189264581945	3780068278
	1738.784	87.67646570792718	3780068279
	1737.585	85.56658807833601	3780068280
	1737.585	85.56658807833601	3780068280
	1737.585	85.26522871052542	3780068280
	1735.933	85.26522871052542	3780068281
	1734.85	83.75862576318255	3780068282
	1733.308	81.44912865282366	3780068283
	1731.903	80.5456190505043	3780068284
	1730.336	79.24075476711397	3780068285
	1728.947	78.03647977934585	3780068286
	1727.525	75.92949527763339	3780068287
	1725.69	74.12401151494019	3780068288
	1723.767	73.02088877642994	3780068289
	1721.81	71.31640347304038	3780068290
	1719.87	69.71255983690395	3780068291
	1718.534	68.71034354491019	3780068292
	1717.015	67.40767616998853	3780068293
	1715.28	66.00507381971279	3780068294
	1713.599	64.40244269644667	3780068295
	1712.541	63.20070935972099	3780068296
	1711.012	61.49860581197279	3780068297
	1708.811	60.19727558276121	3780068298
	1706.857	59.59674297376732	3780068299
	1705.462	57.69539519493451	3780068300
	1703.98	56.39476966368365	3780068301
	1702.629	55.29442854526268	3780068302
	1701.319	53.99424772468953	3780068303
	1699.703	52.89428278154421	3780068304
	1698.214	50.99474921796836	3780068305
	1696.779	49.49548047359284	3780068306
	1695.237	48.39622022158959	3780068307
	1693.462	46.39800618132709	3780068308
	1692.098	45.09947205616302	3780068309
	1690.809	43.60146192750604	3780068310
	1689.669	42.20360756304525	3780068311
	1688.328	41.10548871128525	3780068312
	1687.238	39.90773681163453	3780068313
	1686.113	38.31105221587727	3780068314
	1684.755	37.31330879945249	3780068315
	1683.585	35.5177280734173	3780068316
	1682.057	33.72260670764301	3780068317
	1680.579	32.22702298036944	3780068318
	1679.221	31.03078548654031	3780068319
	1677.482	29.83475191271439	3780068320
	1675.614	28.33999661050077	3780068321
	1673.975	27.14442162288281	3780068322
	1672.29	25.65023935120509	3780068323
	1670.834	23.85764060609363	3780068324
	1669.606	21.8664013240016	3780068325
	1668.27	20.77146060496514	3780068326
	1666.977	19.77620824465782	3780068327
	1665.704	17.68663782939419	3780068328
	1664.854	16.69182304949442	3780068329
	1663.788	15.69714934906259	3780068330
	1662.278	14.60317118142257	3780068331
	1660.722	13.31050785194449	3780068332
	1659.399	12.01808273534121	3780068333
	1659.399	10.52711888403878	3780068333
	1658.414	10.52711888403878	3780068334
	1657.65	10.03020136545785	3780068335
	1657.921	9.93082208687612	3780068336
	1658.044	9.732067754566565	3780068337
	1658.461	9.732067754566565	3780068338
	1658.309	10.22896414764083	3780068339
	1658.307	10.03020136545785	3780068340
	1658.341	10.32834765132	3780068341
	1658.391	10.32834765132	3780068342
	1658.181	10.03020136545785	3780068343
	1657.991	10.42773256343966	3780068344
	1657.943	10.52711888403878	3780068345
	1658.266	10.12958205236319	3780068346
	1658.017	9.93082208687612	3780068347
	1657.625	10.32834765132	3780068348
	1657.431	10.12958205236319	3780068349
	1657.711	10.62650661315632	3780068350
	1657.391	10.42773256343966	3780068351
	1656.955	9.732067754566565	3780068352
	1656.566	9.732067754566565	3780068353
	1656.548	9.433946817662299	3780068354
	1656.541	9.533319055142295	3780068355
	1656.695	9.135838553761223	3780068356
	1656.76	9.036471948504131	3780068357
	1656.439	9.433946817662299	3780068358
	1656.109	9.632692700760815	3780068359
	1656.109	9.632692700760815	3780068359
	1656.064	9.433946817662299	3780068360
	1655.762	9.632692700760815	3780068361
	1655.772	9.632692700760815	3780068362
	1655.809	9.533319055142295	3780068363
	1655.975	9.235206567010728	3780068364
	1655.694	8.937106751219966	3780068365
	1655.474	9.036471948504131	3780068366
	1655.16	8.937106751219966	3780068367
	1654.739	8.04288332792756	3780068368
	1654.189	8.04288332792756	3780068369
	1653.547	6.850762782747513	3780068370
	1652.988	7.248113780173178	3780068371
	1652.37	6.453434299816372	3780068372
	1652.349	5.658844868076637	3780068373
	1652.339	5.758163623148465	3780068374
	1651.811	5.36089704300339	3780068375
	1651.268	4.36782904992708	3780068376
	1651.313	3.970641229464581	3780068377
	1650.682	4.169232327358987	3780068378
	1650.589	3.474188090702185	3780068379
	1650.589	2.87849071880938	3780068379
	1650.216	2.87849071880938	3780068380
	1649.913	2.382114899056343	3780068381
	1649.605	1.985039542601259	3780068382
	1649.579	1.885774216976186	3780068383
	1649.579	1.885774216976186	3780068383
	1649.271	1.587986671914709	3780068384
	1648.746	1.786510296684249	3780068385
	1647.891	1.190956284649131	3780068386
	1647.62	1.09170220059817	3780068387
	1646.728	1.290211773770224	3780068388
	1646.026	1.190956284649131	3780068389
	1646.071	1.09170220059817	3780068390
	1645.216	0.6946999143261134	3780068391
	1644.955	0.6946999143261134	3780068392
	1644.439	0.6946999143261134	3780068393
	1644.248	1.587986671914709	3780068394
	1644.415	1.389468668000413	3780068395
	1644.67	0.4962072006416552	3780068396
	1644.694	1.290211773770224	3780068397
	1644.544	0.7939483784667014	3780068398
	1644.448	0.7939483784667014	3780068399
	1644.401	1.09170220059817	3780068400
	1644.132	0.7939483784667014	3780068401
	1644.023	1.09170220059817	3780068402
	1644.402	0.8931982475410484	3780068403
	1644.583	0.9924495215686364	3780068404
	1644.907	0.5954528550608389	3780068405
	1644.866	1.389468668000413	3780068406
	1645.068	1.389468668000413	3780068407
	1645.229	1.190956284649131	3780068408
	1645.611	0.8931982475410484	3780068409
	1645.894	0.9924495215686364	3780068410
	1645.85	0.7939483784667014	3780068411
	1645.4	0.7939483784667014	3780068412
	1645.306	1.190956284649131	3780068413
	1645.306	1.190956284649131	3780068413
	1645.306	1.389468668000413	3780068413
	1644.928	1.389468668000413	3780068414
	1644.774	0.8931982475410484	3780068415
	1644.436	0.8931982475410484	3780068416
	1644.177	1.09170220059817	3780068417
	1644.177	1.587986671914709	3780068418
	1643.737	1.587986671914709	3780068418
	1643.429	1.190956284649131	3780068419
	1643.23	0.9924495215686364	3780068420
	1643.313	1.290211773770224	3780068421
	1643.442	0.9924495215686364	3780068422
	1643.957	1.09170220059817	3780068423
	1644.43	1.389468668000413	3780068424
	1644.814	1.290211773770224	3780068425
	1645.532	0.8931982475410484	3780068426
	1646.244	1.587986671914709	3780068427
	1646.044	1.190956284649131	3780068428
	1646.429	1.09170220059817	3780068429
	1646.485	1.389468668000413	3780068430
	1646.583	1.09170220059817	3780068431
	1646.849	0.7939483784667014	3780068432
	1647.243	0.7939483784667014	3780068433
	1647.541	0.8931982475410484	3780068434
	1648.253	1.09170220059817	3780068435
	1648.469	1.190956284649131	3780068436
	1648.672	1.190956284649131	3780068437
	1648.93	0.8931982475410484	3780068438
	1648.93	1.48872696736892	3780068438
	1649.001	1.48872696736892	3780068439
	1649.166	0.9924495215686364	3780068440
	1649.289	1.389468668000413	3780068441
	1648.714	0.9924495215686364	3780068442
	1648.678	0.7939483784667014	3780068443
	1648.678	1.09170220059817	3780068443
	1648.795	1.09170220059817	3780068444
	1648.326	1.587986671914709	3780068445
	1648.459	0.8931982475410484	3780068446
	1648.574	1.290211773770224	3780068447
	1648.32	1.48872696736892	3780068448
	1648.548	1.290211773770224	3780068449
	1648.678	1.09170220059817	3780068450
	1648.51	1.190956284649131	3780068451
END
X SetScale/P x 0,1,"", IM2_Alt; SetScale y 0,0,"", IM2_Alt
X SetScale/P x 0,1,"", IM2_PAlt; SetScale y 0,0,"", IM2_PAlt
X SetScale/P x 0,1,"", IM2_timewave; SetScale y 0,0,"dat", IM2_timewave
WAVES/D	R2_Alt	R2_DateTimeW	R2_PAlt
BEGIN
	1628.7	3780067770.8	-0.2793862529796136
	1628	3780067771.4	-0.09280091768447088
	1626.4	3780067772	-0.1441370641364924
	1625.3	3780067772.6	-0.1796772514723407
	1629	3780067773.2	0.02468130336942692
	1628.2	3780067773.8	-0.1115583996970802
	1628.2	3780067774.4	-0.09477539185345987
	1628.2	3780067775	-0.2329871922978639
	1628.2	3780067775.6	-0.2152172573791445
	1630	3780067776.2	-0.4560947377225898
	1630.8	3780067776.8	-0.2339744095752823
	1629.4	3780067777	-0.2685269260707736
	1629.8	3780067777.6	-0.2004089436305239
	1629.4	3780067778.2	-0.372183446658115
	1630.7	3780067779.4	-0.06614546157154202
	1629.8	3780067780	-0.3228233912379944
	1630	3780067780.6	-0.2023833872872817
	1628.8	3780067781.2	-0.3040664784194753
	1631.8	3780067781.8	-0.3228233912379944
	1630.1	3780067782.4	-0.06811994329967153
	1630.1	3780067783	-0.06811994329967153
	1630.1	3780067783.6	-0.08589025367504721
	1630.1	3780067784.2	-0.1549965850729444
	1630.1	3780067784.8	-0.1056349897838444
	1630.1	3780067785.4	-0.3090025130097698
	1630.8	3780067786	-0.343554657139002
	1631.5	3780067786.2	-0.1915239402640379
	1630	3780067786.8	0.02961757454195733
	1631.1	3780067787.4	-0.2606292231322514
	1629.5	3780067788.6	-0.0217194745913794
	1628.6	3780067789.2	-0.04047714811672345
	1628.1	3780067789.8	-0.1263669024338857
	1628.1	3780067790.4	0.2320077061930475
	1627.7	3780067791	0.02566855732536199
	1627.7	3780067791.6	-0.06318373792503389
	1627.7	3780067792.2	0.20831294767124
	1627.7	3780067792.8	-0.0138214916696445
	1627.7	3780067793.4	0.001974501053993481
	1627.7	3780067794	0.01777052960495889
	1627.7	3780067794.6	0.05133720929715996
	1629.2	3780067794.8	0.03554110457443335
	1631.3	3780067795.4	-0.08589025367504721
	1631.6	3780067796.6	-0.2566803683041783
	1632	3780067797.2	0.01184701470043647
	1635.2	3780067797.8	-0.1777028013784645
	1632.8	3780067798.4	0.04442640906844576
	1635.6	3780067799	-0.1095839302870126
	1635.6	3780067799.6	-0.1796772514723407
	1635.6	3780067800.2	-0.4363509955174418
	1635.6	3780067800.8	-0.0799668219259065
	1635.6	3780067801.4	-0.1648688621323152
	1635.6	3780067802	-0.1164945707726619
	1635.6	3780067802.6	-0.2043578303781922
	1639	3780067803.2	-0.3238105957765925
	1639.2	3780067803.4	-0.4955820541535982
	1639.2	3780067804	-0.2063322729129278
	1639.2	3780067804.6	-0.2102811562993659
	1639.2	3780067805.8	-0.298143232292453
	1639.2	3780067806.4	-0.1441370641364924
	1639.2	3780067807	-0.4185815796597031
	1639.3	3780067807.6	-0.3524394664827124
	1639.3	3780067808.2	-0.08095406089897705
	1639.3	3780067808.8	-0.02961744855144614
	1639.3	3780067809.4	-0.2004089436305239
	1639.3	3780067810	-0.4077224698669822
	1639.3	3780067810.6	-0.3405930515031061
	1639.3	3780067811.2	-0.3238105957765925
	1639.3	3780067811.8	-0.2398977102944848
	1639.3	3780067812	-0.6002223595543639
	1639.3	3780067812.6	-0.1066222251200156
	1639.3	3780067813.2	-0.2102811562993659
	1639.3	3780067814.4	0.1984401554247668
	1639.3	3780067815	-0.1777028013784645
	1639.3	3780067815.6	-0.4689281401295115
	1639.3	3780067816.2	-0.009872496849965103
	1639.3	3780067816.8	-0.1322902947042907
	1639.3	3780067817.4	-0.1332775262633099
	1639.3	3780067818	-0.1342647576772399
	1639.3	3780067818.6	-0.05133683074527013
	1639.3	3780067819.2	-0.06811994329967153
	1639.3	3780067819.8	-0.1204435051192174
	1639.3	3780067820.4	-0.1056349897838444
	1639.3	3780067821	-0.05429855942636896
	1639.3	3780067821.6	-0.004936250173305832
	1639.3	3780067821.8	-0.0730561451776626
	1639.3	3780067822.4	-0.07503062494708966
	1639.3	3780067823	-0.07404338513250251
	1639.3	3780067824.2	-0.09280091768447088
	1639.3	3780067824.8	0.1441400483091177
	1639.3	3780067825.4	0.00691075612163724
	1639.3	3780067826	-0.01085974576647318
	1639.3	3780067826.6	-0.01184699453789218
	1639.3	3780067827.2	0.003949002659325424
	1639.3	3780067827.8	-0.2033706089028633
	1639.3	3780067828.4	-0.06614546157154202
	1639.3	3780067829	-0.1905367169702593
	1639.3	3780067829.6	-0.1056349897838444
	1639.3	3780067830.2	0.1480891327212971
	1639.3	3780067830.4	0.02764306565315412
	1639.3	3780067831	-0.1777028013784645
	1639.3	3780067831.6	0.1974528769681243
	1639.3	3780067832.8	0.007898007562695115
	1639.3	3780067833.4	0.1273564645102566
	1639.3	3780067834	0.176720061752839
	1639.3	3780067834.6	-0.01283424317389473
	1639.3	3780067835.2	0.2596516930650635
	1639.3	3780067835.8	-0.117481804570889
	1639.3	3780067836.4	-0.2547059400510434
	1639.3	3780067837	0.1707964116059591
	1639.3	3780067837.6	-0.1717794477404423
	1639.3	3780067838.2	-0.07009442447162625
	1639.3	3780067838.8	0.1342673470528359
	1639.3	3780067839.4	0.423543298178146
	1639.3	3780067839.6	0.04738817975766636
	1639.3	3780067840.2	0.04640092271617043
	1639.3	3780067841.4	-0.00691074926376058
	1639.3	3780067842	0.3139527011161227
	1639.3	3780067842.6	0.03949012739146675
	1639.3	3780067843.2	0.1757327863817574
	1639.3	3780067843.8	-0.1332775262633099
	1639.3	3780067844.4	0.03652836006831255
	1639.3	3780067845	0.01777052960495889
	1639.3	3780067845.6	-0.1194562717417486
	1639.3	3780067846.2	-0.22212779301376
	1639.3	3780067846.8	0.03356659400259693
	1639.3	3780067847.4	-0.02073222721281546
	1639.3	3780067847.6	0.09872573848734002
	1639.3	3780067848.2	0.04640092271617043
	1639.3	3780067848.8	-0.2626036497071895
	1639.3	3780067850	-0.1974472771055822
	1639.3	3780067850.6	-0.09576262873241152
	1639.3	3780067851.2	-0.1480859827989195
	1639.3	3780067851.8	-0.4254919134367331
	1639.4	3780067852.4	-0.2053450517132682
	1639.4	3780067853	-0.1204435051192174
	1639.4	3780067853.6	-0.3948889546339643
	1639.4	3780067854.2	-0.4817615188772422
	1639.4	3780067854.8	-0.5172999827242217
	1639.4	3780067855.4	-0.3988377310704133
	1639.4	3780067856	-0.3149257498946182
	1639.4	3780067856.6	-0.3336826334583448
	1639.4	3780067856.8	-0.3869913950386059
	1639.4	3780067857.4	-0.2329871922978639
	1639.4	3780067858	-0.2853095150664333
	1639.4	3780067859.2	-0.3909401759583072
	1639.4	3780067859.8	-0.2724757741763865
	1639.4	3780067860.4	-0.277411831163597
	1639.4	3780067861	-0.3455290601950019
	1639.4	3780067861.6	-0.2626036497071895
	1639.4	3780067862.2	-0.2813606742346191
	1639.4	3780067862.8	-0.1974472771055822
	1639.4	3780067863.4	-0.3366442420298761
	1639.4	3780067864	-0.269514138308765
	1639.4	3780067864.6	-0.2872839346384057
	1639.4	3780067865.2	-0.3741578415939635
	1639.4	3780067865.8	-0.2922199811260039
	1639.5	3780067866	-0.514338451001534
	1639.5	3780067866.6	-0.1569710415991026
	1639.5	3780067867.2	-0.2635908627818612
	1639.5	3780067868.4	-0.4017993119299325
	1639.5	3780067869	-0.2537187257140967
	1639.6	3780067869.6	-0.3396058493439688
	1639.6	3780067870.2	-0.4610306645213788
	1639.6	3780067870.8	-0.3603370652714646
	1639.6	3780067871.4	-0.2596420096368213
	1639.6	3780067872	-0.3632986625067032
	1639.6	3780067872.6	-0.1253796698979335
	1639.6	3780067873.2	-0.2132428173641223
	1639.6	3780067873.8	-0.4541203660203377
	1639.7	3780067874.4	-0.4225303426609044
	1639.7	3780067874.6	-0.303079271080658
	1639.7	3780067875.2	-0.2566803683041783
	1639.7	3780067875.8	-0.3445418587371283
	1639.8	3780067877	-0.2596420096368213
	1639.8	3780067877.6	-0.1934983864405092
	1639.8	3780067878.2	-0.6239142858118013
	1639.8	3780067878.8	-0.3169001610707698
	1639.8	3780067879.4	-0.2497698669637825
	1639.9	3780067880	-0.1500604412934528
	1639.9	3780067880.6	-0.3731706441937475
	1639.9	3780067881.2	-0.2211405740581446
	1639.9	3780067881.8	-0.2566803683041783
	1639.9	3780067882.4	-0.6041710195278174
	1639.9	3780067883	-0.5538254370840775
	1639.9	3780067883.6	-0.4017993119299325
	1640	3780067883.8	-0.455107551939172
	1640	3780067885	-0.3702090511612556
	1640	3780067885.6	-0.3376314446097718
	1640	3780067886.2	-0.6821565951363697
	1640	3780067886.8	-0.5646843189950704
	1640.1	3780067887.4	-0.1895494935313918
	1640.1	3780067888	-0.4136456227646049
	1640.1	3780067888.6	-0.3840298078822212
	1640.1	3780067889.2	-0.4027865052676545
	1640.1	3780067889.8	-0.04541336959141146
	1640.1	3780067890.4	-0.3208489817400397
	1640.1	3780067891	-0.1856005983879028
	1640.2	3780067891.2	-0.3415802535219908
	1640.2	3780067891.8	-0.4442484991180922
	1640.2	3780067892.4	-0.2764246200476277
	1640.3	3780067893.6	-0.1243924372217286
	1640.3	3780067894.2	-0.4166071973224221
	1640.3	3780067894.8	-0.7078225428800647
	1640.3	3780067895.4	-0.4047608915271766
	1640.3	3780067896	-0.3376314446097718
	1640.4	3780067896.6	-0.1520348992221387
	1640.4	3780067897.2	0.1372291559585173
	1640.4	3780067897.8	-0.3593498659125462
	1640.4	3780067898.4	0.1164965200926665
	1640.4	3780067899	0.02961757454195733
	1640.4	3780067899.6	-0.03850265854411163
	1640.5	3780067900.2	-0.09280091768447088
	1640.5	3780067900.4	-0.0434388814213273
	1640.5	3780067901	0.03652836006831255
	1640.5	3780067901.6	0.06910786993689333
	1640.6	3780067902.8	0.1016875322650678
	1640.6	3780067903.4	-0.1559838134061498
	1640.6	3780067904	0.01382151911082374
	1640.6	3780067904.6	0.1155092532528221
	1640.6	3780067905.2	-0.0908264429544708
	1640.6	3780067905.8	-0.1619071804794199
	1640.6	3780067906.4	-0.2142300374417598
	1640.6	3780067907	-0.02961744855144614
	1640.6	3780067907.6	-0.2004089436305239
	1640.6	3780067908.2	-0.06910718395577527
	1640.7	3780067908.8	-0.2073194939674983
	1640.7	3780067909	-0.02369396891807639
	1640.7	3780067909.6	-0.3830426118845329
	1640.7	3780067910.2	-0.02468121587588203
	1640.8	3780067911.4	0.04146463964633636
	1640.8	3780067912	0.176720061752839
	1640.8	3780067912.6	0.2102875078055024
	1640.8	3780067913.2	0.003949002659325424
	1640.8	3780067913.8	-0.2023833872872817
	1640.8	3780067914.4	0.1214328563618258
	1640.8	3780067915	-0.136239220089178
	1640.8	3780067915.6	0.01678327677104595
	1640.8	3780067916.2	-0.03850265854411163
	1640.8	3780067916.8	-0.1757283507284136
	1640.8	3780067917.4	-0.00691074926376058
	1640.9	3780067918	0.02566855732536199
	1640.9	3780067918.6	-0.09477539185345987
	1640.9	3780067918.8	-0.06022201302108714
	1640.9	3780067919.4	-0.1806644763088996
	1640.9	3780067920	-0.3702090511612556
	1641	3780067921.2	-0.2537187257140967
	1641.1	3780067921.8	-0.1688177690328551
	1641.1	3780067922.4	-0.3060408926763513
	1641.2	3780067923	-0.1707922216464447
	1641.2	3780067923.6	-0.03554092314055261
	1641.2	3780067924.2	-0.1036605186955799
	1641.2	3780067924.8	-0.3129513381574557
	1641.2	3780067925.4	-0.2961688157963689
	1641.2	3780067926	-0.2112683767929254
	1641.2	3780067926.6	-0.2468082214332291
	1641.3	3780067926.8	-0.09378815483909175
	1641.2	3780067927.4	0.02468130336942692
	1641.3	3780067928	-0.01085974576647318
	1641.4	3780067929.2	-0.1836261499770598
	1641.4	3780067929.8	0.07404417261309693
	1641.4	3780067930.4	-0.02961744855144614
	1641.4	3780067931	-0.0138214916696445
	1641.4	3780067931.6	-0.03257918647471867
	1641.4	3780067932.2	-0.067132702503315
	1641.4	3780067932.8	-0.01678323631537722
	1642	3780067933.4	-0.08786472980757495
	1642.2	3780067933.6	-0.1905367169702593
	1642.4	3780067934.2	0.03060482920399253
	1642.5	3780067934.8	-0.07404338513250251
	1642.7	3780067936	-0.1441370641364924
	1642.8	3780067936.6	-0.1105711650621728
	1642.9	3780067937.2	0.06022253394888036
	1643	3780067937.8	-0.06022201302108714
	1643.1	3780067938.4	0.007898007562695115
	1643.1	3780067939	0.005923504825668433
	1643.1	3780067939.6	-0.06318373792503389
	1643.1	3780067940.2	-0.2527315112368973
	1643.1	3780067940.8	-0.08194129973663114
	1643.2	3780067941.4	-0.2004089436305239
	1643.2	3780067942	0.08786583871849274
	1643.2	3780067942.2	-0.1352519889509172
	1643.1	3780067942.8	-0.01678323631537722
	1643.1	3780067943.4	-0.08687749181143746
	1642.9	3780067944.6	0.1184710541786047
	1642.8	3780067945.2	-0.1392009126576076
	1642.7	3780067945.8	-0.05429855942636896
	1642.6	3780067946.4	-0.02073222721281546
	1642.5	3780067947	-0.05923477110270849
	1642.4	3780067947.6	-0.05923477110270849
	1642.4	3780067948.2	-0.1451242940124784
	1642.4	3780067948.8	0.04146463964633636
	1642.4	3780067949.4	-0.1125456341917348
	1642.4	3780067950	-0.1145201027651221
	1642.4	3780067950.6	-0.2517442966194451
	1641.9	3780067951.2	-0.1155073368390184
	1641.8	3780067951.8	-0.2882711442164309
	1641.8	3780067952	-0.2043578303781922
	1641.8	3780067952.6	-0.1865878223829451
	1641.7	3780067953.2	-0.2398977102944848
	1641.7	3780067954.4	-0.06910718395577527
	1641.7	3780067955	-0.1224179714485604
	1641.8	3780067955.6	-0.1224179714485604
	1641.8	3780067956.2	0.04738817975766636
	1641.8	3780067956.8	0.1471018614127095
	1641.8	3780067957.4	-0.1263669024338857
	1641.8	3780067958	0.1115601873153174
	1641.8	3780067958.6	-0.1293285992002257
	1641.8	3780067959.2	-0.2665525011740325
	1641.9	3780067959.8	-0.1125456341917348
	1641.9	3780067960	-0.009872496849965103
	1641.9	3780067960.6	-0.1826389255612592
	1641.9	3780067961.2	0.02270679588315138
	1641.9	3780067962.4	-0.1145201027651221
	1641.9	3780067963	-0.1668433158630906
	1641.9	3780067963.6	-0.04738785720048454
	1641.9	3780067964.2	0.02073228895788691
	1641.9	3780067964.8	0.07108239058758373
	1641.9	3780067965.4	-0.09971157483118157
	1641.9	3780067966	0.07108239058758373
	1641.9	3780067966.6	-0.2547059400510434
	1641.9	3780067967.2	-0.1016860470414681
	1641.9	3780067967.8	-0.22212779301376
	1641.9	3780067968.4	-0.1885622699571078
	1641.9	3780067969	0.067133349847214
	1642	3780067969.6	-0.1727666736990233
	1642	3780067969.8	-0.05331131667131002
	1642	3780067970.4	-0.2586547959963022
	1642	3780067971	-0.03751541354984472
	1642	3780067972.2	-0.1441370641364924
	1642	3780067972.8	-0.229038321795335
	1642	3780067973.4	-0.1095839302870126
	1642	3780067974	-0.1283413670850318
	1642	3780067974.6	-0.2319999748850289
	1642	3780067975.2	-0.1974472771055822
	1642	3780067975.8	-0.0434388814213273
	1642	3780067976.4	-0.08095406089897705
	1642	3780067977	-0.2359488437093608
	1642	3780067977.2	-0.08194129973663114
	1642	3780067977.8	-0.1155073368390184
	1642	3780067979	0.05331172489875076
	1642	3780067979.6	0.1046493273099068
	1642	3780067980.2	0.0187577825839609
	1642	3780067980.8	0.05331172489875076
	1642	3780067981.4	-0.22212779301376
	1642	3780067982	-0.08490301540324049
	1642	3780067982.6	-0.3238105957765925
	1642	3780067983.2	-0.22212779301376
	1642	3780067983.8	-0.3751450388539267
	1642	3780067984.4	-0.1865878223829451
	1642	3780067985	-0.03159194063893516
	1642	3780067985.6	-0.07700510416034197
	1642	3780067986.2	-0.136239220089178
	1642	3780067986.4	-0.08095406089897705
	1641.9	3780067987	-0.1184690382288633
	1641.9	3780067987.6	-0.2359488437093608
	1641.9	3780067988.8	-0.04936234425338287
	1641.9	3780067989.4	0.01777052960495889
	1641.9	3780067990	-0.2053450517132682
	1641.9	3780067990.6	-0.03356643217024942
	1641.9	3780067991.2	-0.067132702503315
	1641.9	3780067991.8	0.06910786993689333
	1641.9	3780067992.4	-0.2191661357261556
	1641.9	3780067993	-0.02961744855144614
	1641.9	3780067993.6	-0.303079271080658
	1641.9	3780067994.2	0.003949002659325424
	1641.8	3780067994.8	-0.2705013504065037
	1641.8	3780067995.4	-0.4057480844441404
	1641.8	3780067995.6	-0.3711962489773935
	1641.8	3780067996.2	-0.372183446658115
	1641.8	3780067996.8	-0.303079271080658
	1641.8	3780067998	-0.3198617767855195
	1641.8	3780067998.6	-0.1974472771055822
	1641.8	3780067999.2	-0.3455290601950019
	1641.8	3780067999.8	-0.4225303426609044
	1641.8	3780068000.4	-0.3238105957765925
	1641.8	3780068001	-0.2162044771762764
	1641.8	3780068001.6	-0.06219649642741353
	1641.8	3780068002.2	0.001974501053993481
	1641.8	3780068002.8	-0.03554092314055261
	1641.8	3780068003.4	0.03257933893431234
	1641.8	3780068004	-0.2241022305090686
	1641.8	3780068004.6	-0.2241022305090686
	1641.8	3780068004.8	-0.2398977102944848
	1641.8	3780068005.4	-0.05133683074527013
	1641.8	3780068006.6	-0.1204435051192174
	1641.8	3780068007.2	-0.2053450517132682
	1641.8	3780068007.8	-0.2053450517132682
	1641.8	3780068008.4	-0.1372264510871861
	1641.8	3780068009	-0.08490301540324049
	1641.8	3780068009.6	-0.2053450517132682
	1641.8	3780068010.2	-0.1865878223829451
	1641.8	3780068010.8	-0.2734629858582031
	1641.8	3780068011.4	0.000987250454452206
	1641.8	3780068012	-0.2379232772824283
	1641.8	3780068012.6	-0.117481804570889
	1641.8	3780068013.2	-0.3060408926763513
	1641.8	3780068013.4	0.03652836006831255
	1641.8	3780068014	-0.04936234425338287
	1641.8	3780068014.6	-0.117481804570889
	1641.8	3780068015.8	-0.2359488437093608
	1641.8	3780068016.4	-0.3060408926763513
	1641.8	3780068017	-0.3218361865591434
	1641.8	3780068017.6	-0.1688177690328551
	1641.8	3780068018.2	-0.06515822049467998
	1641.8	3780068018.8	0.1747455111460922
	1641.8	3780068019.4	0.03850287148166555
	1641.8	3780068020	-0.2023833872872817
	1641.8	3780068020.6	-0.2191661357261556
	1641.8	3780068021.2	-0.1490732121138944
	1641.8	3780068021.4	0.09082762788238812
	1641.8	3780068022	-0.2507570818617402
	1641.8	3780068022.6	0.02270679588315138
	1641.8	3780068023.8	-0.113532868550973
	1641.8	3780068024.4	-0.1480859827989195
	1641.8	3780068025	-0.2843223050676498
	1641.8	3780068025.6	-0.2497698669637825
	1641.8	3780068026.2	0.1599363994221012
	1641.8	3780068026.8	0.00691075612163724
	1641.8	3780068027.4	-0.3534266668234002
	1641.8	3780068028	-0.1303158311751668
	1641.8	3780068028.6	0.1609236725588112
	1641.8	3780068029.2	-0.01085974576647318
	1641.8	3780068029.4	-0.4906461518458441
	1641.8	3780068030	-0.2843223050676498
	1641.8	3780068030.6	-0.2497698669637825
	1641.8	3780068031.2	-0.3524394664827124
	1641.8	3780068032.4	-0.1806644763088996
	1641.8	3780068033	-0.09477539185345987
	1641.8	3780068033.6	-0.2319999748850289
	1641.8	3780068034.2	-0.02665570936589871
	1641.8	3780068034.8	-0.163881635051712
	1641.8	3780068035.4	0.02468130336942692
	1641.8	3780068036	-0.1470987533436919
	1641.8	3780068036.6	-0.07799234355417081
	1641.8	3780068037.2	-0.2319999748850289
	1641.8	3780068037.8	-0.2833350949286136
	1641.8	3780068038.4	-0.02665570936589871
	1641.8	3780068039	-0.2319999748850289
	1641.8	3780068039.2	-0.1974472771055822
	1641.8	3780068039.8	0.06120979294424242
	1641.8	3780068041	-0.4008121184519576
	1641.8	3780068041.6	-0.229038321795335
	1641.8	3780068042.2	-0.3484906637319425
	1641.8	3780068042.8	-0.229038321795335
	1641.8	3780068043.4	0.1135347200084005
	1641.8	3780068044	0.09576394595737824
	1641.8	3780068044.6	-0.03751541354984472
	1641.8	3780068045.2	-0.1944856093135293
	1641.8	3780068045.8	-0.2083067148818161
	1641.8	3780068046.4	-0.1569710415991026
	1641.8	3780068047	-0.02073222721281546
	1641.8	3780068047.6	-0.4847230644607723
	1641.8	3780068047.8	-0.277411831163597
	1641.8	3780068048.4	0.1510509475079221
	1641.8	3780068049	-0.1747411251905908
	1641.8	3780068050.2	-0.2112683767929254
	1641.8	3780068050.8	0.02764306565315412
	1641.8	3780068051.4	-0.1944856093135293
	1641.8	3780068052	-0.04146439269023207
	1641.8	3780068052.6	-0.2468082214332291
	1641.8	3780068053.2	-0.4017993119299325
	1641.8	3780068053.8	-0.1441370641364924
	1641.8	3780068054.4	-0.4353638069386412
	1641.8	3780068055	-0.4689281401295115
	1641.8	3780068055.6	-0.1619071804794199
	1641.8	3780068056.2	-0.02468121587588203
	1641.8	3780068056.8	-0.1115583996970802
	1641.8	3780068057	-0.02468121587588203
	1641.8	3780068057.6	0.04146463964633636
	1641.8	3780068058.2	-0.0444261255740776
	1641.8	3780068059.4	-0.2675397136925294
	1641.9	3780068060	0.02270679588315138
	1641.9	3780068060.6	-0.01184699453789218
	1641.9	3780068061.2	0.05528624107102523
	1641.9	3780068061.8	0.003949002659325424
	1641.9	3780068062.4	-0.2872839346384057
	1641.9	3780068063	-0.2023833872872817
	1641.9	3780068063.6	-0.1342647576772399
	1641.9	3780068064.2	-0.136239220089178
	1641.9	3780068064.4	-0.08490301540324049
	1641.9	3780068065	-0.1549965850729444
	1641.9	3780068065.6	-0.3771194329530949
	1641.9	3780068066.8	-0.08687749181143746
	1641.9	3780068067.4	0.1164965200926665
	1641.9	3780068068	-0.1056349897838444
	1641.9	3780068068.6	-0.1747411251905908
	1642	3780068069.2	-0.2971560241169556
	1642	3780068069.8	-0.1796772514723407
	1642	3780068070.4	0.1806691646590385
	1642	3780068071	0.1273564645102566
	1642	3780068071.6	0.04146463964633636
	1642	3780068072.2	0.2122620684911032
	1642	3780068072.8	0.09181489122074965
	1642	3780068073	0.2606389803431214
	1642	3780068073.6	0.2606389803431214
	1642	3780068074.2	-0.0839157769863447
	1642	3780068075.4	-0.06614546157154202
	1642	3780068076	0.1727709610906838
	1642	3780068076.6	0.1204455888255539
	1642	3780068077.2	0.03356659400259693
	1642	3780068077.8	-0.01777048425011593
	1642	3780068078.4	0.2201603168532898
	1642	3780068079	-0.05429855942636896
	1642	3780068079.6	-0.02073222721281546
	1642	3780068080.2	-0.1263669024338857
	1642	3780068080.8	0.04245189598173216
	1642	3780068081.4	0.1451273192017834
	1642	3780068082	-0.009872496849965103
	1642.1	3780068082.2	0.176720061752839
	1642.1	3780068082.8	-0.09773710205988392
	1642.1	3780068083.4	-0.01283424317389473
	1642.1	3780068084	0.01974503569837937
	1642.1	3780068085.2	0.00296175178895122
	1642.1	3780068085.8	0.1046493273099068
	1642.1	3780068086.4	-0.136239220089178
	1642.1	3780068087	-0.07009442447162625
	1642.2	3780068087.6	-0.001974500488146112
	1642.2	3780068088.2	-0.01974497969883505
	1642.2	3780068088.8	-0.02369396891807639
	1642.2	3780068089.4	0.1638854928007852
	1642.2	3780068090	-0.09378815483909175
	1642.2	3780068090.6	-0.09477539185345987
	1642.2	3780068090.8	0.003949002659325424
	1642.2	3780068091.4	-0.1500604412934528
	1642.2	3780068092	-0.2191661357261556
	1642.2	3780068093.2	0.06910786993689333
	1642.2	3780068093.8	0
	1642.2	3780068094.4	-0.1036605186955799
	1642.3	3780068095	0.067133349847214
	1642.3	3780068095.6	-0.3099897195070704
	1642.3	3780068096.2	-0.3800810230499513
	1642.3	3780068096.8	-0.2102811562993659
	1642.3	3780068097.4	-0.265565288520119
	1642.3	3780068098	0.01184701470043647
	1642.3	3780068098.6	-0.196460054648484
	1642.3	3780068099.2	-0.2843223050676498
	1642.3	3780068099.8	-0.2329871922978639
	1642.3	3780068100.4	-0.4738640578312158
	1642.3	3780068100.6	-0.4225303426609044
	1642.3	3780068101.2	-0.08194129973663114
	1642.3	3780068101.8	-0.2211405740581446
	1642.3	3780068103	-0.1342647576772399
	1642.3	3780068103.6	-0.4225303426609044
	1642.3	3780068104.2	0.03159208400144421
	1642.3	3780068104.8	-0.196460054648484
	1642.3	3780068105.4	-0.01085974576647318
	1642.3	3780068106	-0.1155073368390184
	1642.3	3780068106.6	0.07108239058758373
	1642.3	3780068106.6	0.1026747971413735
	1642.4	3780068107.4	0.2912449553154915
	1642.4	3780068108	0.1016875322650678
	1642.4	3780068109.2	-0.00296175052667632
	1642.4	3780068109.8	0.03060482920399253
	1642.4	3780068110.4	0.1638854928007852
	1642.4	3780068111	-0.1273541348247488
	1642.4	3780068111.6	0.247804256677757
	1642.4	3780068112.2	-0.02665570936589871
	1642.4	3780068112.8	-0.02665570936589871
	1642.4	3780068113.4	-0.01085974576647318
	1642.4	3780068114	0.004936253674788697
	1642.4	3780068114.6	-0.02961744855144614
	1642.5	3780068115.2	0.1737582360458435
	1642.5	3780068115.8	-0.04936234425338287
	1642.5	3780068116	0.05232446702541082
	1642.5	3780068116.6	-0.1194562717417486
	1642.5	3780068117.2	0.1372291559585173
	1642.5	3780068118.4	0.04936269424690763
	1642.5	3780068119	0.04640092271617043
	1642.5	3780068119.6	0.0967512099921673
	1642.6	3780068120.2	0.2665627069325955
	1642.6	3780068120.8	0.3346859250086248
	1642.6	3780068121.4	0.07700595589604872
	1642.6	3780068122	0.05824801637407822
	1642.6	3780068122.6	0.1095856551832453
	1642.6	3780068123.2	0.3820763828968164
	1642.6	3780068123.8	0.03850287148166555
	1642.6	3780068124.4	0.5341229463950564
	1642.6	3780068124.6	0.6693879399887482
	1642.7	3780068125.2	0.06910786993689333
	1642.7	3780068125.8	0.3218510648434643
	1642.7	3780068127	0.4413149088997934
	1642.7	3780068127.6	0.2695245721134904
	1642.7	3780068128.2	0.5933627661282436
	1642.7	3780068128.8	0.5578188137939276
	1642.7	3780068129.4	0.1293310016817557
	1642.7	3780068130	0.5222750429273465
	1642.8	3780068130.6	0.555844155105497
	1642.8	3780068131.2	0.2971687079436172
	1642.8	3780068131.8	0.5538694969684048
	1642.8	3780068132.4	0.2616262677565958
	1642.8	3780068133	0.3633176214162523
	1642.8	3780068133.6	0.4452641618957984
	1642.8	3780068134.2	0.3406097146054451
	1642.8	3780068134.4	0.0839167884602801
	1642.8	3780068135	0.2369441243698226
	1642.9	3780068135.6	0.5785527639346008
	1642.9	3780068136.8	0.3376478191783157
	1642.9	3780068137.4	0.7483760129445259
	1642.9	3780068138	0.8145292135960244
	1642.9	3780068138.6	0.488706092620234
	1642.9	3780068139.2	0.692096919181882
	1642.9	3780068139.8	0.4689597268710142
	1642.9	3780068140.4	0.876733542835769
	1642.9	3780068141	0.7029577614976843
	1642.9	3780068141.6	0.8885820495161195
	1642.9	3780068142.2	1.093959369197923
	1643	3780068142.8	1.229235240128788
	1643	3780068143	2.23845643516196
	1643.1	3780068143.6	3.110533461174384
	1643.6	3780068144.2	3.675515953295439
	1644.5	3780068145.4	4.394650891322307
	1644.9	3780068146	4.407493261684581
	1645.3	3780068146.6	4.990364234555815
	1645.7	3780068147.2	5.503133449220472
	1645.8	3780068147.8	5.555499289854462
	1645.7	3780068148.4	5.503133449220472
	1645.7	3780068149	4.902436505077103
	1645.7	3780068149.6	5.245262129853577
	1645.7	3780068150.2	5.004195663859424
	1645.7	3780068150.8	4.968629186872747
	1645.8	3780068151	5.105956309814373
	1645.8	3780068151.6	5.053593849939471
	1645.9	3780068152.2	5.087184816651936
	1646	3780068153.4	5.344062273072026
	1646	3780068154	5.273914027060639
	1646.1	3780068154.6	5.324302132276419
	1646.1	3780068155.2	5.410259153339074
	1646.2	3780068155.8	5.38852279490201
	1646.2	3780068156.4	5.319362105831226
	1646.2	3780068157	5.182030773913743
	1646.2	3780068157.6	5.592056808269839
	1646.2	3780068158.2	5.453732073792511
	1646.2	3780068158.8	5.539690692692064
	1646.5	3780068159.4	5.761014319191402
	1646.5	3780068159.6	5.794608698872729
	1646.5	3780068160.2	5.690861872474239
	1646.5	3780068160.8	5.331218175172897
	1646.6	3780068162	5.621698180311214
	1646.6	3780068162.6	5.860809862662395
	1646.6	3780068163.2	5.789668338751693
	1646.6	3780068163.8	5.89144046485988
	1646.7	3780068164.4	5.788680267151147
	1646.7	3780068165	5.684933529082882
	1646.7	3780068165.6	5.753109782814056
	1646.7	3780068166.2	5.59798507257798
	1646.7	3780068166.8	5.665172420901073
	1646.7	3780068167.4	5.698766338183536
	1646.7	3780068168	5.647387471493251
	1646.7	3780068168.6	5.647387471493251
	1646.7	3780068168.8	5.715563357597743
	1646.7	3780068169.4	5.783739911237694
	1646.7	3780068170	6.075226907765258
	1646.7	3780068170.6	6.643414601895651
	1647.1	3780068171.8	7.50418375713658
	1647.4	3780068172.4	7.799696211008361
	1647.8	3780068173	8.498499629291873
	1648.3	3780068173.6	9.560182442615801
	1648.3	3780068174.2	10.64081356701287
	1648.3	3780068174.8	11.60195487478527
	1648.3	3780068175.4	11.46548846075796
	1648.3	3780068176	11.98071262891734
	1648.3	3780068176.6	12.18641737794928
	1651.4	3780068177.2	13.09732729572639
	1652.3	3780068177.4	13.56123492125938
	1653.3	3780068178	15.05603876250452
	1654.5	3780068178.6	16.80648492551494
	1655.9	3780068179.2	18.21487940011427
	1658.9	3780068180.4	19.48495500992096
	1660.5	3780068181	21.09985942831288
	1662	3780068181.6	22.66462425409917
	1663.5	3780068182.2	23.93551156459577
	1665	3780068182.8	25.81007253724267
	1666.5	3780068183.4	26.99630007157273
	1666.5	3780068184	28.6635042287346
	1666.5	3780068184.6	30.14370526731883
	1666.5	3780068185.2	31.74025580589765
	1666.5	3780068185.8	33.25483782903869
	1673	3780068186.4	34.4949176111423
	1674.5	3780068187	35.89002314411867
	1676.1	3780068187.2	37.44024751222977
	1677.6	3780068187.8	38.80119606093523
	1680.5	3780068189	40.52485007750567
	1681.9	3780068189.6	41.8347547773775
	1683.4	3780068190.2	43.59293654688296
	1684.8	3780068190.8	44.88652634338226
	1686.2	3780068191.4	46.28371405367884
	1687.6	3780068192	47.54301294085209
	1687.6	3780068192.6	48.99243251319933
	1687.6	3780068193.2	50.39143806533379
	1687.6	3780068193.8	52.18659349620363
	1687.6	3780068194.4	53.6369791101754
	1693.9	3780068194.6	55.17324467072378
	1695.4	3780068195.2	56.78051692858294
	1698.3	3780068196.4	58.30154672415781
	1699.8	3780068197	60.28894168938374
	1701.3	3780068197.6	61.91233487576756
	1702.8	3780068198.2	63.34780899452097
	1704.2	3780068198.8	64.55837946186809
	1705.6	3780068199.4	66.35918050866324
	1707.1	3780068200	67.67195558526932
	1707.1	3780068200.6	68.84937717477327
	1707.1	3780068201.2	69.97613944258492
	1707.1	3780068201.8	71.46414344172429
	1707.1	3780068202.4	73.29965273894004
	1707.1	3780068203	74.25251244512458
	1714.4	3780068203.6	75.86518735514331
	1715.8	3780068203.8	77.68488407003522
	1717.2	3780068204.4	79.0716859511159
	1718.7	3780068205	80.66849700509793
	1721.6	3780068206.2	81.96399005631569
	1723.1	3780068206.8	83.47453711290723
	1724.6	3780068207.4	84.7415708799598
	1726	3780068208	86.3386810296215
	1727.4	3780068208.6	87.57124439458491
	1727.4	3780068209.2	89.15200323686598
	1727.4	3780068209.8	91.09719806011651
	1727.4	3780068210.4	92.13952558603928
	1727.4	3780068211	93.54721498429981
	1727.4	3780068211.6	95.31748487647587
	1735.4	3780068212.2	96.77787029274619
	1736.9	3780068212.4	98.08236600895525
	1738.4	3780068213	99.57938261240292
	1739.9	3780068213.6	100.9374895347404
	1742.8	3780068214.8	102.7627367930144
	1744.3	3780068215.4	104.1906092742222
	1745.8	3780068216	105.4964915818435
	1747.3	3780068216.6	107.0953525098287
	1748.8	3780068217.2	108.4539203012872
	1750.3	3780068217.8	110.0223672535377
	1750.3	3780068218.4	111.6433323737431
	1750.3	3780068219	113.1763734455051
	1750.3	3780068219.6	114.3625040307389
	1750.3	3780068220.2	116.2454737492332
	1750.3	3780068220.8	117.6590384881942
	1758.2	3780068221.4	119.2104741198521
	1759.6	3780068221.6	120.7110252819741
	1761.1	3780068222.2	121.6543078658745
	1764	3780068223.4	123.5915006549536
	1765.5	3780068224	125.215619983458
	1767	3780068224.6	126.8381064414508
	1768.5	3780068225.2	128.550469738277
	1769.9	3780068225.8	129.7553081410563
	1771.4	3780068226.4	131.6404223145062
	1771.4	3780068227	132.7773700253063
	1771.4	3780068227.6	134.0553994809003
	1771.4	3780068228.2	135.0679258611803
	1771.4	3780068228.8	135.6467220884901
	1771.4	3780068229.4	136.155095734632
	1777.8	3780068230	136.0302639263881
	1778.2	3780068230.6	136.2255662891425
	1778.5	3780068230.8	136.0161701527465
	1778.7	3780068231.4	136.069525302968
	1779	3780068232.6	136.211472121352
	1779	3780068233.2	135.9507351476485
	1779	3780068233.8	136.3010712437959
	1779	3780068234.4	136.3040914589543
	1779	3780068235	136.0946929681496
	1779.1	3780068235.6	136.0443577284865
	1779.1	3780068236.2	135.9215412662393
	1779.1	3780068236.8	136.1339547069395
	1779.1	3780068237.4	136.0302639263881
	1779.1	3780068238	136.4832932299416
	1779.1	3780068238.6	136.3634892893116
	1779.1	3780068238.8	136.3473813531841
	1779.2	3780068240	136.1742233862601
	1779.2	3780068240.6	136.0010697125314
	1779.2	3780068241.2	136.036304123808
	1779.2	3780068241.8	136.2467075941583
	1779.2	3780068242.4	136.546719677596
	1779.2	3780068243	136.4792661733483
	1779.2	3780068243.6	136.3926850182173
	1779.2	3780068244.2	135.8530871263354
	1779.2	3780068244.8	135.033702890662
	1779.2	3780068245.4	134.2274984800848
	1779.2	3780068246	133.4958554389002
	1779.2	3780068246.6	133.0591202007079
	1776.6	3780068247.2	132.1314000330959
	1775.8	3780068247.4	131.4875018787621
	1774.9	3780068248	130.8758536213949
	1774.1	3780068248.6	129.5461059247032
	1772.4	3780068249.8	128.8099248853031
	1771.6	3780068250.4	127.8676861768708
	1770.7	3780068251	126.7667251930136
	1769.8	3780068251.6	126.0167635112876
	1769	3780068252.2	125.5955737096196
	1768.1	3780068252.8	123.657824861828
	1768.1	3780068253.4	122.9413558052308
	1768.1	3780068254	122.1194664311272
	1768.1	3780068254.6	120.8426150959778
	1768.1	3780068255.2	119.9165165855042
	1768.1	3780068255.8	119.0377406048283
	1763.4	3780068256	118.0777415138949
	1762.5	3780068256.6	117.5726903882611
	1761.7	3780068257.2	116.6490333505345
	1760	3780068258.4	115.7415589427418
	1759.1	3780068259	114.728820283206
	1758.3	3780068259.6	113.9109077122106
	1757.4	3780068260.2	113.0057959458921
	1756.5	3780068260.8	112.0325805433664
	1755.7	3780068261.4	111.3002501815433
	1755.7	3780068262	110.4125280453698
	1755.7	3780068262.6	109.5951210710216
	1755.7	3780068263.2	108.8961385260153
	1755.7	3780068263.8	108.4037839490041
	1755.7	3780068264.4	107.406145427695
	1751.1	3780068265	106.3946153910559
	1750.2	3780068265.6	105.2960332952149
	1749.4	3780068265.8	104.460184301514
	1748.5	3780068266.4	103.3819466662586
	1746.8	3780068267.6	102.615457096104
	1745.9	3780068268.2	101.502443706723
	1745.1	3780068268.8	100.7551913889822
	1744.2	3780068269.4	99.5893971827858
	1743.4	3780068270	98.82332405203587
	1742.5	3780068270.6	98.33768726048886
	1741.7	3780068271.2	97.65985489157293
	1741.7	3780068271.8	96.51059390767591
	1741.7	3780068272.4	95.71282978133419
	1741.7	3780068273	95.01523628693216
	1741.7	3780068273.6	94.16460689458576
	1738	3780068274.2	93.31408119608145
	1737.1	3780068274.4	92.58271201198473
	1736.3	3780068275	91.97246261459696
	1735.4	3780068275.6	91.41328093494545
	1733.6	3780068276.8	90.21404239142915
	1732.8	3780068277.4	89.2420002850978
	1731.9	3780068278	88.07812804525413
	1731	3780068278.6	87.43628158405021
	1730.1	3780068279.2	86.39465647802079
	1730.1	3780068279.8	85.64702148302432
	1730.1	3780068280.4	85.5620680307578
	1730.1	3780068281	84.12101533419322
	1730.1	3780068281.6	83.35563960460901
	1730.1	3780068282.2	82.36756981153336
	1725.3	3780068282.4	81.51748223975771
	1723.4	3780068283.6	80.37187593619335
	1722.4	3780068284.2	79.65983711330213
	1721.5	3780068284.8	79.19250752411266
	1720.6	3780068285.4	78.13414174075898
	1720.6	3780068286	77.10987647578659
	1720.6	3780068286.6	76.36922474988452
	1720.6	3780068287.2	75.05181769262232
	1720.6	3780068287.8	73.69973818340392
	1720.6	3780068288.4	73.07318062880171
	1715.9	3780068288.6	72.06960859939467
	1715	3780068289.2	71.20381955924377
	1714.1	3780068289.8	70.51266192195185
	1713.2	3780068290.4	69.43866110170029
	1711.5	3780068291.6	68.65894242437427
	1710.7	3780068292.2	67.915199975085
	1709.9	3780068292.8	67.27420947589698
	1709.1	3780068293.4	66.30535901461683
	1708.2	3780068294	65.16424178775837
	1707.5	3780068294.6	64.0561913866283
	1707.5	3780068295.2	63.5221580397653
	1707.5	3780068295.8	62.77597472689033
	1707.5	3780068296.4	61.41133333808258
	1707.5	3780068297	60.68728538722196
	1707.5	3780068297.6	59.9264687031216
	1703.3	3780068298.2	58.80531168220407
	1702.5	3780068298.4	58.3214576916083
	1701.8	3780068299	57.54696297551833
	1701	3780068299.6	56.80440488373354
	1699.4	3780068300.8	55.78625340648858
	1698.6	3780068301.4	55.30260890971898
	1697.8	3780068302	54.37720988634696
	1697	3780068302.6	53.24699666216543
	1696.1	3780068303.2	52.66803235043642
	1695.3	3780068303.8	51.66043079603573
	1695.3	3780068304.4	51.01695498172425
	1695.3	3780068305	49.5352968491769
	1695.3	3780068305.6	48.94769283298803
	1695.3	3780068306.2	48.0996816514036
	1691.6	3780068306.8	47.21698477075703
	1690.8	3780068307	46.11476466407922
	1689.9	3780068307.6	45.47776291648074
	1689.1	3780068308.2	44.52982130961417
	1687.4	3780068309.4	43.80653121455887
	1686.5	3780068310	42.58465941817753
	1685.7	3780068310.6	42.03240393054794
	1684.9	3780068311.2	41.65101561770357
	1684	3780068311.8	40.54967539835489
	1683.1	3780068312.4	39.96481434168955
	1683.1	3780068313	39.17349305767446
	1683.1	3780068313.6	38.6949709652383
	1683.1	3780068314.2	37.73206967106466
	1683.1	3780068314.8	36.78716601071103
	1683.1	3780068315.4	35.84139812512242
	1678.3	3780068316	34.75685069289144
	1677.4	3780068316.6	33.71016948270037
	1676.5	3780068316.8	32.26690023142105
	1675.6	3780068317.4	31.75017341223045
	1673.8	3780068318	31.06192503832895
	1672.9	3780068319.2	30.11792546526159
	1672	3780068319.8	29.68860663054193
	1671.2	3780068320.4	28.62385146007569
	1670.3	3780068321	28.28086443059689
	1670.3	3780068321.6	27.44032022340584
	1670.3	3780068322.2	26.5642004888525
	1670.3	3780068322.8	25.56928409225729
	1670.3	3780068323.4	24.60918576919313
	1670.3	3780068324	22.7745671508767
	1664.8	3780068324.6	22.1426667892837
	1663.8	3780068324.8	21.21670946635659
	1663	3780068325.4	20.32552990001631
	1661.3	3780068326.6	19.44931450021154
	1660.5	3780068327.2	18.71278479450348
	1659.7	3780068327.8	17.8209357420763
	1658.9	3780068328.4	17.44383969671699
	1658.1	3780068329	16.9964976370675
	1658.1	3780068329.6	15.47060439670461
	1658.1	3780068330.2	14.88487685585455
	1658.1	3780068330.8	14.33580202195698
	1658.1	3780068331.4	13.59783449260002
	1658.1	3780068332	12.69081531449041
	1653.6	3780068332.6	11.88972977417682
	1652.8	3780068332.8	11.01655260624615
	1652	3780068333.4	10.58939822277366
	1651.1	3780068334	10.47371508617197
	1650.4	3780068334.6	10.16820219573027
	1649.7	3780068335.8	9.880498427299413
	1649.8	3780068336.4	9.644214531453684
	1649.9	3780068337	9.667941422474364
	1649.9	3780068337.6	9.721327222848764
	1649.9	3780068338.2	10.01495644096622
	1649.9	3780068338.8	10.18995347938313
	1649.9	3780068339.4	10.26410609337515
	1650	3780068340	10.14546228999926
	1650	3780068340.6	10.06241283036455
	1649.9	3780068341.2	9.87555516744759
	1649.9	3780068341.4	9.789543007828172
	1650	3780068342	10.1504057414557
	1650	3780068342.6	9.910158060076901
	1650	3780068343.2	10.14941705087617
	1650	3780068344.4	9.755929349107939
	1650	3780068345	10.04659399796149
	1650	3780068345.6	10.16820219573027
	1649.9	3780068346.2	10.01495644096622
	1649.8	3780068346.8	9.901260156976711
	1649.8	3780068347.4	9.731213527095139
	1649.8	3780068348	9.868634609563067
	1649.8	3780068348.6	10.41735733118086
	1649.8	3780068349.2	10.78121894081792
	1649.8	3780068349.8	11.03336245809208
	1649.6	3780068350.4	10.7911067498991
	1648.6	3780068350.6	10.69915066730148
	1648.2	3780068351.2	9.872589213221465
	1647.9	3780068351.8	9.896316882393512
	1647.6	3780068353	9.992217035666753
	1647.6	3780068353.6	9.880498427299413
	1647.5	3780068354.2	9.686725268529804
	1647.4	3780068354.8	9.36938393547525
	1647.3	3780068355.4	9.484060131633298
	1647.3	3780068356	9.476151367815094
	1647.3	3780068356.6	9.402995728369401
	1647.3	3780068357.2	9.896316882393512
	1647.3	3780068357.8	9.616533260782456
	1647.3	3780068358.4	9.616533260782456
	1647.2	3780068359	9.479117153196235
	1647.2	3780068359.2	9.372349675385474
	1647.2	3780068359.8	9.474174178270326
	1647.2	3780068360.4	9.573034343463094
	1647.2	3780068361.6	9.142014303185926
	1647.2	3780068362.2	9.158819630622691
	1647.1	3780068362.8	8.469834460545856
	1647.2	3780068363.4	8.558795714229088
	1647.3	3780068364	8.849410396825437
	1647.3	3780068364.6	8.970997689203573
	1647.3	3780068365.2	8.90575546348729
	1647.3	3780068365.8	8.38087434337432
	1647.3	3780068366.4	8.298834353762802
	1647.3	3780068367	7.95981187585834
	1647.3	3780068367.6	7.738418350465656
	1646.3	3780068368.2	7.332219071536334
	1646.1	3780068368.8	7.111833758205924
	1645.9	3780068369	7.046608949329694
	1645.6	3780068369.6	6.727411499012296
	1645.2	3780068370.8	6.610804314892244
	1645	3780068371.4	6.415145799997968
	1644.8	3780068372	6.168110073676561
	1644.8	3780068372.6	5.595020939790355
	1644.8	3780068373.2	5.566367721228123
	1644.8	3780068373.8	4.803642628110455
	1644.8	3780068374.4	4.607046983161555
	1644.8	3780068375	4.490475302694564
	1643.6	3780068375.6	4.065696709460796
	1643.4	3780068376.2	3.894804725141215
	1643.2	3780068376.4	3.435491566112074
	1643	3780068377	3.250787074695736
	1642.8	3780068377.6	3.04732148856348
	1642.3	3780068378.8	2.997937534270207
	1642.1	3780068379.4	2.675962738997002
	1641.9	3780068380	2.370791784868139
	1641.6	3780068380.6	2.169327028774353
	1641.4	3780068381.2	2.175252379568246
	1641.3	3780068381.8	1.975768342368867
	1641.3	3780068382.4	1.640016037097664
	1641.3	3780068383	1.577804887946233
	1641.3	3780068383.6	1.365501183477151
	1641.3	3780068384.2	1.029778305993087
	1641.3	3780068384.8	1.204549666169015
	1640.4	3780068385.4	0.6999957119085827
	1640.3	3780068385.6	0.6387803026245163
	1640.2	3780068386.2	0.4087336572272671
	1640.1	3780068386.8	0.4294671633760439
	1640	3780068387.4	0.1085983893300066
	1639.9	3780068388.6	0.1273564645102566
	1639.8	3780068389.2	0.2665627069325955
	1639.8	3780068389.8	0.219173035320759
	1639.8	3780068390.4	0.1520382193871935
	1639.7	3780068391	0.05232446702541082
	1639.7	3780068391.6	0.3810890784015223
	1639.7	3780068392.2	0.3317240320963724
	1639.7	3780068392.8	0.02566855732536199
	1639.7	3780068393.4	0.1115601873153174
	1639.7	3780068394	0.07898047879078338
	1639.6	3780068394.6	-0.08983920537909162
	1639.6	3780068394.8	0.08194226417269036
	1639.6	3780068395.4	0.3544319099280563
	1639.6	3780068396	0.1510509475079221
	1639.6	3780068397.2	0.1540127635519857
	1639.6	3780068397.8	0.03554110457443335
	1639.6	3780068398.4	0.1234073918502917
	1639.6	3780068399	0.05726075780431076
	1639.6	3780068399.6	0.007898007562695115
	1639.6	3780068400.2	0.1451273192017834
	1639.6	3780068400.8	0.1638854928007852
	1639.6	3780068401.4	0.1342673470528359
	1639.6	3780068402	0.4423022219456699
	1639.6	3780068402.6	0.1026747971413735
	1639.5	3780068403.2	0.1046493273099068
	1639.5	3780068403.8	0.3100035226088456
	1639.5	3780068404	0.3455462097858255
	1639.5	3780068404.6	0.3820763828968164
	1639.5	3780068405.8	-0.178690026495529
	1639.5	3780068406.4	0.1273564645102566
	1639.5	3780068407	0.1836309932968332
	1639.5	3780068407.6	0.2527406860554082
	1639.5	3780068408.2	0.2014019916265383
	1639.5	3780068408.8	0.05034995169465296
	1639.5	3780068409.4	0.4936426928064098
	1639.5	3780068410	0.5459708700108017
	1639.5	3780068410.6	0.3090162283374946
	1639.5	3780068411.2	0.3100035226088456
	1639.5	3780068411.8	0.4294671633760439
	1639.5	3780068412.4	0.2418805460480805
	1639.5	3780068412.6	0.3623303195809245
	1639.5	3780068413.2	0.3465335092416925
	1639.6	3780068413.8	0.2961814154907158
	1639.6	3780068415	0.466985093370046
	1639.6	3780068415.6	0.3672668301600914
	1639.6	3780068416.2	0.1619109458309376
	1639.6	3780068416.8	0.2507661138787531
	1639.6	3780068417.4	0.4551373041648142
	1639.6	3780068418	0.09971300293805108
	1639.6	3780068418.6	0.2359568404578311
	1639.6	3780068419.2	0.3889875183006251
	1639.6	3780068419.8	0.3731906474785965
	1639.6	3780068420.4	0.3731906474785965
	1639.6	3780068420.6	0.1865928232017392
	1639.6	3780068421.8	0.4936426928064098
	1639.6	3780068422.4	0.2389186926194002
	1639.6	3780068423	0.3919494355684958
	1639.6	3780068423.6	0.271499149610078
	1639.6	3780068424.2	0.3751652543702295
	1639.6	3780068424.8	0.3406097146054451
	1639.6	3780068425.4	0.3080289342015601
	1639.6	3780068426	0.4956173338616822
	1639.6	3780068426.6	0.2912449553154915
	1639.6	3780068427.2	0.376152558024007
	1639.6	3780068427.8	0.2576771189345423
	1639.6	3780068428.4	0.392936741601734
	1639.6	3780068429	0.2912449553154915
	1639.6	3780068429.6	0.2754483062669412
	1639.6	3780068429.8	0.4452641618957984
	1639.6	3780068430.4	0.3939240477800613
	1639.6	3780068431	0.3603557163261909
	1639.6	3780068432.2	0.1727709610906838
	1639.7	3780068432.8	0.1036620621530956
	1639.7	3780068433.4	0.1717836862806132
	1639.7	3780068434	0.3593684149067851
	1639.7	3780068434.6	0.13821642587425
	1639.7	3780068435.2	-0.0138214916696445
	1639.7	3780068435.8	0.1895546543640838
	1639.7	3780068436.4	0.1569745808534878
	1639.7	3780068437	0.2102875078055024
	1639.7	3780068437.6	0.3791144698268561
	1639.7	3780068437.6	0.2784101752298245
	1639.7	3780068438.4	0.2793974651678487
	1639.7	3780068439	0.1451273192017834
	1639.7	3780068440.2	-0.005923499791077741
	1639.7	3780068440.8	0.3248129535481336
	1639.7	3780068441.4	0.2823593358137652
	1639.7	3780068442	0.06614609002000794
	1639.6	3780068442.6	-0.01283424317389473
	1639.6	3780068443.2	0.1619109458309376
	1639.6	3780068443.8	0.004936253674788697
	1639.6	3780068444.4	0.02566855732536199
	1639.6	3780068445	-0.1549965850729444
	1639.6	3780068445.6	-0.04047714811672345
	1639.6	3780068446.2	0.1342673470528359
	1639.6	3780068446.8	0.1322928084884818
	1639.6	3780068447.4	-0.03159194063893516
	1639.6	3780068447.6	0.3080289342015601
	1639.5	3780068448.2	0.1392036959350717
	1639.5	3780068448.8	-0.03060469466289888
	1639.4	3780068450	0.1401909661216373
	1639.4	3780068450.6	-0.09280091768447088
	1639.3	3780068451.2	0.1164965200926665
	1639.2	3780068451.8	0.3021051723264244
	1639.2	3780068452.4	0.06318431135088855
	1639.1	3780068453	0.06022253394888036
	1639.1	3780068453.6	0.1737582360458435
	1639.1	3780068454.2	0.2221348803439459
	1639.1	3780068454.8	0.2547152587834018
	1638.9	3780068455.4	0.2695245721134904
	1638.8	3780068456	0.4906807322729788
	1638.8	3780068456.2	0.0967512099921673
	1638.8	3780068456.8	0.2329949895537006
	1638.8	3780068457.4	0.3139527011161227
	1638.8	3780068458.6	0.3494954084411379
	1638.8	3780068459.2	0.3988605807609804
	1638.8	3780068459.8	0.3820763828968164
	1638.8	3780068460.4	0.176720061752839
	1638.8	3780068461	0.2774228854368894
	1638.9	3780068461.6	0.4344037215637706
	1638.9	3780068462.2	0.3830636875371995
	1638.9	3780068462.8	0.07799321727087151
	1638.9	3780068463	0.2359568404578311
	1638.9	3780068463.6	0.2359568404578311
	1638.9	3780068464.2	0.2853212077267929
	1638.9	3780068465.4	0.1786946129205969
	1638.9	3780068466	0.4067590408177911
	1638.9	3780068466.6	0.2359568404578311
	1638.9	3780068467.2	0.3021051723264244
	1638.9	3780068467.8	0.3001305861535105
	1638.9	3780068468.4	0.2507661138787531
	1638.9	3780068469	0.2438551157001858
	1638.9	3780068469.6	0.3198764730701122
	1638.9	3780068470.2	0.4314417862371471
	1638.9	3780068470.8	0.3317240320963724
END
X SetScale/P x 0,1,"", R2_Alt; SetScale y 0,0,"", R2_Alt
X SetScale/P x 0,1,"", R2_DateTimeW; SetScale y 0,0,"dat", R2_DateTimeW
X SetScale/P x 0,1,"", R2_PAlt; SetScale y 0,0,"", R2_PAlt
