# Supplementary material for: Development and Testing of a Rocket-Based Sensor for Atmospheric Sensing Using an Unmanned Aerial System
Source: Sensors (Basel). 2024 Mar 9;24(6):1768. doi: 10.3390/s24061768 (PMC10975489; doi:10.3390/s24061768)
Supplement: Supplementary file 1 [file sensors-24-01768-s001.zip › Figure5_data.itx]

IGOR
WAVES/D	alt_mid_AM301	alt_mid_PM	temp_avgPM	Temp_avg_AM301	temp_stdPM	Temp_std_AM301
BEGIN
	5	5	11.83419889502763	-4.387299999999999	0.5937227600290814	0.3192921033100892
	15	15	10.4604255319149	-4.935287356321838	0.1840717894783884	0.02495759568677609
	25	25	9.841063829787231	-4.971232876712328	0.09895616162798727	0.07067030661772253
	35	35	9.625416666666665	-4.513918918918918	0.03024427734393302	0.1796634415787228
	45	45	9.461860465116279	-4.012820512820513	0.02362966395923017	0.1322718318306566
	55	55	9.335591397849459	-3.630307692307691	0.04930963318864502	0.1337788430438604
	65	65	9.294081632653064	-3.245454545454545	0.02474186460122987	0.1131531544572946
	75	75	9.196530612244899	-2.908169014084508	0.03461400369360201	0.1150814600825362
	85	85	9.139607843137256	-2.608787878787879	0.02568741203887431	0.09582861547118142
	95	95	9.168039215686273	-2.341392405063291	0.02877635194691215	0.1019267481717113
	105	105	9.086621621621626	-2.118446601941748	0.02330718197425179	0.09322918504536197
	115	115	9.071384615384616	-2.175	0.02621288585057705	0.01760681686165899
	125	125	9.027037037037038	NAN	0.0330025516240292	NAN
	135	135	8.925999999999998	NAN	0.05115003939990897	NAN
	145	145	8.85381818181818	NAN	0.03613200638660802	NAN
	155	155	8.843396226415093	NAN	0.02695747336271678	NAN
	165	165	8.818846153846154	NAN	0.04346077095919996	NAN
	175	175	8.86153846153846	NAN	0.03292204788287657	NAN
	185	185	8.864047619047618	NAN	0.02036969578535546	NAN
	195	195	NAN	NAN	NAN	NAN
END
X SetScale/P x 0,1,"", alt_mid_AM301; SetScale y 0,0,"", alt_mid_AM301
X SetScale/P x 0,1,"", alt_mid_PM; SetScale y 0,0,"", alt_mid_PM
X SetScale/P x 0,1,"", temp_avgPM; SetScale y 0,0,"", temp_avgPM
X SetScale/P x 0,1,"", Temp_avg_AM301; SetScale y 0,0,"", Temp_avg_AM301
X SetScale/P x 0,1,"", temp_stdPM; SetScale y 0,0,"", temp_stdPM
X SetScale/P x 0,1,"", Temp_std_AM301; SetScale y 0,0,"", Temp_std_AM301

WAVES/D	Alt_temp	Alt_up	millis	Pressure	PRH	P_temp
BEGIN
	0.6803203577207787	NAN	2549	84596.8	34.89	15.3
	0.4431452973922991	NAN	2855	84599.31	35.47	15.33
	0.2494427963251619	NAN	3163	84601.36	35.69	15.33
	0.2069234828586572	NAN	3469	84601.81	35.03	15.33
	0.5442507730295241	NAN	3775	84598.24000000001	34.27	15.32
	0.6548071006034845	NAN	4081	84597.07000000001	33.64	15.32
	0.522517691901508	NAN	4388	84598.47	33.15	15.31
	0.4837762869172377	NAN	4695	84598.88	32.85	15.31
	0.3949553726514808	NAN	5001	84599.82000000001	32.72	15.3
	0.5470855279185491	NAN	5307	84598.21000000001	32.87	15.29
	0.1294445371547787	NAN	5614	84602.63	33.27	15.29
	0.4176329412201388	NAN	5920	84599.58	33.54	15.28
	0.170073628932112	NAN	6226	84602.2	33.43	15.28
	0.54330585499134	NAN	6533	84598.25	32.94	15.27
	0.3996798597908648	NAN	6840	84599.77	32.23	15.25
	0.5338566819716561	NAN	7156	84598.35000000001	31.78	15.25
	0.5886620705400315	NAN	7462	84597.77	31.57	15.24
	0.5206278620769081	NAN	7769	84598.49000000001	31.14	15.23
	0.6859899835764378	NAN	8075	84596.74000000001	30.59	15.22
	0.5404711016979155	NAN	8382	84598.28	30.17	15.21
	0.3524351379635847	NAN	8688	84600.27	29.89	15.2
	0.5159032898668199	NAN	8994	84598.53999999999	29.68	15.19
	0.3883410962400123	NAN	9300	84599.89	29.37	15.18
	0.527242268767764	NAN	9608	84598.42	29.07	15.17
	0.3505453559976711	NAN	9914	84600.28999999999	28.93	15.16
	0.3940104756173722	NAN	10220	84599.83	29.03	15.15
	0.02456592473015858	NAN	10526	84603.74000000001	29.07	15.14
	0.1899158328403884	NAN	10833	84601.99000000001	29.03	15.14
	0.6935494921541219	NAN	11140	84596.66	29	15.13
	0.5017295931489038	NAN	11446	84598.69	28.93	15.12
	0.5555897997984854	NAN	11756	84598.12	28.83	15.12
	0.637798316374475	NAN	12063	84597.25	28.97	15.11
	0.165349303302964	NAN	12369	84602.25	29.29	15.1
	0.2144824522446499	NAN	12676	84601.73	29.69	15.1
	0.3703880931071383	NAN	12983	84600.08	30.31	15.1
	0.08976054524877802	NAN	13289	84603.05	31.01	15.1
	0.1521212092291886	NAN	13595	84602.39	31.31	15.1
	0.01417263792029726	NAN	13902	84603.85000000001	31.33	15.1
	0.4998397691841704	NAN	14209	84598.71000000001	31.14	15.1
	0.6160649325302375	NAN	14515	84597.48	31.06	15.09
	0.4393656829517824	NAN	14821	84599.35000000001	30.85	15.09
	0.688824798295819	NAN	15128	84596.71000000001	30.58	15.08
	0.5744882202805514	NAN	15434	84597.92	30.44	15.08
	0.2626710820762883	NAN	15740	84601.22	30.43	15.08
	0.4365309735233772	NAN	16048	84599.38	30.67	15.08
	0.5744882202805514	NAN	16358	84597.92	30.83	15.07
	0.4516494376491845	NAN	16664	84599.22	30.79	15.07
	0.3581044870338646	NAN	16970	84600.21000000001	30.66	15.07
	0.267395476166965	NAN	17277	84601.17	30.48	15.05
	0.06897378592354286	NAN	17584	84603.27	30.33	15.05
	0.09448481770057117	NAN	17890	84603	30.15	15.04
	0.1492866210384341	NAN	18196	84602.42	29.73	15.03
	0.1634595739825384	NAN	18503	84602.27	29.49	15.02
	0.4488147230327447	NAN	18809	84599.25	29.3	15
	-0.01984164284006145	NAN	19116	84604.21000000001	29.17	15
	0.06047013020669635	NAN	19423	84603.36	29.23	14.99
	-0.08031104995043653	NAN	19729	84604.85000000001	29.11	14.99
	0.377947246472409	NAN	20035	84600	28.91	14.98
	0.3458209034296329	NAN	20342	84600.34	28.7	14.98
	0.1020436605395755	NAN	20648	84602.92	28.52	14.98
	0.1719633601094062	NAN	20959	84602.17999999999	28.62	14.97
	0.3713329868100809	NAN	21265	84600.07000000001	28.78	14.97
	0.005669051579417259	NAN	21571	84603.94	29.1	14.97
	0.1974747830885052	NAN	21878	84601.91	29.38	14.96
	0.3788921412390853	NAN	22184	84599.99000000001	29.48	14.97
	-0.04346256978933119	NAN	22491	84604.46000000001	29.74	14.97
	0.1870812286936282	NAN	22798	84602.02	30.14	14.97
	0.2210965574323141	NAN	23104	84601.66	30.52	14.97
	0.2853482039887573	NAN	23410	84600.98	31.08	14.97
	0.4639332148156286	NAN	23717	84599.09	31.29	14.96
	0.3760574573309582	NAN	24024	84600.02	31.3	14.96
	0.4119635419024372	NAN	24330	84599.64	31.43	14.95
	0.07653260005106789	NAN	24636	84603.19	31.48	14.95
	0.1388931412168892	NAN	24943	84602.53	31.7	14.95
	-0.02645551075912091	NAN	25249	84604.28	31.75	14.94
	0.4327513628059285	NAN	25555	84599.42	31.54	14.93
	0.444090201331346	NAN	25866	84599.3	31.03	14.92
	0.307080517670221	NAN	26173	84600.75	30.65	14.92
	0.267395476166965	NAN	26479	84601.17	30.73	14.92
	0.06991863722643274	NAN	26785	84603.25999999999	31.11	14.91
	0.2636159606256909	NAN	27092	84601.21000000001	31.44	14.9
	0.1492866210384341	NAN	27399	84602.42	31.76	14.89
	-0.1181041529216301	NAN	27705	84605.25	31.37	14.88
	0.3439311233299188	NAN	28012	84600.36	30.77	14.87
	0.3921206819597187	NAN	28318	84599.85000000001	30.49	14.86
	0.4639332148156286	NAN	28624	84599.09	30.25	14.85
	0.3628289482517374	NAN	28931	84600.16	30.06	14.84
	0.2636159606256909	NAN	29238	84601.21000000001	30.21	14.84
	0.1795222901465823	NAN	29544	84602.10000000001	30.46	14.83
	0.2296004165369134	NAN	29850	84601.57000000001	30.75	14.82
	0.1313342569016009	NAN	30157	84602.61	31.06	14.83
	0.2296004165369134	NAN	30480	84601.57000000001	31.31	14.82
	0.4053492487418281	NAN	30789	84599.71000000001	31.69	14.82
	-0.02551067288353645	NAN	31095	84604.27	31.96	14.82
	0.2239311759394795	NAN	31403	84601.63	32.16	14.82
	0.3533800291378269	NAN	31709	84600.25999999999	32.39	14.81
	0.307080517670221	NAN	32015	84600.75	32.82	14.81
	0.4648781216752778	NAN	32321	84599.08	33.02	14.81
	0.2541671811035032	NAN	32628	84601.31	32.95	14.8
	0.2409389120921863	NAN	32934	84601.45	32.59	14.8
	0.527242268767764	NAN	33241	84598.42	32.25	14.79
	0.3675534127914454	NAN	33548	84600.11	32.06	14.78
	0.2976316769926755	NAN	33854	84600.85000000001	31.66	14.78
	0.4497596277742574	NAN	34160	84599.24000000001	31.12	14.77
	0.2910174964292134	NAN	34467	84600.92	30.61	14.76
	0.3543249204520341	NAN	34774	84600.25	30.4	14.76
	0.4365309735233772	NAN	35085	84599.38	30.58	14.75
	0.3382617862219777	NAN	35391	84600.42	31.29	14.76
	0.6047258036615014	NAN	35697	84597.60000000001	31.95	14.75
	0.1256650992474039	NAN	36003	84602.67	32.11	14.75
	0.2806237972732409	NAN	36311	84601.03	31.82	14.75
	0.7700899957840274	NAN	36617	84595.85000000001	31.63	14.74
	0.4535392480559786	NAN	36923	84599.2	31.58	14.74
	0.5310219326625676	NAN	37230	84598.38	31.56	14.74
	0.3836166170786312	NAN	37536	84599.94	31.7	14.73
	0.3911757853361739	NAN	37842	84599.86	32.29	14.72
	0.3911757853361739	NAN	38150	84599.86	32.96	14.72
	0.3467657936801063	NAN	38456	84600.33	33.28	14.72
	0.6179547892001173	NAN	38762	84597.46000000001	33.03	14.71
	0.6755956731654804	NAN	39068	84596.85000000001	32.62	14.7
	0.527242268767764	NAN	39375	84598.42	32.3	14.7
	0.8003284598058606	NAN	39686	84595.53	32.25	14.69
	0.7011090092510065	NAN	39992	84596.58	32.19	14.69
	0.4573188704744982	NAN	40298	84599.16	32.05	14.69
	0.7115033591507456	NAN	40605	84596.47	31.91	14.69
	0.6670912493395805	NAN	40911	84596.94	31.96	14.68
	0.6018910244372349	NAN	41218	84597.63	32.25	14.69
	0.4412554899061073	NAN	41525	84599.33	32.71	14.69
	0.4185778415760826	NAN	41831	84599.57000000001	32.85	14.7
	0.5565347195535731	NAN	42137	84598.11	33.18	14.7
	0.6907146754472382	NAN	42444	84596.69	33.75	14.69
	0.3543249204520341	NAN	42750	84600.25	34.6	14.7
	0.4393656829517824	NAN	43057	84599.35000000001	35.64	14.71
	0.3514902469106453	NAN	43364	84600.28	36.45	14.71
	0.4185778415760826	NAN	43670	84599.57000000001	36.87	14.7
	0.6831551700514245	NAN	43976	84596.77	37.34	14.7
	0.4913355679025613	NAN	44286	84598.8	37.92	14.69
	0.5206278620769081	NAN	44594	84598.49000000001	37.39	14.68
	0.3524351379635847	NAN	44900	84600.27	36.41	14.66
	0.4223574443061975	NAN	45206	84599.53	35.66	14.64
	0.4573188704744982	NAN	45512	84599.16	34.91	14.62
	0.8995493761484521	NAN	45819	84594.48	34.17	14.6
	0.5017295931489038	NAN	46126	84598.69	33.82	14.58
	0.3307026775241921	NAN	46432	84600.5	33.83	14.57
	0.4081839450135268	NAN	46739	84599.67999999999	33.6	14.56
	0.5631491616089095	NAN	47045	84598.03999999999	33.68	14.54
	0.5546448801647008	NAN	47351	84598.13	33.84	14.54
	0.3410964541740988	NAN	47659	84600.39	34.06	14.52
	0.3807819311736708	NAN	47965	84599.97	34.29	14.51
	0.8003284598058606	NAN	48271	84595.53	34.94	14.51
	0.6009460982997449	NAN	48577	84597.64	35.19	14.51
	0.6217345041448081	NAN	48888	84597.42	35.15	14.49
	0.4696026579983495	NAN	49195	84599.03	34.92	14.48
	0.4648781216752778	NAN	49501	84599.08	34.52	14.47
	0.5593694796399638	NAN	49808	84598.08	34	14.45
	0.5536999606708811	NAN	50114	84598.14	33.51	14.44
	0.6623665740872868	NAN	50420	84596.99000000001	33.4	14.43
	0.54330585499134	NAN	50726	84598.25	33.16	14.42
	0.535746515519324	NAN	51034	84598.33	32.99	14.42
	0.6652013788411626	NAN	51340	84596.96000000001	33.02	14.41
	0.5508652029825567	NAN	51646	84598.17	32.87	14.41
	0.7020539494876338	NAN	51953	84596.57000000001	33	14.39
	0.3892859924716552	NAN	52259	84599.88	33.35	14.38
	0.6226794332122314	NAN	52566	84597.41	33.68	14.38
	0.3269231263665004	NAN	52873	84600.53999999999	33.98	14.38
	0.4828313773889233	NAN	53179	84598.89	34.13	14.38
	-0.0330693721651441	NAN	53489	84604.35000000001	34.52	14.39
	0.6406331107522816	NAN	53795	84597.22	35.26	14.39
	0.3684983060931551	NAN	54103	84600.10000000001	36.05	14.4
	0.1870812286936282	NAN	54409	84602.02	35.88	14.4
	0.5622042409113911	NAN	54715	84598.05	35.27	14.38
	0.2872379676099298	NAN	55021	84600.96000000001	34.83	14.36
	0.460153588674041	NAN	55328	84599.13	34.75	14.35
	0.4223574443061975	NAN	55634	84599.53	35.22	14.35
	0.2333799129309806	NAN	55941	84601.53	35.48	14.36
	0.2503876730083651	NAN	56248	84601.35000000001	35.75	14.35
	0.2711749938170446	NAN	56554	84601.13	35.98	14.36
	0.08031201031069707	NAN	56860	84603.14999999999	36.61	14.37
	0.4658230286748918	NAN	57167	84599.07000000001	37.14	14.37
	0.3051907484691119	NAN	57474	84600.77	37.24	14.36
	0.4497596277742574	NAN	57780	84599.24000000001	37.42	14.36
	0.4147982409641042	NAN	58090	84599.61	37.63	14.36
	0.2267657956410126	NAN	58397	84601.60000000001	37.72	14.36
	0.538581266825246	NAN	58703	84598.3	37.86	14.36
	0.4147982409641042	NAN	59010	84599.61	38.14	14.36
	0.4270819507234223	NAN	59317	84599.48	38.83	14.36
	0.3259782389059953	NAN	59623	84600.55	39.5	14.37
	0.5905519195025073	NAN	59929	84597.75	40.21	14.37
	0.4176329412201388	NAN	60236	84599.58	40.68	14.37
	0.4015696555759857	NAN	60554	84599.75	40.8	14.37
	0.3108600576680396	NAN	60863	84600.71000000001	40.52	14.37
	0.3051907484691119	NAN	61169	84600.77	39.59	14.36
	0.3335373422851122	NAN	61475	84600.47	38.56	14.35
	0.3051907484691119	NAN	61783	84600.77	37.73	14.35
	0.478106831762847	NAN	62089	84598.94	36.83	14.34
	0.3949553726514808	NAN	62395	84599.82000000001	35.67	14.34
	0.3448760133097933	NAN	62705	84600.35000000001	34.7	14.33
	0.3382617862219777	NAN	63012	84600.42	34.08	14.32
	0.2201516848734119	NAN	63319	84601.67	33.44	14.3
	0.409128844035138	NAN	63625	84599.67	32.6	14.27
	0.2314901644726791	NAN	63932	84601.55	31.98	14.23
	0.2286555427743125	NAN	64238	84601.58	31.52	14.22
	0.2938521444503239	NAN	64544	84600.89	31.17	14.22
	0.2645608393150585	NAN	64850	84601.2	30.96	14.22
	0.3628289482517374	NAN	65158	84600.16	30.87	14.2
	0.4592086824768927	NAN	65464	84599.14	30.91	14.19
	0.3855064083475493	NAN	65770	84599.92	31	14.15
	0.320308916951594	NAN	66077	84600.61	31.03	14.13
	-0.09542831665732597	NAN	66383	84605.00999999999	31	14.1
	-0.05196608315714514	NAN	66690	84604.55	30.92	14.07
	-0.05196608315714514	NAN	66997	84604.55	30.84	14.06
	-0.007558727993086998	NAN	67307	84604.08	30.84	14.06
	0.05102163646496943	NAN	67613	84603.46000000001	30.92	14.07
	0.03590407414274777	NAN	67919	84603.62	31.27	14.07
	0.06424953141525794	NAN	68227	84603.32000000001	32.03	14.07
	0.02078654585067405	NAN	68533	84603.78	32.93	14.05
	-0.08409036981602729	NAN	68839	84604.89	33.81	14.04
	0.07086348865995658	NAN	69145	84603.25	34.14	14.02
	0.1965299138421071	NAN	69452	84601.92	34.57	14.02
	0.2399940367339849	NAN	69758	84601.46000000001	35.08	14.01
	0.3410964541740988	NAN	70065	84600.39	35.04	14.01
	0.08598112967981127	NAN	70372	84603.09	34.37	13.98
	-0.1162145028260389	NAN	70678	84605.23	34.16	13.97
	0.06802893476061794	NAN	70984	84603.28	34.25	13.96
	-0.03873839104874607	NAN	71291	84604.41	34.67	13.97
	0.1946401757505438	NAN	71598	84601.94	34.9	13.96
	-0.03401420897699484	NAN	71908	84604.36	34.53	13.94
	-0.008503568392706282	NAN	72214	84604.09	33.93	13.92
	0.183301758361037	NAN	72521	84602.06	33.64	13.9
	0.38172682634158	NAN	72827	84599.96000000001	33.32	13.89
	0.180467157004245	NAN	73134	84602.09	33.65	13.89
	0.2532223038791022	NAN	73441	84601.32000000001	34.51	13.9
	0.4147982409641042	NAN	73747	84599.61	35.13	13.91
	0.03117984289663965	NAN	74053	84603.67	35.66	13.92
	0.41668804100416	NAN	74359	84599.59	36.28	13.93
	0.4563739646692518	NAN	74667	84599.17	36.72	13.93
	0.3155844856488992	NAN	74973	84600.66	36.13	13.93
	0.1294445371547787	NAN	75279	84602.63	34.99	13.93
	0.2484979197632618	NAN	75586	84601.37	33.84	13.92
	0.5196829473698902	NAN	75892	84598.5	32.9	13.92
	0.165349303302964	NAN	76198	84602.25	32.25	13.91
	0.0925951083204872	NAN	76509	84603.02	31.71	13.91
	0.110547368911241	NAN	76815	84602.83	31.69	13.91
	0.235269661921149	NAN	77122	84601.50999999999	31.57	13.91
	0.1162165138006334	NAN	77428	84602.77	31.35	13.9
	0.45259434279193	NAN	77734	84599.21000000001	31.28	13.89
	0.3231435773269453	NAN	78042	84600.58	31.37	13.9
	0.299521444066317	NAN	78348	84600.83	31.33	13.89
	0.2201516848734119	NAN	78654	84601.67	31.47	13.89
	0.2248760490395796	NAN	78961	84601.62	32.05	13.9
	0.3155844856488992	NAN	79267	84600.66	32.89	13.9
	0.1729082258940041	NAN	79574	84602.17	33.13	13.91
	0.1181062298243876	NAN	79880	84602.75	33.24	13.9
	0.1133819407540879	NAN	80187	84602.8	33.57	13.88
	0.165349303302964	NAN	80493	84602.25	34.2	13.86
	0.1691287635394159	NAN	80799	84602.21000000001	34.88	13.86
	0.2107029664879198	NAN	81110	84601.77	35.47	13.86
	0.3562147034816814	NAN	81416	84600.23	36.2	13.87
	0.2834584409087826	NAN	81723	84601	36.41	13.88
	0.2399940367339849	NAN	82029	84601.46000000001	36.38	13.89
	0.1341688375249164	NAN	82335	84602.58	36.68	13.9
	0.267395476166965	NAN	82642	84601.17	36.76	13.91
	0.1417277250220749	NAN	82949	84602.5	37.04	13.91
	0.4185778415760826	NAN	83255	84599.57000000001	36.91	13.91
	0.4289717542252782	NAN	83561	84599.46000000001	36.38	13.91
	0.235269661921149	NAN	83868	84601.50999999999	35.55	13.91
	0.05102163646496943	NAN	84174	84603.46000000001	34.22	13.88
	0.1823568911021414	NAN	84481	84602.07000000001	33.13	13.85
	0.454484153459992	NAN	84788	84599.19	32.31	13.83
	0.1455071719618553	NAN	85094	84602.46000000001	32.18	13.81
	0.1388931412168892	NAN	85400	84602.53	32.83	13.8
	0.3864513041779594	NAN	85710	84599.91	33.18	13.8
	0.2210965574323141	NAN	86018	84601.66	33.52	13.81
	0.1634595739825384	NAN	86324	84602.27	34	13.82
	-0.05669025259472574	NAN	86630	84604.60000000001	34.01	13.84
	0.2267657956410126	NAN	86936	84601.60000000001	34.2	13.83
	-0.07936621965162205	NAN	87243	84604.84	34.42	13.83
	0.1020436605395755	NAN	87549	84602.92	34.63	13.82
	0.1511763463651928	NAN	87856	84602.39999999999	35.46	13.82
	0.1152716559847073	NAN	88163	84602.78	36.19	13.84
	0.08409142268846267	NAN	88469	84603.11	36.26	13.85
	0.4100737431873831	NAN	88775	84599.66	36.39	13.85
	0.1521212092291886	NAN	89082	84602.39	36.61	13.86
	0.08976054524877802	NAN	89389	84603.05	36.65	13.86
	0.04251800347843285	NAN	89695	84603.55	36.17	13.86
	0.1436174482306972	NAN	90002	84602.48	35.37	13.85
	0.265505718125729	NAN	90312	84601.19	34.68	13.84
	0.365663626570597	NAN	90630	84600.13	34.15	13.83
	0.2938521444503239	NAN	90939	84600.89	33.88	13.83
	0.3968451671022691	NAN	91245	84599.8	33.61	13.82
	0.1870812286936282	NAN	91551	84602.02	33.54	13.81
	0.4251921477627643	NAN	91857	84599.5	33.67	13.81
	0.2522774267946661	NAN	92165	84601.33	34	13.81
	0.07086348865995658	NAN	92471	84603.25	34.2	13.81
	0.1842466257412356	NAN	92777	84602.05	34.47	13.8
	0.1275548179398234	NAN	93084	84602.64999999999	34.74	13.8
	0.1634595739825384	NAN	93390	84602.27	34.94	13.79
	0.01606232523257209	NAN	93697	84603.83	35.21	13.79
	0.3042458640691739	NAN	94004	84600.78	34.86	13.78
	0.2702301142039082	NAN	94310	84601.14	34.33	13.77
	0.1738530918185672	NAN	94616	84602.16	33.92	13.76
	0.06802893476061794	NAN	94945	84603.28	33.86	13.76
	0.3647187336701201	NAN	95251	84600.14	33.95	13.75
	0.4941703004625093	NAN	95557	84598.77	33.85	13.75
	0.4119635419024372	NAN	95864	84599.64	33.42	13.74
	0.1606249809956512	NAN	96171	84602.3	33.22	13.73
	0.150231483631831	NAN	96477	84602.41	33.17	13.73
	0.2815686783513439	NAN	96783	84601.02	33.52	13.72
	0.267395476166965	NAN	97090	84601.17	33.89	13.72
	0.3467657936801063	NAN	97396	84600.33	34.33	13.72
	0.4866110162859846	NAN	97702	84598.85000000001	34.71	13.72
	0.08503627611881999	NAN	98010	84603.10000000001	34.35	13.71
	0.235269661921149	NAN	98316	84601.50999999999	33.85	13.69
	0.2758993938888907	NAN	98622	84601.08	33.79	13.67
	0.377947246472409	NAN	98929	84600	33.56	13.66
	0.203144001356862	NAN	99235	84601.85000000001	33.42	13.65
	-0.006613887462833748	NAN	99546	84604.07000000001	33.43	13.63
	0.2267657956410126	NAN	99853	84601.60000000001	33.61	13.62
	0.2428286632191531	NAN	100159	84601.42999999999	34.03	13.62
	0.06141498030588755	NAN	100465	84603.35000000001	34.55	13.63
	0.3382617862219777	NAN	100772	84600.42	35	13.63
	0.04346285105825473	NAN	101079	84603.53999999999	35.29	13.63
	0.1341688375249164	NAN	101385	84602.58	35.42	13.63
	0.1795222901465823	NAN	101692	84602.10000000001	35.62	13.63
	0.2116478377311514	NAN	101998	84601.75999999999	35.92	13.63
	0.1672390331552565	NAN	102304	84602.23	36.29	13.63
	0.1152716559847073	NAN	102611	84602.78	36.02	13.62
	0.05291133415331349	NAN	102918	84603.44	35.62	13.59
	0.2447184148686558	NAN	103225	84601.41	35.26	13.56
	0.2579466913167777	NAN	103531	84601.27	35.14	13.55
	-0.08125588011861704	NAN	103837	84604.86	35.43	13.55
	-0.01606228681685533	NAN	104147	84604.17	35.77	13.53
	0.0009448415986524648	NAN	104455	84603.99000000001	36.14	13.52
	0.1691287635394159	NAN	104761	84602.21000000001	36.52	13.51
	0.1124370833393946	NAN	105068	84602.81	37.22	13.5
	0.1077127982534308	NAN	105374	84602.86	37.47	13.51
	-0.03023486093179159	NAN	105680	84604.32000000001	36.8	13.49
	0.0736980437629939	NAN	105988	84603.22	36.2	13.48
	0.1587352530095582	NAN	106294	84602.32000000001	35.73	13.48
	-0.1540074037624743	NAN	106601	84605.63	35.48	13.47
	0.1530660722331494	NAN	106907	84602.38	35.33	13.44
	0.1899158328403884	NAN	107213	84601.99000000001	35.11	13.42
	0.2390491615064174	NAN	107521	84601.47	35.24	13.41
	-0.1077110708058612	NAN	107827	84605.14	35.23	13.4
	0.4176329412201388	NAN	108133	84599.58	35.42	13.39
	-0.1077110708058612	NAN	108444	84605.14	36.01	13.39
	-0.03590388220412893	NAN	108750	84604.38	37.03	13.39
	-0.08975934563241024	NAN	109057	84604.95	37.75	13.4
	-0.1077110708058612	NAN	109364	84605.14	37.99	13.4
	0.05007678783074484	NAN	109670	84603.47	38.43	13.4
	-0.2050274826880079	NAN	109976	84606.17	38.53	13.4
	0.03212468888086095	NAN	110283	84603.66	38.21	13.4
	0.06802893476061794	NAN	110589	84603.28	37.85	13.4
	0.3212538036096335	NAN	110897	84600.60000000001	37.66	13.39
	-0.201248230873382	NAN	111203	84606.13	37.55	13.39
	0.08125686320918753	NAN	111509	84603.14	37.67	13.37
	0.1020436605395755	NAN	111816	84602.92	38.31	13.38
	0.05574588167958083	NAN	112122	84603.41	37.9	13.37
	0.05763558068359555	NAN	112430	84603.39	37.52	13.35
	-0.06897307758885965	NAN	112740	84604.73	37.7	13.34
	0.008503579156011914	NAN	113046	84603.91	37.85	13.33
	0.3637738408909463	NAN	113352	84600.14999999999	37.87	13.33
	0.03495922762665962	NAN	113659	84603.63	38	13.32
	-0.2806120723756573	NAN	113966	84606.97	38.4	13.32
	-0.1096007232948534	NAN	114273	84605.16	38.8	13.32
	-0.2220340895334132	NAN	114579	84606.35000000001	38.69	13.31
	0.1766876903853909	NAN	114885	84602.13	38.83	13.29
	-0.08881451665859741	NAN	115192	84604.94	38.36	13.28
	0.02173139036992873	NAN	115499	84603.77	38.26	13.28
	0.2371594114525152	NAN	115805	84601.49000000001	37.9	13.27
	-0.009448408661691601	NAN	116112	84604.10000000001	38.21	13.26
	0.2107029664879198	NAN	116418	84601.77	39.06	13.28
	-0.001889682796072037	NAN	116725	84604.02	39.82	13.29
	0.04535254660980036	NAN	117036	84603.52	40.29	13.29
	-0.1955793491647744	NAN	117342	84606.07000000001	40.47	13.29
	0.1351136979908458	NAN	117648	84602.57000000001	39.87	13.29
	0.2362145366168496	NAN	117955	84601.5	39.27	13.28
	0.2163721959161497	NAN	118261	84601.71000000001	38.82	13.27
	0.1861363609121967	NAN	118568	84602.03	38.41	13.27
	0.0009448415986524648	NAN	118875	84603.99000000001	38.11	13.27
	0.06613923282667002	NAN	119181	84603.3	37.63	13.27
	0.2088132244120206	NAN	119488	84601.78999999999	37.04	13.25
	0.009448421958363058	NAN	119794	84603.89999999999	36.42	13.24
	0.05102163646496943	NAN	120101	84603.46000000001	35.93	13.21
	-0.01039324880004295	NAN	120408	84604.11	35.72	13.2
	0.01417263792029726	NAN	120726	84603.85000000001	35.79	13.19
	0.09448481770057117	NAN	121035	84603	36.23	13.18
	0.1927504381908473	NAN	121342	84601.96000000001	36.62	13.17
	0.04629739459085513	NAN	121653	84603.50999999999	36.93	13.16
	0.1058230851502789	NAN	121959	84602.88	36.87	13.15
	0.2144824522446499	NAN	122266	84601.73	36.59	13.14
	0.299521444066317	NAN	122572	84600.83	36.64	13.13
	0.1606249809956512	NAN	122878	84602.3	37.19	13.13
	-0.04724191039306393	NAN	123186	84604.5	37.57	13.13
	-0.06991790934797523	NAN	123492	84604.74000000001	38.42	13.12
	0.03401438125053643	NAN	123799	84603.64	39.07	13.1
	0.03401438125053643	NAN	124105	84603.64	39.24	13.08
	0.1275548179398234	NAN	124411	84602.64999999999	39.32	13.07
	0.2437735389785875	NAN	124719	84601.42	39.39	13.06
	0.05007678783074484	NAN	125025	84603.47	39.64	13.06
	-0.06330408423020137	NAN	125331	84604.67	40.68	13.06
	-0.1370006246575239	NAN	125638	84605.45	41.75	13.07
	0.02078654585067405	NAN	125948	84603.78	42.59	13.07
	-0.004724205991763358	NAN	126255	84604.05	42.94	13.06
	0.04251800347843285	NAN	126562	84603.55	42.66	13.06
	0.2021991313079981	NAN	126868	84601.86	42.46	13.06
	0.0009448415986524648	NAN	127174	84603.99000000001	40.97	13.03
	-0.02456583487731803	NAN	127481	84604.25999999999	40.07	13.02
	0.1729082258940041	NAN	127788	84602.17	39.51	13.01
	-0.03495904565821162	NAN	128095	84604.37	38.57	13
	0.2192068124358126	NAN	128401	84601.67999999999	37.53	12.98
	0.007558736502956729	NAN	128707	84603.92	36.9	12.96
	-0.19180009203148	NAN	129014	84606.03	36.76	12.96
	0.03779376757615698	NAN	129320	84603.60000000001	36.67	12.95
	0.09448481770057117	NAN	129627	84603	36.98	12.95
	0.265505718125729	NAN	129934	84601.19	36.92	12.95
	0.08976054524877802	NAN	130244	84603.05	37.07	12.94
	0.128499677481984	NAN	130550	84602.64	37.14	12.94
	0.2844033223787875	NAN	130857	84600.99000000001	37.16	12.94
	0.06897378592354286	NAN	131164	84603.27	37.07	12.94
	0.3410964541740988	NAN	131471	84600.39	37.11	12.93
	-0.03117969814487523	NAN	131777	84604.33	37.36	12.92
	0.1370034193425996	NAN	132083	84602.55	37.51	12.9
	0.1814120239832107	NAN	132390	84602.08	37.45	12.89
	0.05480103236419342	NAN	132697	84603.42	37.59	12.87
	-0.03968322706279653	NAN	133003	84604.42	37.81	12.86
	0.2834584409087826	NAN	133310	84601	37.34	12.85
	0.1747979578737641	NAN	133616	84602.14999999999	37.04	12.83
	0.2267657956410126	NAN	133923	84601.60000000001	36.63	12.81
	0.1209408048584356	NAN	134230	84602.72	36.53	12.79
	0.09826423805633963	NAN	134540	84602.96000000001	36.32	12.75
	-0.06613858150438159	NAN	134847	84604.7	36.16	12.72
	-0.1067662443607487	NAN	135153	84605.13	36.22	12.7
	-0.3826499191439224	NAN	135459	84608.05	36.39	12.69
	-0.2721088485020413	NAN	135767	84606.88	36.86	12.67
	-0.08314554004907966	NAN	136073	84604.88	37.08	12.67
	0.004724209318263971	NAN	136379	84603.95	37.11	12.66
	-0.2900600862801682	NAN	136686	84607.07000000001	37.71	12.65
	0.00283452518785929	NAN	136992	84603.97	37.52	12.64
	-0.3788707672782763	NAN	137299	84608.00999999999	37.67	12.62
	0.09731938276911382	NAN	137606	84602.97	37.99	12.6
	-0.4062695701212717	NAN	137912	84608.3	38.6	12.59
	0.03117984289663965	NAN	138219	84603.67	38.09	12.58
	-0.04346256978933119	NAN	138525	84604.46000000001	37.52	12.55
	0.003779367187744648	NAN	138831	84603.96000000001	37.18	12.53
	0.05858043039088486	NAN	139143	84603.38	37.17	12.51
	0.1029885164986332	NAN	139449	84602.91	37.51	12.5
	-0.2825016762221594	NAN	139755	84606.99000000001	37.74	12.49
	-0.2900600862801682	NAN	140062	84607.07000000001	38.27	12.48
	-0.1700693222615303	NAN	140368	84605.8	38.97	12.47
	-0.4157174072500346	NAN	140676	84608.39999999999	39.06	12.47
	-0.296673688102506	NAN	140982	84607.14	38.16	12.45
	-0.222978899761252	NAN	141288	84606.36	37.4	12.43
	-0.1653452325713199	NAN	141595	84605.75	37.08	12.4
	-0.38548428164584	NAN	141901	84608.08	37.34	12.39
	-0.3231280302614949	NAN	142209	84607.42	37.94	12.39
	-0.1965241631156813	NAN	142515	84606.08	38.43	12.39
	-0.1039317642322764	NAN	142821	84605.10000000001	38.51	12.39
	-0.3590301851020332	NAN	143128	84607.8	37.84	12.38
	-0.01228292867084727	NAN	143438	84604.13	37.08	12.37
	-0.1644004142348443	NAN	143745	84605.74000000001	37.21	12.35
	-0.09637314469803904	NAN	144052	84605.02	38.04	12.35
	-0.0009448414633530009	NAN	144358	84604.00999999999	38.84	12.34
	0.02267623501981739	NAN	144664	84603.75999999999	39.17	12.34
	0.0925951083204872	NAN	144971	84603.02	39.98	12.33
	-0.1039317642322764	NAN	145277	84605.10000000001	39.95	12.33
	-0.1757382255014146	NAN	145585	84605.86	39.19	12.31
	-0.04629707544274719	NAN	145891	84604.49000000001	38.56	12.29
	0.03495922762665962	NAN	146197	84603.63	38.4	12.26
	0.2437735389785875	NAN	146504	84601.42	38.66	12.24
	-0.05669025259472574	NAN	146810	84604.60000000001	38.95	12.24
	-0.2683296344359658	NAN	147117	84606.84	39.38	12.23
	-0.2088067323751663	NAN	147424	84606.21000000001	39.8	12.23
	0.1946401757505438	NAN	147734	84601.94	40.71	12.23
	0.1181062298243876	NAN	148040	84602.75	41.98	12.26
	0.04818709093553556	NAN	148346	84603.49000000001	43.25	12.28
	-0.03590388220412893	NAN	148654	84604.38	44.37	12.3
	0.1634595739825384	NAN	148960	84602.27	45.37	12.31
	0.09542967259589509	NAN	149267	84602.99000000001	46.45	12.33
	-0.3505270605102306	NAN	149573	84607.71000000001	47.18	12.35
	-0.04346256978933119	NAN	149879	84604.46000000001	46.38	12.35
	-0.1814071239591627	NAN	150187	84605.92	44.76	12.34
	-0.02362099673580014	NAN	150493	84604.25	43.16	12.32
	-0.1492833027770915	NAN	150810	84605.58	41.48	12.31
	-0.09259383174205195	NAN	151119	84604.98	40.1	12.3
	0.04251800347843285	NAN	151426	84603.55	38.94	12.3
	0.08125686320918753	NAN	151733	84603.14	38.25	12.29
	-0.1143248521939153	NAN	152042	84605.21000000001	37.64	12.27
	0.03401438125053643	NAN	152349	84603.64	37.09	12.25
	-0.06991790934797523	NAN	152655	84604.74000000001	36.62	12.23
	0.0878708372030267	NAN	152963	84603.07000000001	36.23	12.23
	-0.1077110708058612	NAN	153269	84605.14	35.88	12.21
	-0.1558970432253939	NAN	153575	84605.64999999999	35.69	12.2
	-0.4062695701212717	NAN	153882	84608.3	35.72	12.19
	0.04440769876871057	NAN	154188	84603.53	35.92	12.18
	-0.144559198465208	NAN	154494	84605.53	36.36	12.18
	0.05763558068359555	NAN	154802	84603.39	37.02	12.18
	0.00283452518785929	NAN	155108	84603.97	37.49	12.19
	0.09826423805633963	NAN	155415	84602.96000000001	37.89	12.18
	-0.110545549338733	NAN	155721	84605.17	38.13	12.18
	-0.201248230873382	NAN	156027	84606.13	37.83	12.17
	-0.05102124886932923	NAN	156338	84604.53999999999	37.54	12.17
	-0.2154204142108079	NAN	156645	84606.28	37.64	12.16
	0.02929015132942995	NAN	156951	84603.69	37.74	12.16
	-0.1133800266819025	NAN	157258	84605.2	37.51	12.17
	-0.1464488405874619	NAN	157564	84605.55	37.61	12.17
	0.01606232523257209	NAN	157871	84603.83	37.75	12.17
	0.1445623100309592	NAN	158178	84602.47	38.4	12.18
	0.2003093916208343	NAN	158484	84601.88	39.24	12.2
	-0.1747934086299056	NAN	158790	84605.85000000001	39.65	12.22
	-0.004724205991763358	NAN	159097	84604.05	40.23	12.23
	-0.05196608315714514	NAN	159404	84604.55	41.08	12.24
	-0.2277029489129437	NAN	159711	84606.41	41.88	12.26
	-0.2021930440264885	NAN	160017	84606.14	42.87	12.28
	-0.06708341366939558	NAN	160323	84604.71000000001	43.48	12.3
	-0.0330693721651441	NAN	160630	84604.35000000001	43.95	12.31
	-0.2069171077951878	NAN	160941	84606.19	44.4	12.32
	-0.3335207790320431	NAN	161247	84607.53	44.72	12.34
	-0.2721088485020413	NAN	161554	84606.88	44.46	12.35
	-0.03401420897699484	NAN	161860	84604.36	43.86	12.35
	0.04724224270254386	NAN	162166	84603.5	43.32	12.35
	-0.1407799126250997	NAN	162473	84605.49000000001	42.99	12.36
	-0.239040653316265	NAN	162780	84606.53	42.94	12.38
	-0.2692744381507683	NAN	163087	84606.85000000001	43.18	12.39
	-0.242819883860882	NAN	163393	84606.57000000001	42.36	12.39
	-0.2692744381507683	NAN	163699	84606.85000000001	41.15	12.39
	0.06235983054504371	NAN	164006	84603.34	40.31	12.38
	-0.110545549338733	NAN	164313	84605.17	39.9	12.37
	0.02645561497236663	NAN	164619	84603.72	39.53	12.37
	-0.2891152854859678	NAN	164926	84607.06	38.92	12.38
	-0.3788707672782763	NAN	165236	84608.00999999999	38.2	12.36
	-0.4072143544322649	NAN	165542	84608.31	38.12	12.36
	-0.05857991943945753	NAN	165850	84604.62	38.71	12.37
	-0.09448348848597893	NAN	166156	84605	39.39	12.38
	0.08031201031069707	NAN	166462	84603.14999999999	39.92	12.39
	-0.03401420897699484	NAN	166769	84604.36	40.51	12.41
	-0.1511729435696782	NAN	167075	84605.60000000001	40.81	12.43
	-0.2116411682420519	NAN	167383	84606.24000000001	41.13	12.44
	-0.2059722953045821	NAN	167689	84606.17999999999	41.29	12.46
	-0.07275240383685271	NAN	167995	84604.77	40.84	12.47
	-0.239040653316265	NAN	168302	84606.53	40.24	12.45
	-0.4043800010980523	NAN	168608	84608.28	40.21	12.46
	-0.1804623078807884	NAN	168914	84605.91	39.85	12.47
	-0.2456543053766934	NAN	169222	84606.60000000001	39.32	12.47
	0.0274004602940871	NAN	169532	84603.71000000001	38.97	12.48
	-0.05669025259472574	NAN	169838	84604.60000000001	39.04	12.48
	-0.07842138921750812	NAN	170145	84604.83	38.9	12.49
	0.03495922762665962	NAN	170451	84603.63	38.3	12.49
	-0.01039324880004295	NAN	170758	84604.11	38.38	12.49
	-0.1577866821564466	NAN	171065	84605.67	38.99	12.5
	0.07086348865995658	NAN	171371	84603.25	39.22	12.5
	0.06330468091483384	NAN	171678	84603.33	39.5	12.51
	-0.3165144544913021	NAN	171984	84607.35000000001	39.91	12.52
	-0.1644004142348443	NAN	172291	84605.74000000001	39.84	12.52
	-0.2220340895334132	NAN	172598	84606.35000000001	39.83	12.53
	-0.05952475266353973	NAN	172904	84604.63	39.95	12.55
	-0.01511744748096976	NAN	173210	84604.16	40.13	12.56
	0.110547368911241	NAN	173517	84602.83	40.22	12.57
	-0.1171593279414842	NAN	173828	84605.24000000001	40.54	12.58
	-0.05763508608474137	NAN	174134	84604.61	41.14	12.6
	-0.1672348688477039	NAN	174441	84605.77	41.82	12.62
	-0.159676320560298	NAN	174747	84605.69	42.67	12.63
	-0.4242204493091641	NAN	175053	84608.49000000001	43.04	12.65
	-0.309900872208073	NAN	175361	84607.28	42.31	12.65
	-0.0207864815134462	NAN	175667	84604.22	41.3	12.66
	-0.4837414422618689	NAN	175974	84609.12	40.53	12.67
	-0.144559198465208	NAN	176280	84605.53	39.88	12.67
	-0.1341661572845252	NAN	176586	84605.42	38.81	12.68
	-0.19180009203148	NAN	176893	84606.03	37.84	12.67
	-0.3184040482323338	NAN	177200	84607.37	37.59	12.67
	0.110547368911241	NAN	177507	84602.83	38.35	12.68
	0.1436174482306972	NAN	177813	84602.48	38.57	12.7
	-0.07842138921750812	NAN	178119	84604.83	38.13	12.68
	-0.1842415713918197	NAN	178429	84605.95	37.42	12.68
	-0.04440740514088083	NAN	178737	84604.47	36.83	12.67
	-0.1341661572845252	NAN	179043	84605.42	36.07	12.66
	-0.2069171077951878	NAN	179350	84606.19	35.32	12.66
	-0.1266075717804357	NAN	179656	84605.34	34.65	12.66
	-0.3202936414414987	NAN	179962	84607.39	34.06	12.65
	-0.2163652253670809	NAN	180270	84606.28999999999	33.51	12.64
	-0.2191996580474309	NAN	180576	84606.32000000001	33.48	12.63
	-0.1020421101430183	NAN	180894	84605.08	33.71	12.61
	-0.07086274097645685	NAN	181202	84604.75	34.49	12.61
	-0.2191996580474309	NAN	181510	84606.32000000001	34.88	12.62
	-0.2125859799348574	NAN	181816	84606.25	34.68	12.61
	-0.1568418627609028	NAN	182122	84605.66	34.52	12.62
	-0.4194965383822041	NAN	182429	84608.44	34.32	12.62
	0.01417263792029726	NAN	182739	84603.85000000001	33.98	12.62
	0.006613893971204513	NAN	183046	84603.92999999999	34.18	12.62
	-0.1823519399022375	NAN	183353	84605.92999999999	34.59	12.62
	-0.0274003485040714	NAN	183659	84604.28999999999	35.42	12.64
	0.02834530573711055	NAN	183966	84603.7	36.41	12.66
	-0.1936897208617279	NAN	184272	84606.05	36.95	12.66
	-0.02834518611372243	NAN	184579	84604.3	36.93	12.67
	-0.4298891380294156	NAN	184886	84608.55	37.07	12.68
	-0.04440740514088083	NAN	185192	84604.47	37.25	12.68
	0.1001539490413552	NAN	185498	84602.94	37.17	12.69
	-0.2409302688545069	NAN	185805	84606.55	36.52	12.69
	-0.130386865598547	NAN	186112	84605.38	36.03	12.68
	0.01417263792029726	NAN	186419	84603.85000000001	35.87	12.69
	0.1521212092291886	NAN	186725	84602.39	36.27	12.7
	-0.1407799126250997	NAN	187035	84605.49000000001	36.29	12.71
	0.07653260005106789	NAN	187342	84603.19	35.59	12.71
	0.2806237972732409	NAN	187649	84601.03	34.79	12.7
	0.09731938276911382	NAN	187955	84602.97	34.34	12.7
	0.4053492487418281	NAN	188262	84599.71000000001	33.74	12.7
	0.1880260966150246	NAN	188568	84602.00999999999	33.18	12.7
	-0.145504019591652	NAN	188874	84605.53999999999	32.62	12.7
	0.001889683327938895	NAN	189181	84603.98	32.12	12.69
	0.1880260966150246	NAN	189488	84602.00999999999	31.79	12.69
	0.0330695349957162	NAN	189795	84603.64999999999	31.8	12.69
	0.02456592473015858	NAN	190101	84603.74000000001	32.36	12.7
	0.110547368911241	NAN	190407	84602.83	33.13	12.7
	0.4251921477627643	NAN	190714	84599.5	33.99	12.71
	0.1974747830885052	NAN	191021	84601.91	34.03	12.72
	0.2286555427743125	NAN	191331	84601.58	33.69	12.72
	0.1020436605395755	NAN	191638	84602.92	33.26	12.72
	0.4280268524043678	NAN	191944	84599.47	32.93	12.72
	-0.001889682796072037	NAN	192250	84604.02	32.86	12.73
	-0.110545549338733	NAN	192558	84605.17	32.77	12.73
	0.2522774267946661	NAN	192864	84601.33	32.72	12.73
	0.1842466257412356	NAN	193171	84602.05	32.71	12.73
	0.1294445371547787	NAN	193477	84602.63	32.96	12.74
	0.06802893476061794	NAN	193783	84603.28	34.01	12.75
	0.06424953141525794	NAN	194091	84603.32000000001	35.22	12.77
	-0.1379454468477016	NAN	194397	84605.46000000001	36.41	12.78
	0.1133819407540879	NAN	194703	84602.8	37.67	12.79
	0.001889683327938895	NAN	195010	84603.98	38.69	12.81
	0.2267657956410126	NAN	195316	84601.60000000001	39.85	12.83
	0.110547368911241	NAN	195627	84602.83	40	12.84
	-0.1587315014260221	NAN	195934	84605.67999999999	39.46	12.84
	0.07936715754284059	NAN	196240	84603.16	38.45	12.84
	-0.091649003169472	NAN	196546	84604.97	37.36	12.82
	-0.075586897126697	NAN	196853	84604.8	36.5	12.81
	-0.07275240383685271	NAN	197159	84604.77	36.27	12.81
	0.1672390331552565	NAN	197467	84602.23	36.23	12.81
	-0.161565958427617	NAN	197773	84605.71000000001	35.81	12.81
	0.1181062298243876	NAN	198079	84602.75	35.35	12.81
	0.05669073111627121	NAN	198386	84603.39999999999	34.69	12.8
	-0.09826280037823232	NAN	198692	84605.03999999999	34.63	12.79
	0.1521212092291886	NAN	199000	84602.39	35.23	12.79
	0.2097580953846532	NAN	199306	84601.78	36.3	12.8
	-0.006613887462833748	NAN	199612	84604.07000000001	37.4	12.83
	-0.08125588011861704	NAN	199919	84604.86	37.71	12.84
	0.2125927091050169	NAN	200229	84601.75	37.97	12.85
	0.203144001356862	NAN	200536	84601.85000000001	37.92	12.86
	0.01133810793630525	NAN	200843	84603.88	37.46	12.87
	0.2749545136039225	NAN	201149	84601.09	36.79	12.87
	0.3684983060931551	NAN	201455	84600.10000000001	35.98	12.87
	0.1492866210384341	NAN	201762	84602.42	35.9	12.87
	0.2314901644726791	NAN	202068	84601.55	36.14	12.88
	0.5177931183477561	NAN	202375	84598.52	36.33	12.88
	0.318419144027417	NAN	202682	84600.63	36.88	12.89
	0.3807819311736708	NAN	202988	84599.97	37.24	12.91
	0.1965299138421071	NAN	203295	84601.92	37.78	12.92
	0.5565347195535731	NAN	203601	84598.11	38.36	12.92
	0.1681838982773537	NAN	203908	84602.22	39.2	12.92
	0.110547368911241	NAN	204215	84602.83	39.98	12.93
	0.2399940367339849	NAN	204525	84601.46000000001	41.03	12.94
	0.1417277250220749	NAN	204831	84602.5	42.16	12.95
	0.3713329868100809	NAN	205138	84600.07000000001	43.05	12.97
	0.3325924539008382	NAN	205445	84600.48	43.82	12.97
	0.09448481770057117	NAN	205751	84603	43.92	12.98
	0.1152716559847073	NAN	206058	84602.78	43.81	12.99
	0.1870812286936282	NAN	206364	84602.02	43.67	12.99
	0.4025145536644971	NAN	206671	84599.74000000001	43.08	12.99
	0.2834584409087826	NAN	206978	84601	42.82	12.99
	0.2522774267946661	NAN	207284	84601.33	42.38	12.99
	-0.01606228681685533	NAN	207591	84604.17	42.14	12.99
	0.2447184148686558	NAN	207897	84601.41	42.6	13
	0.01889685720406657	NAN	208203	84603.8	43.35	13.02
	0.2806237972732409	NAN	208510	84601.03	43.95	13.03
	0.3278680139483087	NAN	208821	84600.53	43.16	13.03
	0.08409142268846267	NAN	209127	84603.11	43.14	13.03
	0.1407828636230457	NAN	209434	84602.50999999999	43.05	13.03
	0.2834584409087826	NAN	209740	84601	42.9	13.03
	0.0736980437629939	NAN	210048	84603.22	42.56	13.04
	0.3288129016794129	NAN	210354	84600.52	41.65	13.03
	0.03968346153210203	NAN	210660	84603.58	40.64	13.01
	0.5725983758342784	NAN	210978	84597.94	39.86	12.99
	0.3429862334806782	NAN	211288	84600.37	39.17	12.98
	0.3458209034296329	NAN	211594	84600.34	38.62	12.96
	0.2579466913167777	NAN	211900	84601.27	38.4	12.96
	0.110547368911241	NAN	212207	84602.83	38.37	12.97
	0.01039326488201717	NAN	212513	84603.89	38.52	12.97
	0.3581044870338646	NAN	212819	84600.21000000001	38.53	12.97
	0.265505718125729	NAN	213131	84601.19	38.84	12.97
	0.2003093916208343	NAN	213437	84601.88	39.54	12.97
	0.278734035518268	NAN	213744	84601.05	39.65	12.97
	0.2324350386365129	NAN	214050	84601.53999999999	39.3	12.97
	0.1729082258940041	NAN	214356	84602.17	39.4	12.97
	0.162514709522942	NAN	214664	84602.28	40.03	12.97
	0.2626710820762883	NAN	214970	84601.22	41.11	12.98
	0.08125686320918753	NAN	215276	84603.14	41.89	13
	-0.01606228681685533	NAN	215583	84604.17	41.94	12.99
	0.06141498030588755	NAN	215889	84603.35000000001	42.2	12.99
	0.3089702874031968	NAN	216197	84600.73	42.95	13.01
	0.2910174964292134	NAN	216503	84600.92	44.15	13.04
	0.1171613717471935	NAN	216809	84602.75999999999	45.14	13.05
	0.05007678783074484	NAN	217116	84603.47	45.17	13.06
	0.1766876903853909	NAN	217422	84602.13	44.45	13.04
	-0.04346256978933119	NAN	217734	84604.46000000001	44.03	13.03
	0.3042458640691739	NAN	218041	84600.78	43.5	13.03
	0.1766876903853909	NAN	218347	84602.13	43.5	13.03
	0.2418837875903528	NAN	218653	84601.44	43.81	13.04
	0.01889685720406657	NAN	218960	84603.8	43.59	13.04
	0.2078683535700219	NAN	219267	84601.8	43.43	13.04
	0.06330468091483384	NAN	219573	84603.33	42.09	13.03
	0.1048782287993194	NAN	219880	84602.89	40.92	13.02
	0.2551120584585381	NAN	220186	84601.3	39.75	13.02
	0.2362145366168496	NAN	220493	84601.5	38.78	13
	0.4979499457419729	NAN	220800	84598.73	38	12.99
	0.5962214695811358	NAN	221106	84597.69	37.36	12.99
	0.07936715754284059	NAN	221413	84603.16	36.89	12.98
	0.6765406098096735	NAN	221719	84596.84	36.7	12.97
	0.3770023518363667	NAN	222029	84600.00999999999	36.54	12.96
	0.3477106840612139	NAN	222336	84600.32000000001	36.14	12.96
	0.522517691901508	NAN	222643	84598.47	35.78	12.95
	0.5045643301037517	NAN	222949	84598.66	35.52	12.94
	0.4629883080772826	NAN	223255	84599.10000000001	35.44	12.93
	0.3307026775241921	NAN	223562	84600.5	35.66	12.92
	0.2021991313079981	NAN	223868	84601.86	36.31	12.92
	0.2532223038791022	NAN	224176	84601.32000000001	37.11	12.92
	0.1965299138421071	NAN	224482	84601.92	38.22	12.93
	0.3023560956705307	NAN	224788	84600.8	38.04	12.94
	0.1549557986236418	NAN	225095	84602.36	37.31	12.92
	0.1039333725789938	NAN	225401	84602.89999999999	36.9	12.89
	0.2721198735701458	NAN	225708	84601.12	36.95	12.89
	0.4289717542252782	NAN	226015	84599.46000000001	37.13	12.88
	0.3864513041779594	NAN	226325	84599.91	37.21	12.88
	0.4459800096106726	NAN	226631	84599.28	37.21	12.87
	0.1388931412168892	NAN	226938	84602.53	37.45	12.86
	0.06330468091483384	NAN	227245	84603.33	37.32	12.86
	0.01417263792029726	NAN	227551	84603.85000000001	37.27	12.85
	0.3212538036096335	NAN	227858	84600.60000000001	37.63	12.85
	0.1020436605395755	NAN	228164	84602.92	38.18	12.87
	0.3004663278037543	NAN	228471	84600.82000000001	38.11	12.86
	0.3108600576680396	NAN	228777	84600.71000000001	38.1	12.86
	0.2125927091050169	NAN	229084	84601.75	38.09	12.85
	0.3316475656471982	NAN	229391	84600.49000000001	38.16	12.86
	-0.009448408661691601	NAN	229697	84604.10000000001	38.51	12.86
	0.45259434279193	NAN	230003	84599.21000000001	39.27	12.87
	0.5829925268438054	NAN	230310	84597.83	40.37	12.88
	0.3155844856488992	NAN	230621	84600.66	41.35	12.9
	0.2021991313079981	NAN	230927	84601.86	41.73	12.9
	0.08125686320918753	NAN	231234	84603.14	41.97	12.9
	0.6075605840894667	NAN	231540	84597.57000000001	42.49	12.91
	0.1918055696069501	NAN	231846	84601.97	42.24	12.92
	0.5376363495895277	NAN	232154	84598.31	41.58	12.93
	0.1918055696069501	NAN	232460	84601.97	41.22	12.92
	0.1681838982773537	NAN	232767	84602.22	40.74	12.93
	0.4327513628059285	NAN	233073	84599.42	40.4	12.93
	0.6822102324741316	NAN	233379	84596.78	40.23	12.93
	0.3099151724656357	NAN	233687	84600.72	39.74	12.93
	0.7398516679014477	NAN	233993	84596.17	39.14	12.93
	-0.02645551075912091	NAN	234300	84604.28	38.61	12.94
	0.3855064083475493	NAN	234606	84599.92	38.23	12.93
	0.4809415587428585	NAN	234916	84598.91	38.25	12.93
	0.4837762869172377	NAN	235223	84598.88	38.62	12.93
	0.4752721059772032	NAN	235530	84598.97	38.89	12.93
	0.5196829473698902	NAN	235836	84598.5	38.78	12.94
	0.4110186424795931	NAN	236143	84599.64999999999	38.43	12.94
	0.5045643301037517	NAN	236449	84598.66	38.14	12.94
	0.2711749938170446	NAN	236755	84601.13	37.69	12.94
	0.3467657936801063	NAN	237063	84600.33	37.08	12.92
	0.3987349620942552	NAN	237369	84599.78	36.48	12.92
	0.2815686783513439	NAN	237675	84601.02	35.92	12.91
	0.4223574443061975	NAN	237982	84599.53	35.56	12.9
	0.5697636101772823	NAN	238288	84597.97	35.41	12.89
	0.3968451671022691	NAN	238596	84599.8	35.55	12.88
	0.3042458640691739	NAN	238902	84600.78	35.63	12.87
	0.1766876903853909	NAN	239208	84602.13	35.57	12.86
	0.203144001356862	NAN	239518	84601.85000000001	35.43	12.85
	0.03495922762665962	NAN	239825	84603.63	35.63	12.85
	0.3760574573309582	NAN	240132	84600.02	36.22	12.83
	0.1729082258940041	NAN	240439	84602.17	36.95	12.84
	0.3514902469106453	NAN	240745	84600.28	37.32	12.83
	0.003779367187744648	NAN	241062	84603.96000000001	37.68	12.82
	0.09448481770057117	NAN	241372	84603	37.88	12.82
	0.08503627611881999	NAN	241678	84603.10000000001	37.64	12.82
	0.2324350386365129	NAN	241985	84601.53999999999	37.19	12.8
	0.0746428957283846	NAN	242291	84603.21000000001	36.8	12.77
	-0.1889656477900241	NAN	242598	84606	36.72	12.76
	0.1559006620195044	NAN	242905	84602.35000000001	37.12	12.76
	0.2919623789722829	NAN	243211	84600.91	37.62	12.77
	0.1398380023546505	NAN	243518	84602.52	37.83	12.77
	0.1993645219825343	NAN	243828	84601.89	38.11	12.76
	0.5149583758223027	NAN	244134	84598.55	38.19	12.76
	0.2844033223787875	NAN	244442	84600.99000000001	38.18	12.75
	0.08409142268846267	NAN	244748	84603.11	37.87	12.74
	0.1615698451939796	NAN	245054	84602.28999999999	37.63	12.73
	0.09920909348353042	NAN	245361	84602.95	37.73	12.71
	0.2862930857293611	NAN	245667	84600.97	37.7	12.71
	0.3099151724656357	NAN	245974	84600.72	37.55	12.69
	0.3118049429917463	NAN	246281	84600.7	37.59	12.69
	-0.1067662443607487	NAN	246587	84605.13	37.47	12.69
	-0.130386865598547	NAN	246894	84605.38	37.48	12.68
	-0.08598002895335513	NAN	247200	84604.91	37.42	12.67
	-0.0548005852181271	NAN	247506	84604.58	37.76	12.67
	-0.309900872208073	NAN	247814	84607.28	37.93	12.68
	0.02078654585067405	NAN	248124	84603.78	38.67	12.69
	-0.3987112908465241	NAN	248430	84608.22	38.02	12.69
	-0.075586897126697	NAN	248737	84604.8	37.38	12.68
	-0.3032872834118076	NAN	249043	84607.21000000001	36.44	12.67
	0.007558736502956729	NAN	249350	84603.92	35.4	12.66
	0.05763558068359555	NAN	249657	84603.39	34.32	12.65
	-0.3533614365700877	NAN	249963	84607.74000000001	33.47	12.62
	-0.5697152786054145	NAN	250270	84610.03	32.98	12.6
	-0.4185517557974455	NAN	250576	84608.42999999999	32.71	12.58
	-0.2173100363927201	NAN	250883	84606.3	32.57	12.56
	0.01322779445544529	NAN	251190	84603.86	32.51	12.57
	-0.1700693222615303	NAN	251496	84605.8	32.56	12.56
	-0.286280882310232	NAN	251802	84607.03	32.83	12.54
	-0.04440740514088083	NAN	252109	84604.47	32.99	12.51
	-0.05007641445087935	NAN	252420	84604.53	33.74	12.5
	-0.02173132005153148	-0.02173132005153148	252726	84604.23	34.34	12.5
	-0.199358604165936	-0.199358604165936	253033	84606.11	34.59	12.51
	0.008503579156011914	0.008503579156011914	253339	84603.91	34.77	12.53
	-0.1001524555265587	-0.1001524555265587	253646	84605.06	34.98	12.54
	-0.07747655865276021	-0.07747655865276021	253953	84604.82000000001	35.21	12.54
	0.03968346153210203	0.03968346153210203	254259	84603.58	35.2	12.54
	-0.007558727993086998	-0.007558727993086998	254566	84604.08	34.56	12.54
	-0.286280882310232	-0.286280882310232	254872	84607.03	34.03	12.54
	0.03212468888086095	0.03212468888086095	255178	84603.66	33.16	12.54
	0.2258209222796446	0.2258209222796446	255485	84601.61	32.5	12.53
	0.02173139036992873	0.02173139036992873	255792	84603.77	31.85	12.52
	0.1332239771802899	0.1332239771802899	256099	84602.59	31.3	12.5
	0.1077127982534308	0.1077127982534308	256405	84602.86	31.19	12.5
	0.2267657956410126	0.2267657956410126	256711	84601.60000000001	31.45	12.5
	0.2088132244120206	0.2088132244120206	257021	84601.78999999999	32.06	12.51
	0.2862930857293611	0.2862930857293611	257329	84600.97	32.56	12.51
	0.4752721059772032	0.4752721059772032	257635	84598.97	32.52	12.5
	0.0869259833714365	0.0869259833714365	257942	84603.08	32.36	12.5
	0.1729082258940041	0.1729082258940041	258248	84602.17	32.84	12.5
	0.2522774267946661	0.2522774267946661	258554	84601.33	33.2	12.49
	0.1077127982534308	0.1077127982534308	258862	84602.86	33.52	12.5
	0.08503627611881999	0.08503627611881999	259168	84603.10000000001	33.79	12.48
	0.023621079809671	0.023621079809671	259474	84603.75	33.92	12.47
	0.04440769876871057	0.04440769876871057	259781	84603.53	34.3	12.46
	0.1473968962342113	0.1473968962342113	260087	84602.44	34.62	12.47
	0.1993645219825343	0.1993645219825343	260395	84601.89	35.09	12.48
	0.1218856634768275	0.1218856634768275	260701	84602.71000000001	34.36	12.48
	0.1237753810961823	0.1237753810961823	261007	84602.69	33.67	12.47
	0.162514709522942	0.162514709522942	261318	84602.28	33.11	12.48
	0.023621079809671	0.023621079809671	261624	84603.75	32.65	12.47
	0.3883410962400123	0.3883410962400123	261931	84599.89	31.9	12.44
	0.1823568911021414	0.1823568911021414	262238	84602.07000000001	31.29	12.42
	0.3524351379635847	0.3524351379635847	262544	84600.27	30.8	12.42
	0.3240884643862177	0.3240884643862177	262850	84600.57000000001	30.67	12.42
	0.1691287635394159	0.1691287635394159	263157	84602.21000000001	31.22	12.42
	0.04724224270254386	0.04724224270254386	263463	84603.5	30.97	12.43
	-0.0548005852181271	-0.0548005852181271	263771	84604.58	30.45	12.4
	-0.05669025259472574	-0.05669025259472574	264077	84604.60000000001	30.07	12.39
	-0.1143248521939153	-0.1143248521939153	264383	84605.21000000001	29.95	12.39
	0.02929015132942995	0.02929015132942995	264690	84603.69	29.61	12.37
	0.2466081670500254	0.2466081670500254	264996	84601.39	29.33	12.36
	0.1559006620195044	0.1559006620195044	265303	84602.35000000001	29.2	12.35
	0.06047013020669635	0.06047013020669635	265614	84603.36	29.11	12.36
	0.1530660722331494	0.1530660722331494	265920	84602.38	29.13	12.36
	0.336372008249731	0.336372008249731	266226	84600.44	29.38	12.37
	0.0935399629452122	0.0935399629452122	266533	84603.00999999999	29.88	12.38
	0.06047013020669635	0.06047013020669635	266840	84603.36	30.17	12.37
	0.4299166561674916	0.4299166561674916	267147	84599.45	30.63	12.36
	0.1256650992474039	0.1256650992474039	267453	84602.67	30.88	12.37
	-0.03023486093179159	-0.03023486093179159	267759	84604.32000000001	30.94	12.37
	0.4497596277742574	0.4497596277742574	268066	84599.24000000001	31.08	12.37
	0.05480103236419342	0.05480103236419342	268372	84603.42	31.57	12.38
	-0.2380958453465275	-0.2380958453465275	268679	84606.52	31.8	12.39
	-0.110545549338733	-0.110545549338733	268986	84605.17	31.88	12.38
	0.3543249204520341	0.3543249204520341	269292	84600.25	32.18	12.38
	0.3467657936801063	0.3467657936801063	269599	84600.33	32.03	12.38
	0.0746428957283846	0.0746428957283846	269910	84603.21000000001	32.94	12.38
	-0.04724191039306393	-0.04724191039306393	270216	84604.5	33.91	12.4
	0.320308916951594	0.320308916951594	270523	84600.61	33.78	12.4
	0.1086576550056233	0.1086576550056233	270829	84602.85000000001	33.78	12.4
	-0.07275240383685271	-0.07275240383685271	271148	84604.77	33.9	12.39
	0.2532223038791022	0.2532223038791022	271456	84601.32000000001	34.09	12.4
	0.6226794332122314	0.6226794332122314	271763	84597.41	34.5	12.41
	0.6718159279137095	0.6718159279137095	272069	84596.89	35.31	12.39
	0.2305452904394792	0.2305452904394792	272375	84601.56	36.4	12.37
	0.2938521444503239	0.2938521444503239	272683	84600.89	36.66	12.34
	0.66425644379257	0.66425644379257	272989	84596.97	35.98	12.31
	0.6926045531211934	0.6926045531211934	273295	84596.67	35	12.26
	0.548975365189285	0.548975365189285	273602	84598.19	34.16	12.21
	0.6122852207860787	0.6122852207860787	273908	84597.52	33.25	12.18
	0.6047258036615014	0.6047258036615014	274219	84597.60000000001	32.46	12.16
	0.8107229632564946	0.8107229632564946	274526	84595.42	31.9	12.15
	0.8050532321098596	0.8050532321098596	274832	84595.48	31.55	12.14
	0.8182826122376983	0.8182826122376983	275139	84595.34	31.59	12.13
	0.509288894345168	0.509288894345168	275445	84598.61	31.54	12.11
	1.046966015700336	1.046966015700336	275751	84592.92	31.47	12.11
	0.8910446687442068	0.8910446687442068	276059	84594.57000000001	31.73	12.11
	0.9052191870751158	0.9052191870751158	276365	84594.42	32.09	12.11
	1.129180547046654	1.129180547046654	276671	84592.05	32.54	12.11
	0.9165588232701869	0.9165588232701869	276978	84594.3	33.09	12.12
	1.063975836164613	1.063975836164613	277284	84592.74000000001	33.47	12.13
	1.169815687045941	1.169815687045941	277592	84591.62	33.9	12.13
	1.215176133716793	1.215176133716793	277898	84591.14	34.16	12.14
	1.40229121453225	1.40229121453225	278204	84589.16	34.24	12.14
	1.332358705574315	1.332358705574315	278511	84589.89999999999	34.25	12.14
	1.393785870492706	1.393785870492706	278821	84589.25	34.6	12.14
	1.389060684013721	1.389060684013721	279128	84589.3	34.94	12.14
	1.768976288007629	1.768976288007629	279435	84585.28	35.08	12.14
	1.681083453967051	1.681083453967051	279741	84586.21000000001	34.89	12.12
	2.35212239221855	2.35212239221855	280048	84579.11	34.56	12.09
	3.027009448307506	3.027009448307506	280354	84571.97	34.71	12.07
	3.827698706285751	3.827698706285751	280660	84563.5	34.53	12.04
	4.695613752271618	4.695613752271618	280968	84554.32000000001	33.82	12.01
	5.477589680087638	5.477589680087638	281274	84546.05	32.96	11.98
	6.756179313549411	6.756179313549411	281580	84532.53	32.1	11.95
	7.083431456309534	7.083431456309534	281887	84529.07000000001	31.27	11.91
	7.929064283519185	7.929064283519185	282193	84520.13	30.9	11.88
	8.749259556348946	8.749259556348946	282501	84511.46000000001	30.62	11.85
	9.161760077208591	9.161760077208591	282807	84507.10000000001	30.24	11.83
	9.412489513863568	9.412489513863568	283117	84504.45	29.88	11.83
	9.234612571627856	9.234612571627856	283424	84506.33	29.56	11.82
	9.043494723168291	9.043494723168291	283730	84508.35000000001	29.28	11.8
	9.235558713118442	9.235558713118442	284037	84506.32000000001	29.07	11.78
	9.18541339787277	9.18541339787277	284344	84506.85000000001	28.9	11.76
	9.028356908158573	9.028356908158573	284650	84508.50999999999	28.75	11.74
	8.897794669624975	8.897794669624975	284956	84509.89	28.62	11.72
	8.989566412899027	8.989566412899027	285263	84508.92	28.5	11.69
	8.617756687538478	8.617756687538478	285570	84512.85000000001	28.42	11.67
	8.461659501377351	8.461659501377351	285877	84514.5	28.34	11.64
	8.906309520868588	8.906309520868588	286183	84509.8	28.26	11.62
	8.698171805129089	8.698171805129089	286489	84512	28.21	11.6
	8.36800293073844	8.36800293073844	286796	84515.49000000001	28.18	11.58
	8.265833615617861	8.265833615617861	287102	84516.57000000001	28.14	11.56
	8.272455653767675	8.272455653767675	287447	84516.5	28.09	11.54
	8.383139257733983	8.383139257733983	287753	84515.33	28.05	11.54
	8.272455653767675	8.272455653767675	288060	84516.5	28.02	11.53
	7.830685417918789	7.830685417918789	288366	84521.17	27.99	11.52
	8.319756116072158	8.319756116072158	288672	84516	27.95	11.52
	8.521259817111924	8.521259817111924	288979	84513.87	27.92	11.52
	8.84386752900558	8.84386752900558	289286	84510.46000000001	27.86	11.5
	9.051063643465946	9.051063643465946	289593	84508.27	27.83	11.46
	8.573292271122511	8.573292271122511	289899	84513.32000000001	27.79	11.43
	8.701956069672217	8.701956069672217	290205	84511.96000000001	27.76	11.42
	8.75682814512559	8.75682814512559	290512	84511.38	27.74	11.4
	8.481526214531584	8.481526214531584	290819	84514.28999999999	27.73	11.38
	8.560993654712096	8.560993654712096	291126	84513.45	27.74	11.38
	8.398275618834324	8.398275618834324	291432	84515.17	27.73	11.39
	8.543018794296069	8.543018794296069	291743	84513.64	27.69	11.38
	8.548695060808045	8.548695060808045	292049	84513.58	27.65	11.38
	8.370840989453754	8.370840989453754	292356	84515.46000000001	27.63	11.37
	8.319756116072158	8.319756116072158	292663	84516	27.69	11.36
	8.637623862353143	8.637623862353143	292969	84512.64	27.76	11.36
	8.549641105694814	8.549641105694814	293275	84513.57000000001	27.85	11.35
	8.645192325357273	8.645192325357273	293582	84512.56	27.92	11.35
	8.619648796897778	8.619648796897778	293889	84512.83	27.99	11.34
	8.459767436517581	8.459767436517581	294196	84514.52	28.07	11.34
	8.414358039872331	8.414358039872331	294502	84515	28.12	11.34
	8.543018794296069	8.543018794296069	294808	84513.64	28.15	11.33
	8.678304451252581	8.678304451252581	295115	84512.21000000001	28.09	11.32
	8.671682013017589	8.671682013017589	295421	84512.28	28	11.32
	8.955506650528704	8.955506650528704	295729	84509.28	27.88	11.3
	8.738852760699407	8.738852760699407	296035	84511.57000000001	27.77	11.29
	8.566669936405605	8.566669936405605	296345	84513.39	27.66	11.27
	8.699117871066587	8.699117871066587	296651	84511.99000000001	27.65	11.25
	9.014165237569372	9.014165237569372	296958	84508.66	27.78	11.23
	8.886441551407513	8.886441551407513	297265	84510.00999999999	27.96	11.2
	9.411543347449889	9.411543347449889	297572	84504.46000000001	28.08	11.18
	9.775827265864255	9.775827265864255	297878	84500.61	28.13	11.15
	9.83354679054356	9.83354679054356	298184	84500	28.17	11.11
	9.574285929477712	9.574285929477712	298491	84502.74000000001	28.3	11.08
	9.631057525183223	9.631057525183223	298798	84502.14	28.38	11.06
	9.874234622349887	9.874234622349887	299104	84499.57000000001	28.35	11.04
	10.59908706526317	10.59908706526317	299411	84491.91	28.23	11.02
	10.29721342428419	10.29721342428419	299717	84495.10000000001	28.16	11
	10.49972277040839	10.49972277040839	300024	84492.96000000001	28.16	10.99
	9.910191516041031	9.910191516041031	300331	84499.19	28.17	11
	9.834493016395692	9.834493016395692	300641	84499.99000000001	28.09	11.01
	9.726624128198782	9.726624128198782	300947	84501.13	27.97	11.01
	9.533599914351283	9.533599914351283	301265	84503.17	27.85	11
	9.489129435502253	9.489129435502253	301575	84503.64	27.77	11
	9.421005017530527	9.421005017530527	301881	84504.36	27.68	10.98
	9.590371166218866	9.590371166218866	302188	84502.57000000001	27.71	10.96
	9.643358100823187	9.643358100823187	302494	84502.00999999999	27.78	10.94
	9.684990985500614	9.684990985500614	302801	84501.57000000001	27.86	10.92
	9.722839286384163	9.722839286384163	303108	84501.17	27.98	10.9
	9.865718544136085	9.865718544136085	303414	84499.66	28.12	10.88
	9.561039292845679	9.561039292845679	303721	84502.88	28.26	10.89
	9.671744130569893	9.671744130569893	304027	84501.71000000001	28.32	10.89
	9.599833088171122	9.599833088171122	304333	84502.47	28.34	10.89
	9.445605422106711	9.445605422106711	304641	84504.10000000001	28.35	10.89
	9.444659251027533	9.444659251027533	304951	84504.11	28.36	10.9
	9.219474325936618	9.219474325936618	305257	84506.49000000001	28.34	10.91
	9.243127849820594	9.243127849820594	305564	84506.24000000001	28.32	10.9
	9.151352642507025	9.151352642507025	305870	84507.21000000001	28.25	10.89
	8.834406671785459	8.834406671785459	306177	84510.56	28.27	10.87
	9.160813946112736	9.160813946112736	306484	84507.11	28.32	10.85
	9.20244384031743	9.20244384031743	306790	84506.67	28.38	10.85
	9.145675866737196	9.145675866737196	307097	84507.27	28.46	10.84
	9.540223202350887	9.540223202350887	307403	84503.10000000001	28.4	10.82
	9.712430982378876	9.712430982378876	307709	84501.28	28.29	10.8
	9.482506197880703	9.482506197880703	308017	84503.71000000001	28.22	10.79
	9.503322109528263	9.503322109528263	308323	84503.49000000001	28.19	10.79
	9.650927697030312	9.650927697030312	308630	84501.92999999999	28.18	10.78
	9.96507346169294	9.96507346169294	308936	84498.61	28.15	10.75
	10.52243447965997	10.52243447965997	309246	84492.72	28.1	10.72
	11.23789262731474	11.23789262731474	309553	84485.16	28.09	10.68
	12.00359296015248	12.00359296015248	309860	84477.07000000001	28.22	10.65
	12.83564565797703	12.83564565797703	310166	84468.28	28.43	10.61
	14.18854289016312	14.18854289016312	310473	84453.99000000001	28.59	10.57
	14.90817935125378	14.90817935125378	310779	84446.39	28.69	10.55
	15.76995073968125	15.76995073968125	311086	84437.28999999999	28.76	10.56
	16.39598806057514	16.39598806057514	311393	84430.67999999999	28.82	10.54
	17.18501076407681	17.18501076407681	311699	84422.35000000001	28.85	10.51
	17.34036348638024	17.34036348638024	312005	84420.71000000001	28.83	10.5
	17.80360115896499	17.80360115896499	312312	84415.82000000001	28.77	10.49
	18.07644319927445	18.07644319927445	312619	84412.94	28.71	10.48
	18.49993872676931	18.49993872676931	312926	84408.47	28.65	10.48
	18.1664456079911	18.1664456079911	313232	84411.99000000001	28.61	10.47
	18.62974023942007	18.62974023942007	313542	84407.10000000001	28.58	10.46
	18.72638241016173	18.72638241016173	313848	84406.08	28.57	10.46
	18.53973162470363	18.53973162470363	314156	84408.05	28.52	10.46
	18.59468410928159	18.59468410928159	314462	84407.47	28.41	10.45
	18.58236713400294	18.58236713400294	314769	84407.60000000001	28.3	10.45
	18.2640285290809	18.2640285290809	315075	84410.96000000001	28.27	10.44
	18.14939242745445	18.14939242745445	315381	84412.17	28.3	10.44
	18.36066543984596	18.36066543984596	315688	84409.94	28.35	10.43
	17.91254717269803	17.91254717269803	315995	84414.67	28.43	10.42
	17.96844190016385	17.96844190016385	316302	84414.08	28.44	10.4
	18.05465332369574	18.05465332369574	316608	84413.17	28.43	10.38
	17.73255036257628	17.73255036257628	316914	84416.57000000001	28.46	10.36
	18.65247944866094	18.65247944866094	317221	84406.86	28.49	10.35
	18.08118013809815	18.08118013809815	317528	84412.89	28.48	10.37
	18.13518147672896	18.13518147672896	317834	84412.32000000001	28.4	10.37
	18.05465332369574	18.05465332369574	318145	84413.17	28.27	10.38
	18.38624603122352	18.38624603122352	318451	84409.67	28.2	10.37
	18.38624603122352	18.38624603122352	318757	84409.67	28.17	10.36
	18.087811858063	18.087811858063	319065	84412.82000000001	28.13	10.35
	17.9949683742088	17.9949683742088	319371	84413.8	28.13	10.34
	18.03475828162373	18.03475828162373	319677	84413.38	28.13	10.33
	18.14560283765505	18.14560283765505	319984	84412.21000000001	28.14	10.33
	18.31518907341853	18.31518907341853	320290	84410.42	28.09	10.31
	18.25076474785133	18.25076474785133	320598	84411.10000000001	28.05	10.29
	18.07549581190908	18.07549581190908	320904	84412.95	27.92	10.3
	17.83107433499488	17.83107433499488	321210	84415.53	27.84	10.3
	18.28866133513539	18.28866133513539	321517	84410.7	27.9	10.27
	18.69416819880428	18.69416819880428	321823	84406.42	27.94	10.25
	19.10633226193975	19.10633226193975	322130	84402.07000000001	27.99	10.22
	19.71846623905985	19.71846623905985	322441	84395.61	27.98	10.18
	20.62729429970623	20.62729429970623	322747	84386.02	27.88	10.15
	21.49359104250181	21.49359104250181	323053	84376.88	27.75	10.13
	22.44911128217567	22.44911128217567	323360	84366.8	27.63	10.09
	23.45217452793559	23.45217452793559	323666	84356.22	27.55	10.05
	24.51987136086909	24.51987136086909	323974	84344.96000000001	27.48	10
	25.20457618480505	25.20457618480505	324280	84337.74000000001	27.42	9.970000000000001
	25.40374165468279	25.40374165468279	324586	84335.64	27.45	9.94
	26.1758007395012	26.1758007395012	324893	84327.5	27.47	9.9
	26.58747537650494	26.58747537650494	325199	84323.16	27.59	9.880000000000001
	26.80375694927869	26.80375694927869	325506	84320.88	27.57	9.859999999999999
	27.20123991957493	27.20123991957493	325813	84316.69	27.64	9.84
	27.12819235992484	27.12819235992484	326119	84317.46000000001	27.64	9.83
	27.37769574172636	27.37769574172636	326425	84314.83	27.72	9.82
	27.31792792825068	27.31792792825068	326735	84315.46000000001	27.86	9.82
	27.52569451989334	27.52569451989334	327043	84313.27	27.93	9.84
	27.61582357771669	27.61582357771669	327349	84312.32000000001	28.05	9.84
	27.29800544187677	27.29800544187677	327655	84315.67	28.19	9.85
	27.47256637837988	27.47256637837988	327962	84313.83	28.3	9.83
	27.44410504676476	27.44410504676476	328268	84314.13	28.41	9.83
	26.87680098257687	26.87680098257687	328576	84320.11	28.49	9.82
	26.69751249987882	26.69751249987882	328882	84322	28.54	9.83
	26.18338898393079	26.18338898393079	329188	84327.42	28.59	9.83
	26.18338898393079	26.18338898393079	329495	84327.42	28.61	9.83
	26.48123434625315	26.48123434625315	329801	84324.28	28.67	9.83
	26.3266187047956	26.3266187047956	330107	84325.91	28.77	9.82
	26.40534892435189	26.40534892435189	330415	84325.08	28.88	9.800000000000001
	26.65861986248175	26.65861986248175	330721	84322.41	28.95	9.789999999999999
	26.97545911902631	26.97545911902631	331027	84319.07000000001	28.97	9.77
	27.50387398237687	27.50387398237687	331350	84313.5	29.04	9.76
	27.85965245533308	27.85965245533308	331658	84309.75	29.09	9.77
	27.78090519696477	27.78090519696477	331964	84310.58	29.09	9.779999999999999
	27.58072053780777	27.58072053780777	332271	84312.69	29.03	9.789999999999999
	26.90336264607154	26.90336264607154	332577	84319.83	29.02	9.800000000000001
	27.50007911351898	27.50007911351898	332884	84313.53999999999	28.99	9.81
	27.22305947450937	27.22305947450937	333191	84316.46000000001	28.96	9.81
	27.0428131017644	27.0428131017644	333497	84318.36	28.96	9.81
	26.89008180120016	26.89008180120016	333804	84319.97	28.98	9.81
	27.67844026629736	27.67844026629736	334110	84311.66	28.98	9.800000000000001
	27.69172266917473	27.69172266917473	334416	84311.52	28.88	9.789999999999999
	27.61866977817523	27.61866977817523	334724	84312.28999999999	28.85	9.779999999999999
	27.41279772119541	27.41279772119541	335030	84314.46000000001	28.86	9.77
	27.21641873289758	27.21641873289758	335336	84316.53	28.87	9.76
	27.67369655734043	27.67369655734043	335643	84311.71000000001	28.89	9.77
	27.83972836300119	27.83972836300119	335953	84309.96000000001	28.84	9.76
	28.18698528574807	28.18698528574807	336260	84306.3	28.74	9.74
	28.9062247207419	28.9062247207419	336566	84298.72	28.6	9.720000000000001
	29.33894410254294	29.33894410254294	336873	84294.16	28.47	9.710000000000001
	30.31171547391252	30.31171547391252	337179	84283.91	28.33	9.699999999999999
	30.99701066350145	30.99701066350145	337485	84276.69	28.23	9.69
	31.96052858688634	31.96052858688634	337793	84266.53999999999	28.2	9.66
	33.22897557718552	33.22897557718552	338099	84253.17999999999	28.21	9.640000000000001
	33.9117194186618	33.9117194186618	338406	84245.99000000001	28.29	9.640000000000001
	34.88135384033717	34.88135384033717	338712	84235.78	28.35	9.65
	35.26506759574992	35.26506759574992	339018	84231.74000000001	28.42	9.65
	35.4654812600176	35.4654812600176	339325	84229.63	28.44	9.640000000000001
	35.87962510910304	35.87962510910304	339632	84225.27	28.44	9.630000000000001
	36.36409180956168	36.36409180956168	339938	84220.17	28.43	9.630000000000001
	36.51323858769619	36.51323858769619	340248	84218.60000000001	28.48	9.630000000000001
	35.85777743367731	35.85777743367731	340555	84225.5	28.52	9.65
	36.559788259736	36.559788259736	340861	84218.11	28.51	9.640000000000001
	36.03161090340652	36.03161090340652	341168	84223.67	28.53	9.640000000000001
	36.25674617651477	36.25674617651477	341475	84221.3	28.66	9.640000000000001
	36.80774194441314	36.80774194441314	341781	84215.5	28.78	9.630000000000001
	36.41729028068825	36.41729028068825	342087	84219.61	28.92	9.630000000000001
	36.56453824439527	36.56453824439527	342394	84218.06	29.01	9.640000000000001
	36.62628835040678	36.62628835040678	342701	84217.41	29.12	9.640000000000001
	36.44388967413668	36.44388967413668	343007	84219.33	29.2	9.640000000000001
	36.59493822569797	36.59493822569797	343314	84217.74000000001	29.26	9.640000000000001
	36.32324326927603	36.32324326927603	343620	84220.60000000001	29.3	9.65
	35.67919909684641	35.67919909684641	343927	84227.38	29.33	9.65
	35.98981446740275	35.98981446740275	344233	84224.11	29.29	9.65
	35.79888405361084	35.79888405361084	344540	84226.12	29.16	9.640000000000001
	36.19214963058335	36.19214963058335	344850	84221.98	29.07	9.640000000000001
	36.23489727533189	36.23489727533189	345157	84221.53	29.05	9.619999999999999
	36.35554209454815	36.35554209454815	345463	84220.25999999999	29.08	9.6
	36.66333868630152	36.66333868630152	345769	84217.02	28.98	9.59
	36.66048865321974	36.66048865321974	346077	84217.05	28.89	9.6
	36.85334361776727	36.85334361776727	346383	84215.02	28.83	9.609999999999999
	36.68993905339288	36.68993905339288	346689	84216.74000000001	28.78	9.609999999999999
	36.19024974157019	36.19024974157019	346996	84222	28.71	9.630000000000001
	36.03826036037528	36.03826036037528	347302	84223.60000000001	28.62	9.630000000000001
	36.39449088436729	36.39449088436729	347609	84219.85000000001	28.61	9.630000000000001
	36.1598515904027	36.1598515904027	347916	84222.32000000001	28.62	9.630000000000001
	36.19024974157019	36.19024974157019	348222	84222	28.75	9.630000000000001
	36.72033960182428	36.72033960182428	348529	84216.42	28.96	9.630000000000001
	37.24667089168723	37.24667089168723	348835	84210.88	29.11	9.619999999999999
	36.2700455424458	36.2700455424458	349146	84221.16	29.28	9.6
	36.5702382304149	36.5702382304149	349452	84218	29.4	9.6
	36.27764519192971	36.27764519192971	349759	84221.08	29.51	9.6
	36.53128842226668	36.53128842226668	350065	84218.41	29.61	9.59
	36.83719298974079	36.83719298974079	350371	84215.19	29.67	9.58
	37.38633611281006	37.38633611281006	350679	84209.41	29.69	9.57
	37.87661251357697	37.87661251357697	350985	84204.25	29.71	9.56
	38.74513561814942	38.74513561814942	351291	84195.11	29.72	9.56
	39.53488586467789	39.53488586467789	351598	84186.8	29.78	9.550000000000001
	40.64316359277107	40.64316359277107	351904	84175.14	29.81	9.529999999999999
	41.54912149522158	41.54912149522158	352211	84165.61	29.87	9.5
	42.36202079787832	42.36202079787832	352518	84157.06	29.89	9.48
	43.1902333309452	43.1902333309452	352824	84148.35000000001	29.9	9.48
	44.05278583433419	44.05278583433419	353131	84139.28	29.91	9.470000000000001
	44.81177140076937	44.81177140076937	353437	84131.3	29.93	9.48
	45.03149374091759	45.03149374091759	353747	84128.99000000001	29.95	9.470000000000001
	45.32637050356151	45.32637050356151	354054	84125.89	29.92	9.470000000000001
	45.21507678661222	45.21507678661222	354361	84127.06	29.93	9.48
	45.51471791385036	45.51471791385036	354667	84123.91	29.87	9.48
	45.35015145120227	45.35015145120227	354973	84125.64	29.78	9.48
	45.59652701845879	45.59652701845879	355280	84123.05	29.7	9.470000000000001
	45.6459934716114	45.6459934716114	355587	84122.53	29.63	9.470000000000001
	45.69926544354659	45.69926544354659	355893	84121.97	29.55	9.470000000000001
	45.07524883049471	45.07524883049471	356200	84128.53	29.48	9.48
	45.36442006014889	45.36442006014889	356506	84125.49000000001	29.41	9.48
	45.44337357705403	45.44337357705403	356813	84124.66	29.35	9.48
	45.15324773988588	45.15324773988588	357120	84127.71000000001	29.3	9.48
	44.95444742751992	44.95444742751992	357426	84129.8	29.25	9.470000000000001
	44.98012943388904	44.98012943388904	357733	84129.53	29.23	9.460000000000001
	44.95730097893829	44.95730097893829	358039	84129.77	29.18	9.460000000000001
	45.08571204627265	45.08571204627265	358349	84128.42	28.95	9.44
	45.76490470370429	45.76490470370429	358656	84121.28	28.77	9.42
	45.7392196995003	45.7392196995003	358962	84121.55	28.62	9.41
	45.84386292365612	45.84386292365612	359269	84120.45	28.5	9.43
	45.74112228903476	45.74112228903476	359575	84121.53	28.46	9.44
	45.77822289265536	45.77822289265536	359881	84121.14	28.38	9.44
	45.9827555366079	45.9827555366079	360188	84118.99000000001	28.3	9.460000000000001
	45.69450900031607	45.69450900031607	360495	84122.02	28.22	9.460000000000001
	45.46715493853386	45.46715493853386	360801	84124.41	28.1	9.460000000000001
	45.3453952549446	45.3453952549446	361108	84125.69	27.97	9.460000000000001
	45.81437239566812	45.81437239566812	361425	84120.75999999999	27.96	9.449999999999999
	45.85052209304556	45.85052209304556	361735	84120.38	28.31	9.460000000000001
	45.70782704983405	45.70782704983405	362041	84121.88	28.77	9.470000000000001
	45.76300210743283	45.76300210743283	362347	84121.3	29.13	9.460000000000001
	45.95897235135661	45.95897235135661	362657	84119.24000000001	29.43	9.460000000000001
	45.99797681933123	45.99797681933123	362963	84118.83	29.66	9.470000000000001
	46.10642945613221	46.10642945613221	363271	84117.69	29.87	9.470000000000001
	46.44131179617725	46.44131179617725	363577	84114.17	30.04	9.460000000000001
	46.66203882193143	46.66203882193143	363883	84111.85000000001	30.18	9.449999999999999
	47.67538302936212	47.67538302936212	364190	84101.2	30.31	9.42
	48.20447599449739	48.20447599449739	364496	84095.64	30.33	9.42
	48.88779074271775	48.88779074271775	364803	84088.46000000001	30.02	9.41
	50.16895510921825	50.16895510921825	365110	84075	29.87	9.390000000000001
	50.84580540593362	50.84580540593362	365416	84067.89	29.6	9.369999999999999
	51.62460072680011	51.62460072680011	365722	84059.71000000001	29.28	9.35
	52.40158177942941	52.40158177942941	366029	84051.55	28.99	9.35
	52.67678409860172	52.67678409860172	366336	84048.66	28.74	9.35
	53.49579188612561	53.49579188612561	366642	84040.06	28.48	9.34
	53.72437000254999	53.72437000254999	366949	84037.66	28.26	9.33
	54.15011745662743	54.15011745662743	367259	84033.19	28.08	9.31
	54.23679417798306	54.23679417798306	367565	84032.28	28.07	9.289999999999999
	54.47301772713981	54.47301772713981	367873	84029.8	28.15	9.27
	54.74354198388062	54.74354198388062	368179	84026.96000000001	28.23	9.26
	54.94834751473095	54.94834751473095	368485	84024.81	28.28	9.25
	54.7197277920605	54.7197277920605	368792	84027.21000000001	28.31	9.26
	54.98359374677473	54.98359374677473	369098	84024.44	28.39	9.279999999999999
	54.98835676527926	54.98835676527926	369404	84024.39	28.48	9.289999999999999
	54.80164896583076	54.80164896583076	369712	84026.35000000001	28.59	9.289999999999999
	54.38252788709075	54.38252788709075	370018	84030.75	28.68	9.289999999999999
	54.17678709805207	54.17678709805207	370324	84032.91	28.69	9.289999999999999
	53.92057241578169	53.92057241578169	370631	84035.60000000001	28.62	9.300000000000001
	53.97010014342085	53.97010014342085	370937	84035.08	28.54	9.289999999999999
	53.48531557533773	53.48531557533773	371244	84040.17	28.44	9.279999999999999
	53.59388904273396	53.59388904273396	371551	84039.03	28.28	9.279999999999999
	53.67579650271851	53.67579650271851	371861	84038.17	28.16	9.279999999999999
	53.62341370982794	53.62341370982794	372167	84038.72	28.03	9.27
	54.02248563691671	54.02248563691671	372473	84034.53	27.88	9.26
	54.1482124862796	54.1482124862796	372781	84033.21000000001	27.76	9.25
	54.39967323697206	54.39967323697206	373087	84030.57000000001	27.77	9.25
	54.81593764485726	54.81593764485726	373393	84026.2	27.88	9.26
	54.75116254306622	54.75116254306622	373700	84026.88	28.13	9.26
	54.94072673208663	54.94072673208663	374006	84024.89	28.35	9.27
	54.49111584127117	54.49111584127117	374312	84029.61	28.45	9.289999999999999
	54.70829700994457	54.70829700994457	374620	84027.33	28.47	9.289999999999999
	54.7806922915042	54.7806922915042	374926	84026.57000000001	28.36	9.289999999999999
	54.59684790252206	54.59684790252206	375233	84028.5	28.29	9.289999999999999
	55.09504926379007	55.09504926379007	375539	84023.27	28.3	9.289999999999999
	55.19793291904252	55.19793291904252	375845	84022.19	28.56	9.289999999999999
	55.85242413484917	55.85242413484917	376156	84015.32000000001	28.76	9.279999999999999
	55.32844500571326	55.32844500571326	376463	84020.82000000001	28.81	9.26
	54.82832119124189	54.82832119124189	376769	84026.07000000001	28.89	9.26
	54.69210343519958	54.69210343519958	377075	84027.5	29.04	9.26
	54.66543175005319	54.66543175005319	377382	84027.78	29.05	9.27
	54.3015643254623	54.3015643254623	377689	84031.60000000001	29.15	9.289999999999999
	54.27489418918686	54.27489418918686	377995	84031.88	29.29	9.31
	54.19297943195169	54.19297943195169	378302	84032.74000000001	29.25	9.34
	54.11201815234932	54.11201815234932	378608	84033.59	28.99	9.35
	53.62436612060115	53.62436612060115	378914	84038.71000000001	28.74	9.369999999999999
	54.21393427487405	54.21393427487405	379222	84032.52	28.56	9.390000000000001
	54.58446478237738	54.58446478237738	379528	84028.63	28.39	9.390000000000001
	54.706391881483	54.706391881483	379834	84027.35000000001	28.21	9.390000000000001
	54.57303423017724	54.57303423017724	380141	84028.75	28.05	9.390000000000001
	54.43015396691702	54.43015396691702	380447	84030.25	27.91	9.380000000000001
	54.56255624105083	54.56255624105083	380758	84028.86	27.82	9.369999999999999
	54.35776245887811	54.35776245887811	381064	84031.00999999999	27.81	9.369999999999999
	54.1653572387718	54.1653572387718	381371	84033.03	27.81	9.380000000000001
	54.20250435246024	54.20250435246024	381677	84032.64	27.75	9.380000000000001
	54.20631432443339	54.20631432443339	381984	84032.60000000001	27.63	9.380000000000001
	54.19393192339137	54.19393192339137	382290	84032.73	27.54	9.380000000000001
	54.14440254722621	54.14440254722621	382597	84033.25	27.46	9.380000000000001
	53.77675358185703	53.77675358185703	382904	84037.11	27.36	9.380000000000001
	54.61875655555931	54.61875655555931	383210	84028.27	27.29	9.369999999999999
	54.6292346322478	54.6292346322478	383516	84028.16	27.26	9.380000000000001
	54.3615725188239	54.3615725188239	383823	84030.97	27.25	9.390000000000001
	54.73496886511106	54.73496886511106	384130	84027.05	27.22	9.390000000000001
	54.43110649194828	54.43110649194828	384436	84030.24000000001	27.21	9.4
	54.33871219154639	54.33871219154639	384743	84031.21000000001	27.17	9.4
	54.06915669303854	54.06915669303854	385049	84034.03999999999	27.14	9.390000000000001
	54.04058253859693	54.04058253859693	385359	84034.34	27.12	9.390000000000001
	54.304421846343	54.304421846343	385666	84031.57000000001	27.13	9.390000000000001
	54.51016654033882	54.51016654033882	385973	84029.41	27.11	9.390000000000001
	54.33680716777862	54.33680716777862	386279	84031.23	27.38	9.380000000000001
	54.45682471894499	54.45682471894499	386585	84029.97	27.87	9.359999999999999
	54.87595042831382	54.87595042831382	386892	84025.57000000001	28.21	9.35
	54.79402834942748	54.79402834942748	387198	84026.42999999999	28.51	9.359999999999999
	54.77497684620514	54.77497684620514	387506	84026.63	28.76	9.369999999999999
	54.53874269013028	54.53874269013028	387812	84029.11	29.01	9.380000000000001
	54.64447550020304	54.64447550020304	388118	84028	29.23	9.380000000000001
	54.66257407577089	54.66257407577089	388425	84027.81	29.36	9.390000000000001
	54.4168186305691	54.4168186305691	388731	84030.39	29.5	9.390000000000001
	54.96835211025322	54.96835211025322	389038	84024.60000000001	29.62	9.380000000000001
	55.2179382570136	55.2179382570136	389345	84021.98	29.84	9.380000000000001
	55.58090258058096	55.58090258058096	389655	84018.17	30.07	9.390000000000001
	55.50564065164127	55.50564065164127	389961	84018.96000000001	30.23	9.390000000000001
	56.10013757154337	56.10013757154337	390267	84012.72	30.38	9.369999999999999
	55.14839614780991	55.14839614780991	390575	84022.71000000001	30.49	9.359999999999999
	55.07123382719623	55.07123382719623	390881	84023.52	30.58	9.359999999999999
	55.1826907967213	55.1826907967213	391187	84022.35000000001	30.63	9.359999999999999
	55.48087108710008	55.48087108710008	391505	84019.22	30.68	9.35
	55.94769745378893	55.94769745378893	391815	84014.32000000001	30.73	9.35
	56.36501049403893	56.36501049403893	392121	84009.94	30.75	9.359999999999999
	57.25117200043544	57.25117200043544	392427	84000.64	30.77	9.369999999999999
	57.58851577457855	57.58851577457855	392734	83997.10000000001	30.83	9.359999999999999
	58.25277035017479	58.25277035017479	393040	83990.13	30.86	9.35
	59.2935995485071	59.2935995485071	393347	83979.21000000001	30.83	9.33
	60.59390919845934	60.59390919845934	393654	83965.57000000001	30.62	9.300000000000001
	61.24701877910947	61.24701877910947	393960	83958.72	30.58	9.27
	62.12333403342674	62.12333403342674	394270	83949.53	30.5	9.27
	62.91678865481173	62.91678865481173	394576	83941.21000000001	30.39	9.279999999999999
	63.35361011253313	63.35361011253313	394884	83936.63	30.24	9.279999999999999
	63.33739570867826	63.33739570867826	395190	83936.8	30.15	9.279999999999999
	63.63116861614524	63.63116861614524	395496	83933.72	30.07	9.279999999999999
	64.21207554263151	64.21207554263151	395803	83927.63	30.01	9.279999999999999
	64.27217222606946	64.27217222606946	396109	83927	30.01	9.279999999999999
	64.56217011824195	64.56217011824195	396417	83923.96000000001	30	9.300000000000001
	64.15484110520741	64.15484110520741	396723	83928.23	30.08	9.300000000000001
	63.40702254286349	63.40702254286349	397029	83936.07000000001	30.16	9.31
	63.85055285694823	63.85055285694823	397336	83931.42	30.17	9.31
	64.09283768089284	64.09283768089284	397642	83928.88	30.08	9.300000000000001
	63.83338339741159	63.83338339741159	397948	83931.60000000001	29.98	9.300000000000001
	64.33417730350087	64.33417730350087	398256	83926.35000000001	29.91	9.289999999999999
	64.26549479028195	64.26549479028195	398566	83927.07000000001	29.89	9.300000000000001
	64.30269773122588	64.30269773122588	398872	83926.67999999999	29.92	9.31
	64.26549479028195	64.26549479028195	399178	83927.07000000001	29.95	9.31
	64.34180873714296	64.34180873714296	399485	83926.27	29.96	9.31
	64.1538872020438	64.1538872020438	399792	83928.24000000001	29.96	9.31
	63.42228331514276	63.42228331514276	400098	83935.91	30.03	9.31
	63.92113887326226	63.92113887326226	400405	83930.67999999999	30.16	9.31
	63.61495354319253	63.61495354319253	400711	83933.89	30.32	9.31
	63.7446752213122	63.7446752213122	401017	83932.53	30.44	9.300000000000001
	63.81239856193858	63.81239856193858	401325	83931.82000000001	30.5	9.300000000000001
	63.76375214968321	63.76375214968321	401631	83932.33	30.56	9.289999999999999
	64.48966947307392	64.48966947307392	401938	83924.72	30.64	9.289999999999999
	64.15484110520741	64.15484110520741	402244	83928.23	30.71	9.300000000000001
	64.52114992038186	64.52114992038186	402550	83924.39	30.72	9.31
	64.64039537499579	64.64039537499579	402857	83923.14	30.67	9.31
	64.29411241889539	64.29411241889539	403168	83926.77	30.68	9.31
	64.46295890604347	64.46295890604347	403474	83925	30.6	9.32
	64.68618619129927	64.68618619129927	403780	83922.66	30.5	9.31
	64.31509875725619	64.31509875725619	404087	83926.55	30.48	9.31
	64.96952379898146	64.96952379898146	404393	83919.69	30.46	9.31
	64.94090329671938	64.94090329671938	404700	83919.99000000001	30.52	9.31
	64.95902960068068	64.95902960068068	405007	83919.8	30.62	9.300000000000001
	64.69191006526039	64.69191006526039	405313	83922.60000000001	30.68	9.31
	64.68427823439774	64.68427823439774	405619	83922.67999999999	30.7	9.31
	64.89415673824331	64.89415673824331	405926	83920.48	30.69	9.32
	65.17177881925082	65.17177881925082	406233	83917.57000000001	30.72	9.32
	65.72991973718086	65.72991973718086	406539	83911.72	30.78	9.31
	66.21845030752928	66.21845030752928	406846	83906.60000000001	30.86	9.289999999999999
	66.37016916963233	66.37016916963233	407152	83905.00999999999	30.95	9.27
	66.91314080656284	66.91314080656284	407459	83899.32000000001	30.99	9.25
	67.35785672748371	67.35785672748371	407770	83894.66	31.05	9.24
	68.07652635533552	68.07652635533552	408076	83887.13	31.09	9.220000000000001
	69.58569612716265	69.58569612716265	408382	83871.32000000001	31.1	9.199999999999999
	70.21867454574448	70.21867454574448	408689	83864.69	31.09	9.18
	70.87080962063108	70.87080962063108	408995	83857.86	31.04	9.18
	72.04920518662364	72.04920518662364	409302	83845.52	30.98	9.199999999999999
	72.5506111126905	72.5506111126905	409609	83840.27	30.96	9.199999999999999
	72.62606400107282	72.62606400107282	409915	83839.48	31	9.199999999999999
	73.30135727318076	73.30135727318076	410221	83832.41	31.01	9.199999999999999
	73.1227370422985	73.1227370422985	410528	83834.28	30.87	9.199999999999999
	73.45514640479377	73.45514640479377	410834	83830.8	30.61	9.210000000000001
	73.54875890171628	73.54875890171628	411141	83829.82000000001	30.41	9.210000000000001
	73.32428213817192	73.32428213817192	411448	83832.17	30.29	9.220000000000001
	73.24882141888057	73.24882141888057	411754	83832.96000000001	30.35	9.210000000000001
	73.45705685088818	73.45705685088818	412064	83830.78	30.41	9.210000000000001
	73.37204252444805	73.37204252444805	412371	83831.67	30.45	9.199999999999999
	73.62899922151587	73.62899922151587	412678	83828.98	30.59	9.210000000000001
	73.45514640479377	73.45514640479377	412984	83830.8	30.66	9.210000000000001
	73.28320847712988	73.28320847712988	413291	83832.60000000001	30.67	9.210000000000001
	73.39592284473028	73.39592284473028	413597	83831.42	30.75	9.210000000000001
	73.34625187374778	73.34625187374778	413903	83831.94	30.84	9.210000000000001
	73.46565386506403	73.46565386506403	414211	83830.69	30.82	9.199999999999999
	73.42362412244368	73.42362412244368	414517	83831.13	30.74	9.199999999999999
	73.38159464238829	73.38159464238829	414823	83831.57000000001	30.61	9.19
	73.30135727318076	73.30135727318076	415130	83832.41	30.46	9.18
	74.29292906051111	74.29292906051111	415436	83822.03	30.3	9.17
	74.1209697216604	74.1209697216604	415742	83823.83	30.02	9.17
	73.85253087291863	73.85253087291863	416050	83826.64	29.65	9.18
	73.90411615485739	73.90411615485739	416356	83826.10000000001	29.41	9.19
	73.97480773916602	73.97480773916602	416666	83825.36	29.26	9.19
	73.95188065746575	73.95188065746575	416973	83825.60000000001	29.13	9.199999999999999
	73.83438059001062	73.83438059001062	417280	83826.83	28.98	9.210000000000001
	73.53825131166118	73.53825131166118	417586	83829.92999999999	28.87	9.210000000000001
	73.51532571757386	73.51532571757386	417893	83830.17	28.72	9.210000000000001
	73.20488265577428	73.20488265577428	418199	83833.42	28.5	9.220000000000001
	73.29085006950359	73.29085006950359	418505	83832.52	28.3	9.220000000000001
	73.83438059001062	73.83438059001062	418812	83826.83	28.13	9.220000000000001
	73.7168825745818	73.7168825745818	419119	83828.06	28.05	9.23
	73.65479095612346	73.65479095612346	419425	83828.71000000001	28.02	9.23
	73.93277481572994	73.93277481572994	419732	83825.8	28.01	9.23
	73.552579847633	73.552579847633	420038	83829.78	28.04	9.23
	73.8859657327869	73.8859657327869	420344	83826.28999999999	28.07	9.24
	74.0263939586461	74.0263939586461	420652	83824.82000000001	28.1	9.24
	74.23943012855864	74.23943012855864	420958	83822.59	28.14	9.23
	74.58527002354479	74.58527002354479	421268	83818.97	28.16	9.23
	74.76679531456597	74.76679531456597	421586	83817.07000000001	28.18	9.210000000000001
	75.539765722575	75.539765722575	421896	83808.98	28.13	9.17
	76.37780800968706	76.37780800968706	422202	83800.21000000001	27.99	9.15
	77.16816701069857	77.16816701069857	422508	83791.94	27.82	9.130000000000001
	77.75311156374676	77.75311156374676	422815	83785.82000000001	27.89	9.109999999999999
	78.8399818016497	78.8399818016497	423121	83774.45	28.06	9.09
	79.87730841697913	79.87730841697913	423428	83763.60000000001	28.12	9.08
	80.91862010145778	80.91862010145778	423735	83752.71000000001	28.27	9.09
	81.71142546463632	81.71142546463632	424041	83744.42	28.43	9.1
	82.48232458527285	82.48232458527285	424347	83736.36	28.55	9.109999999999999
	82.33885031846501	82.33885031846501	424654	83737.86	28.55	9.109999999999999
	82.66597611053304	82.66597611053304	424961	83734.44	28.48	9.109999999999999
	83.07442741945493	83.07442741945493	425267	83730.17	28.46	9.109999999999999
	82.74441214351947	82.74441214351947	425577	83733.62	28.45	9.109999999999999
	82.84867609052606	82.84867609052606	425884	83732.53	28.5	9.119999999999999
	82.66119345516819	82.66119345516819	426190	83734.49000000001	28.6	9.130000000000001
	82.16381585532739	82.16381585532739	426498	83739.69	28.6	9.130000000000001
	82.52536746181228	82.52536746181228	426804	83735.91	28.82	9.130000000000001
	82.75397757594403	82.75397757594403	427110	83733.52	28.97	9.119999999999999
	82.63441064793757	82.63441064793757	427417	83734.77	28.95	9.109999999999999
	82.99694411822804	82.99694411822804	427723	83730.98	28.75	9.109999999999999
	82.84867609052606	82.84867609052606	428029	83732.53	28.47	9.119999999999999
	82.65545427322046	82.65545427322046	428337	83734.55	28.2	9.119999999999999
	82.58849751210091	82.58849751210091	428643	83735.25	27.96	9.130000000000001
	82.86589414544054	82.86589414544054	428949	83732.35000000001	27.74	9.130000000000001
	82.83815396753563	82.83815396753563	429256	83732.64	27.56	9.130000000000001
	82.85154576328611	82.85154576328611	429562	83732.5	27.42	9.130000000000001
	83.13182303258939	83.13182303258939	429869	83729.57000000001	27.32	9.130000000000001
	83.67901912443058	83.67901912443058	430179	83723.85000000001	27.23	9.130000000000001
	83.3040128092135	83.3040128092135	430485	83727.77	27.15	9.130000000000001
	83.65510228146702	83.65510228146702	430792	83724.10000000001	27.08	9.119999999999999
	83.98803237932309	83.98803237932309	431098	83720.62	27.02	9.119999999999999
	84.04543578508151	84.04543578508151	431406	83720.02	26.98	9.119999999999999
	84.03204161327648	84.03204161327648	431712	83720.16	26.93	9.130000000000001
	83.4733370526906	83.4733370526906	432018	83726	26.89	9.140000000000001
	83.32218865382933	83.32218865382933	432325	83727.58	26.84	9.15
	83.24183265941713	83.24183265941713	432631	83728.42	26.8	9.16
	82.96824682565413	82.96824682565413	432937	83731.28	26.75	9.16
	82.99598753983945	82.99598753983945	433245	83730.99000000001	26.71	9.16
	82.68701983452854	82.68701983452854	433551	83734.22	26.66	9.16
	82.82476219844382	82.82476219844382	433857	83732.78	26.62	9.16
	83.50873305441065	83.50873305441065	434164	83725.63	26.58	9.17
	83.52212618468974	83.52212618468974	434473	83725.49000000001	26.54	9.17
	83.17869647978286	83.17869647978286	434781	83729.08	26.5	9.17
	83.39967570004275	83.39967570004275	435087	83726.77	26.47	9.18
	83.08303673021526	83.08303673021526	435393	83730.08	26.46	9.18
	83.15765121820694	83.15765121820694	435700	83729.3	26.42	9.19
	83.86366001324831	83.86366001324831	436006	83721.92	26.4	9.18
	83.89427453624229	83.89427453624229	436313	83721.60000000001	26.38	9.18
	84.31810864944195	84.31810864944195	436620	83717.17	26.36	9.18
	84.30280040644999	84.30280040644999	436926	83717.33	26.34	9.17
	85.02902354094861	85.02902354094861	437232	83709.74000000001	26.31	9.16
	85.61656574203388	85.61656574203388	437539	83703.60000000001	26.29	9.17
	86.30464860983783	86.30464860983783	437846	83696.41	26.26	9.17
	86.90857346140628	86.90857346140628	438153	83690.10000000001	26.24	9.140000000000001
	88.49090299557191	88.49090299557191	438459	83673.57000000001	26.24	9.130000000000001
	89.00789708104486	89.00789708104486	438765	83668.17	26.25	9.130000000000001
	89.75282135403897	89.75282135403897	439075	83660.39	26.26	9.130000000000001
	90.4480307173537	90.4480307173537	439383	83653.13	26.25	9.140000000000001
	90.69031752040289	90.69031752040289	439689	83650.60000000001	26.25	9.140000000000001
	90.80428152281002	90.80428152281002	439995	83649.41	26.27	9.15
	91.22663553490472	91.22663553490472	440302	83645	26.3	9.15
	91.69882230367828	91.69882230367828	440608	83640.07000000001	26.29	9.16
	91.88368334740748	91.88368334740748	440914	83638.14	26.26	9.17
	91.44021692768278	91.44021692768278	441222	83642.77	26.24	9.17
	91.80035157484981	91.80035157484981	441528	83639.00999999999	26.23	9.17
	92.05226572017641	92.05226572017641	441834	83636.38	26.22	9.17
	91.94115413649787	91.94115413649787	442141	83637.53999999999	26.18	9.17
	91.71414737854874	91.71414737854874	442447	83639.91	26.17	9.16
	91.75916498777111	91.75916498777111	442754	83639.44	26.16	9.17
	91.92487069643678	91.92487069643678	443061	83637.71000000001	26.14	9.17
	92.00916187082157	92.00916187082157	443367	83636.83	26.14	9.18
	91.73043030882945	91.73043030882945	443677	83639.74000000001	26.14	9.18
	91.70648483675127	91.70648483675127	443983	83639.99000000001	26.15	9.17
	92.11548519854925	92.11548519854925	444291	83635.72	26.16	9.17
	91.97467899007677	91.97467899007677	444597	83637.19	26.18	9.17
	92.13176909975758	92.13176909975758	444904	83635.55	26.21	9.17
	92.41243311737182	92.41243311737182	445210	83632.62	26.24	9.17
	92.01969834183494	92.01969834183494	445516	83636.72	26.24	9.17
	92.05226572017641	92.05226572017641	445824	83636.38	26.23	9.16
	92.54271117750221	92.54271117750221	446130	83631.25999999999	26.23	9.140000000000001
	92.74867060788992	92.74867060788992	446436	83629.11	26.25	9.140000000000001
	92.86266946718069	92.86266946718069	446743	83627.92	26.27	9.140000000000001
	92.5896502141434	92.5896502141434	447049	83630.77	26.29	9.16
	92.2534206670195	92.2534206670195	447355	83634.28	26.3	9.17
	92.68448722572626	92.68448722572626	447663	83629.78	26.3	9.18
	92.03310841971553	92.03310841971553	447973	83636.58	26.3	9.19
	92.26204172765182	92.26204172765182	448279	83634.19	26.31	9.19
	92.04364492822084	92.04364492822084	448585	83636.47	26.32	9.19
	91.7984359140528	91.7984359140528	448892	83639.03	26.31	9.199999999999999
	92.49385660945697	92.49385660945697	449199	83631.77	26.31	9.210000000000001
	92.3530424855646	92.3530424855646	449505	83633.24000000001	26.29	9.210000000000001
	92.25629435266836	92.25629435266836	449812	83634.25	26.25	9.199999999999999
	92.25437856209582	92.25437856209582	450118	83634.27	26.23	9.199999999999999
	92.08195964364324	92.08195964364324	450425	83636.07000000001	26.2	9.199999999999999
	92.32143155651738	92.32143155651738	450732	83633.57000000001	26.17	9.210000000000001
	92.4555395493135	92.4555395493135	451038	83632.17	26.16	9.210000000000001
	92.82818221362251	92.82818221362251	451345	83628.28	26.14	9.220000000000001
	92.676823579204	92.676823579204	451662	83629.86	26.13	9.210000000000001
	92.99870424602886	92.99870424602886	451972	83626.5	26.13	9.199999999999999
	93.55724204908302	93.55724204908302	452278	83620.67	26.15	9.18
	94.39848936320487	94.39848936320487	452588	83611.89	26.17	9.16
	94.95810161384553	94.95810161384553	452894	83606.05	26.19	9.140000000000001
	96.06308912943464	96.06308912943464	453201	83594.52	26.2	9.119999999999999
	96.45222592306311	96.45222592306311	453508	83590.46000000001	26.24	9.109999999999999
	97.66386974872741	97.66386974872741	453814	83577.82000000001	26.24	9.109999999999999
	98.64657335199963	98.64657335199963	454121	83567.57000000001	26.24	9.109999999999999
	99.19982668752579	99.19982668752579	454427	83561.8	26.21	9.119999999999999
	99.8260070629503	99.8260070629503	454733	83555.27	26.21	9.119999999999999
	100.4167604716462	100.4167604716462	455041	83549.11	26.19	9.119999999999999
	100.5798021957874	100.5798021957874	455347	83547.41	26.17	9.130000000000001
	100.6507745327261	100.6507745327261	455654	83546.67	26.15	9.130000000000001
	101.3010694264956	101.3010694264956	455960	83539.89	26.13	9.130000000000001
	101.5034601525006	101.5034601525006	456266	83537.78	26.12	9.130000000000001
	101.1859684101202	101.1859684101202	456573	83541.09	26.12	9.130000000000001
	101.1025214037556	101.1025214037556	456880	83541.96000000001	26.11	9.119999999999999
	101.2809266065776	101.2809266065776	457206	83540.10000000001	26.12	9.1
	101.9725312449292	101.9725312449292	457512	83532.89	26.12	9.09
	101.682835218159	101.682835218159	457819	83535.91	26.12	9.08
	101.7192863505279	101.7192863505279	458126	83535.53	26.12	9.09
	101.6857129319529	101.6857129319529	458432	83535.88	26.11	9.09
	101.6291181196467	101.6291181196467	458738	83536.47	26.11	9.1
	101.7355934999538	101.7355934999538	459045	83535.36	26.09	9.1
	101.9552642449671	101.9552642449671	459352	83533.07000000001	26.08	9.1
	101.6722836114093	101.6722836114093	459658	83536.02	26.09	9.1
	101.5475840569859	101.5475840569859	459965	83537.32000000001	26.1	9.1
	101.7384712363007	101.7384712363007	460271	83535.33	26.09	9.1
	101.9466307615953	101.9466307615953	460578	83533.16	26.09	9.09
	101.6905091243557	101.6905091243557	460884	83535.83	26.06	9.09
	101.6339142717302	101.6339142717302	461191	83536.42	26.05	9.08
	101.9773276416622	101.9773276416622	461502	83532.84	26.05	9.07
	102.1941283420286	102.1941283420286	461808	83530.58	26.07	9.07
	101.9619791841331	101.9619791841331	462114	83533	26.06	9.08
	101.9360787414076	101.9360787414076	462422	83533.27	26.06	9.09
	101.7797189258583	101.7797189258583	462728	83534.89999999999	26.05	9.09
	102.0511925829032	102.0511925829032	463034	83532.07000000001	26.04	9.1
	101.8037002568853	101.8037002568853	463341	83534.64999999999	26.05	9.109999999999999
	101.5581354682979	101.5581354682979	463647	83537.21000000001	26.07	9.109999999999999
	101.6214442834232	101.6214442834232	463953	83536.55	26.08	9.109999999999999
	101.4746838488561	101.4746838488561	464261	83538.08	26.09	9.109999999999999
	101.5792383405256	101.5792383405256	464567	83536.99000000001	26.1	9.119999999999999
	102.4454724056952	102.4454724056952	464873	83527.96000000001	26.11	9.109999999999999
	101.7595746738095	101.7595746738095	465180	83535.11	26.12	9.09
	102.0876457097075	102.0876457097075	465486	83531.69	26.12	9.08
	101.510174641054	101.510174641054	465793	83537.71000000001	26.13	9.08
	101.4449484643055	101.4449484643055	466103	83538.39	26.14	9.08
	101.7020200000592	101.7020200000592	466410	83535.71000000001	26.13	9.09
	101.9341601940572	101.9341601940572	466716	83533.28999999999	26.12	9.109999999999999
	102.0204953660526	102.0204953660526	467022	83532.39	26.1	9.109999999999999
	102.4282041927407	102.4282041927407	467330	83528.14	26.09	9.109999999999999
	102.9050150118119	102.9050150118119	467636	83523.17	26.09	9.109999999999999
	103.5257831146031	103.5257831146031	467942	83516.7	26.08	9.109999999999999
	103.8654548041453	103.8654548041453	468249	83513.16	26.05	9.1
	104.2761541958106	104.2761541958106	468555	83508.88	26.04	9.08
	105.6302962409918	105.6302962409918	468861	83494.77	26.03	9.050000000000001
	106.6429617096292	106.6429617096292	469169	83484.22	26.03	9.039999999999999
	107.2487140423886	107.2487140423886	469475	83477.91	26.03	9.050000000000001
	107.7949938592934	107.7949938592934	469782	83472.22	26.03	9.050000000000001
	108.0590289899287	108.0590289899287	470088	83469.47	26.03	9.050000000000001
	108.5842496485749	108.5842496485749	470398	83464	26.02	9.06
	109.0614966305312	109.0614966305312	470705	83459.03	26	9.06
	109.0125220427451	109.0125220427451	471012	83459.53999999999	25.99	9.07
	109.4302579062114	109.4302579062114	471318	83455.19	25.98	9.07
	109.3735979596329	109.3735979596329	471624	83455.78	25.97	9.08
	109.6761099764865	109.6761099764865	471931	83452.63	25.96	9.08
	109.2708430016691	109.2708430016691	472238	83456.85000000001	25.95	9.07
	109.4657906583282	109.4657906583282	472544	83454.82000000001	25.93	9.07
	109.7270101594841	109.7270101594841	472851	83452.10000000001	25.9	9.06
	109.865306939145	109.865306939145	473157	83450.66	25.9	9.050000000000001
	109.6857137551492	109.6857137551492	473463	83452.53	25.89	9.039999999999999
	110.1630388124543	110.1630388124543	473771	83447.56	25.88	9.050000000000001
	110.200496335221	110.200496335221	474077	83447.17	25.86	9.06
	109.8509008920698	109.8509008920698	474383	83450.81	25.83	9.07
	109.9613480405905	109.9613480405905	474690	83449.66	25.82	9.09
	110.0679552673326	110.0679552673326	475000	83448.55	25.8	9.08
	109.6521005897533	109.6521005897533	475307	83452.88	25.79	9.08
	109.6501798425083	109.6501798425083	475613	83452.89999999999	25.78	9.08
	109.7154855560544	109.7154855560544	475920	83452.22	25.77	9.08
	109.2458747440146	109.2458747440146	476226	83457.11	25.75	9.08
	109.3265417562313	109.3265417562313	476532	83456.27	25.77	9.08
	109.6165668544947	109.6165668544947	476839	83453.25	25.77	9.07
	109.4437027092873	109.4437027092873	477146	83455.05	25.77	9.07
	109.4696320481619	109.4696320481619	477452	83454.78	25.77	9.06
	109.7481386503294	109.7481386503294	477759	83451.88	25.78	9.050000000000001
	110.1947336258535	110.1947336258535	478065	83447.23	25.79	9.050000000000001
	109.9911210601799	109.9911210601799	478372	83449.35000000001	25.78	9.050000000000001
	110.29942361514	110.29942361514	478679	83446.14	25.76	9.050000000000001
	110.0727574343918	110.0727574343918	478985	83448.5	25.75	9.06
	110.104451822848	110.104451822848	479292	83448.17	25.75	9.07
	110.1668806000684	110.1668806000684	479602	83447.52	25.74	9.07
	110.2485191051255	110.2485191051255	479908	83446.67	25.73	9.08
	109.8701089616764	109.8701089616764	480215	83450.61	25.72	9.08
	110.104451822848	110.104451822848	480522	83448.17	25.7	9.08
	110.0497070637517	110.0497070637517	480828	83448.74000000001	25.68	9.09
	110.1054122611904	110.1054122611904	481134	83448.16	25.64	9.1
	111.1783074338388	111.1783074338388	481441	83436.99000000001	25.62	9.09
	110.5818065644823	110.5818065644823	481760	83443.2	25.61	9.06
	110.104451822848	110.104451822848	482069	83448.17	25.59	9.06
	110.3935499491755	110.3935499491755	482375	83445.16	25.59	9.06
	110.47519120237	110.47519120237	482682	83444.31	25.61	9.08
	110.7940818161721	110.7940818161721	482989	83440.99000000001	25.61	9.08
	111.0563134249027	111.0563134249027	483295	83438.25999999999	25.6	9.1
	111.2657218230441	111.2657218230441	483602	83436.08	25.57	9.109999999999999
	112.037130952024	112.037130952024	483912	83428.05	25.55	9.119999999999999
	112.1504961542189	112.1504961542189	484218	83426.87	25.53	9.15
	112.5261521162412	112.5261521162412	484526	83422.96000000001	25.51	9.15
	112.9316150581396	112.9316150581396	484832	83418.74000000001	25.51	9.140000000000001
	113.7983499412919	113.7983499412919	485138	83409.72	25.53	9.109999999999999
	114.6238696921086	114.6238696921086	485445	83401.13	25.55	9.07
	115.8647422354942	115.8647422354942	485751	83388.22	25.58	9.039999999999999
	116.1425521517585	116.1425521517585	486057	83385.33	25.59	9.039999999999999
	116.9472081633975	116.9472081633975	486365	83376.96000000001	25.62	9.050000000000001
	117.614463000249	117.614463000249	486671	83370.02	25.63	9.06
	118.1461989817764	118.1461989817764	486977	83364.49000000001	25.64	9.06
	118.5645018143246	118.5645018143246	487284	83360.14	25.65	9.06
	118.5616168782267	118.5616168782267	487590	83360.17	25.66	9.07
	118.7347152309771	118.7347152309771	487897	83358.37	25.67	9.07
	119.1424756002106	119.1424756002106	488204	83354.13	25.69	9.07
	119.2838511140974	119.2838511140974	488514	83352.66	25.71	9.07
	119.2819276178098	119.2819276178098	488820	83352.67999999999	25.72	9.07
	119.440617908708	119.440617908708	489127	83351.03	25.74	9.050000000000001
	119.5050568517774	119.5050568517774	489434	83350.36	25.78	9.039999999999999
	119.6502871780071	119.6502871780071	489740	83348.85000000001	25.79	9.02
	119.7483915546427	119.7483915546427	490047	83347.83	25.81	9.029999999999999
	119.7137663173726	119.7137663173726	490353	83348.19	25.82	9.029999999999999
	119.7358879762096	119.7358879762096	490659	83347.96000000001	25.83	9.039999999999999
	119.8820851135264	119.8820851135264	490967	83346.44	25.81	9.050000000000001
	119.7647424230112	119.7647424230112	491273	83347.66	25.78	9.06
	119.1184324407251	119.1184324407251	491579	83354.38	25.71	9.06
	119.6050827010685	119.6050827010685	491886	83349.32000000001	25.64	9.06
	119.2598074499262	119.2598074499262	492192	83352.91	25.58	9.06
	119.3963766032356	119.3963766032356	492498	83351.49000000001	25.54	9.06
	119.2136438553267	119.2136438553267	492806	83353.39	25.49	9.06
	119.4483120784534	119.4483120784534	493116	83350.95	25.45	9.06
	119.7089572707182	119.7089572707182	493422	83348.24000000001	25.41	9.050000000000001
	119.979231018878	119.979231018878	493729	83345.42999999999	25.39	9.050000000000001
	120.0475225435193	120.0475225435193	494035	83344.72	25.38	9.06
	119.7810933310738	119.7810933310738	494342	83347.49000000001	25.38	9.07
	119.9080546737777	119.9080546737777	494649	83346.17	25.39	9.08
	119.7618569727661	119.7618569727661	494955	83347.69	25.42	9.09
	119.1934473821729	119.1934473821729	495261	83353.60000000001	25.48	9.09
	119.3742560594807	119.3742560594807	495568	83351.72	25.52	9.1
	119.2492282648814	119.2492282648814	495875	83353.02	25.54	9.1
	119.4713946404284	119.4713946404284	496181	83350.71000000001	25.55	9.09
	119.6281658003223	119.6281658003223	496488	83349.08	25.57	9.09
	121.8146862727565	121.8146862727565	496794	83326.35000000001	25.6	9.09
	119.7810933310738	119.7810933310738	497100	83347.49000000001	25.61	9.07
	119.5454517274831	119.5454517274831	497412	83349.94	25.63	9.07
	119.3646384544165	119.3646384544165	497718	83351.82000000001	25.63	9.06
	119.7993679223425	119.7993679223425	498024	83347.3	25.63	9.07
	120.1321665209606	120.1321665209606	498331	83343.84	25.61	9.08
	120.1985358381958	120.1985358381958	498637	83343.14999999999	25.62	9.09
	120.0494462584695	120.0494462584695	498944	83344.7	25.63	9.1
	120.6063848406525	120.6063848406525	499251	83338.91	25.63	9.09
	121.1518252881333	121.1518252881333	499557	83333.24000000001	25.63	9.08
	121.709817128831	121.709817128831	499863	83327.44	25.63	9.07
	122.4622172434444	122.4622172434444	500170	83319.62	25.62	9.06
	123.2387591985153	123.2387591985153	500476	83311.55	25.58	9.050000000000001
	124.1664929683005	124.1664929683005	500783	83301.91	25.56	9.029999999999999
	125.6911795063641	125.6911795063641	501090	83286.07000000001	25.53	9.01
	126.2177770640605	126.2177770640605	501396	83280.60000000001	25.52	9.02
	126.8705456183901	126.8705456183901	501702	83273.82000000001	25.48	9.02
	127.5464876829851	127.5464876829851	502014	83266.8	25.42	9.02
	127.8921879717854	127.8921879717854	502321	83263.21000000001	25.4	9.02
	128.3736942588737	128.3736942588737	502627	83258.21000000001	25.36	9.029999999999999
	128.3823616873694	128.3823616873694	502934	83258.12	25.34	9.029999999999999
	128.6452789845922	128.6452789845922	503240	83255.39	25.31	9.039999999999999
	128.8484931567393	128.8484931567393	503546	83253.28	25.28	9.039999999999999
	128.4565168092058	128.4565168092058	503854	83257.35000000001	25.26	9.039999999999999
	129.0680869255953	129.0680869255953	504160	83251	25.25	9.029999999999999
	128.9688835909702	128.9688835909702	504466	83252.03	25.24	9
	129.3541474388616	129.3541474388616	504773	83248.03	25.26	8.98
	129.5333026328977	129.5333026328977	505079	83246.17	25.26	8.970000000000001
	129.3474051321132	129.3474051321132	505385	83248.10000000001	25.27	8.98
	128.8687185993371	128.8687185993371	505693	83253.07000000001	25.28	8.99
	128.9611785387436	128.9611785387436	505999	83252.11	25.29	8.99
	128.8118948911675	128.8118948911675	506309	83253.66	25.29	9
	128.6760978012016	128.6760978012016	506615	83255.07000000001	25.28	9
	128.7560347638803	128.7560347638803	506923	83254.24000000001	25.28	8.99
	128.9293952914313	128.9293952914313	507229	83252.44	25.29	8.99
	128.5865310059702	128.5865310059702	507535	83256	25.28	8.99
	128.4584429271397	128.4584429271397	507842	83257.33	25.29	8.99
	129.0632711959965	129.0632711959965	508148	83251.05	25.29	8.99
	129.2963564570955	129.2963564570955	508454	83248.63	25.28	8.99
	129.2260447644476	129.2260447644476	508762	83249.36	25.27	9
	129.4986270622302	129.4986270622302	509068	83246.53	25.25	9
	129.2742033788583	129.2742033788583	509374	83248.86	25.23	9.01
	129.5227073007017	129.5227073007017	509681	83246.28	25.21	9.01
	129.3204359725827	129.3204359725827	509987	83248.38	25.19	9.01
	128.9457684607159	128.9457684607159	510294	83252.27	25.18	9.01
	128.8032269100248	128.8032269100248	510601	83253.75	25.18	9.01
	128.4940762083165	128.4940762083165	510911	83256.96000000001	25.18	9.02
	128.3842877841033	128.3842877841033	511217	83258.10000000001	25.17	9.029999999999999
	128.4478492853006	128.4478492853006	511523	83257.44	25.16	9.029999999999999
	128.4324403814576	128.4324403814576	511842	83257.60000000001	25.16	9.029999999999999
	128.351544214489	128.351544214489	512150	83258.44	25.17	9.029999999999999
	128.1936068786749	128.1936068786749	512457	83260.08	25.18	9.029999999999999
	128.5037068572009	128.5037068572009	512763	83256.86	25.18	9.039999999999999
	128.6269803789377	128.6269803789377	513070	83255.58	25.17	9.050000000000001
	129.0016301612653	129.0016301612653	513377	83251.69	25.16	9.06
	129.1778864942947	129.1778864942947	513683	83249.86	25.15	9.07
	129.849243831487	129.849243831487	513989	83242.89	25.15	9.07
	130.2008421573637	130.2008421573637	514296	83239.24000000001	25.14	9.08
	130.352083245782	130.352083245782	514603	83237.67	25.13	9.07
	131.3308974724851	131.3308974724851	514909	83227.50999999999	25.13	9.050000000000001
	131.8588996220739	131.8588996220739	515216	83222.03	25.12	9.029999999999999
	132.7367466043751	132.7367466043751	515526	83212.92	25.13	8.99
	133.6175993706038	133.6175993706038	515832	83203.78	25.14	8.960000000000001
	135.30252698349	135.30252698349	516140	83186.3	25.15	8.93
	136.0959769200237	136.0959769200237	516446	83178.07000000001	25.18	8.93
	136.3813717980352	136.3813717980352	516752	83175.11	25.18	8.94
	137.3803490762744	137.3803490762744	517059	83164.75	25.17	8.949999999999999
	137.5462167834951	137.5462167834951	517365	83163.03	25.18	8.949999999999999
	137.87314241683	137.87314241683	517671	83159.64	25.19	8.949999999999999
	138.1836882387124	138.1836882387124	517979	83156.42	25.19	8.960000000000001
	138.2415555017379	138.2415555017379	518285	83155.82000000001	25.19	8.960000000000001
	138.6312080117889	138.6312080117889	518591	83151.78	25.17	8.949999999999999
	138.3370375722144	138.3370375722144	518898	83154.83	25.15	8.949999999999999
	138.4383079133277	138.4383079133277	519204	83153.78	25.13	8.93
	138.2917075316813	138.2917075316813	519511	83155.3	25.12	8.9
	138.2058706308009	138.2058706308009	519821	83156.19	25.08	8.880000000000001
	138.795177437438	138.795177437438	520128	83150.08	25.06	8.859999999999999
	139.065253424931	139.065253424931	520434	83147.28	25.05	8.859999999999999
	138.4450593235185	138.4450593235185	520740	83153.71000000001	25.05	8.880000000000001
	138.5135382948646	138.5135382948646	521048	83153	25.07	8.890000000000001
	138.7739576399362	138.7739576399362	521354	83150.3	25.13	8.890000000000001
	138.5511538006009	138.5511538006009	521660	83152.61	25.29	8.9
	138.6447112254909	138.6447112254909	521967	83151.64	25.48	8.9
	138.5106448031191	138.5106448031191	522273	83153.03	25.66	8.890000000000001
	138.545366786047	138.545366786047	522579	83152.67	25.79	8.890000000000001
	138.6553209123815	138.6553209123815	522887	83151.53	25.82	8.890000000000001
	138.529934771544	138.529934771544	523193	83152.83	25.82	8.890000000000001
	138.4865324202382	138.4865324202382	523500	83153.28	25.85	8.880000000000001
	138.1277503568388	138.1277503568388	523806	83157	25.88	8.880000000000001
	138.716085804582	138.716085804582	524112	83150.89999999999	25.9	8.859999999999999
	139.1115532525608	139.1115532525608	524423	83146.8	25.95	8.859999999999999
	138.7141567519653	138.7141567519653	524730	83150.92	25.97	8.859999999999999
	139.0285996203476	139.0285996203476	525036	83147.66	25.91	8.880000000000001
	138.89163190463	138.89163190463	525342	83149.08	25.86	8.890000000000001
	138.3447533541643	138.3447533541643	525649	83154.75	25.82	8.9
	138.5810534549553	138.5810534549553	525956	83152.3	25.78	8.91
	138.3428244078464	138.3428244078464	526262	83154.77	25.72	8.91
	138.6794338992671	138.6794338992671	526569	83151.28	25.67	8.92
	138.5347572722837	138.5347572722837	526875	83152.78	25.6	8.93
	137.857711941783	137.857711941783	527181	83159.8	25.53	8.93
	138.267595932231	138.267595932231	527489	83155.55	25.46	8.93
	138.7845675303358	138.7845675303358	527795	83150.19	25.42	8.93
	138.9794066696587	138.9794066696587	528101	83148.17	25.38	8.94
	138.9398596559751	138.9398596559751	528408	83148.58	25.37	8.94
	139.4887157825026	139.4887157825026	528714	83142.89	25.36	8.949999999999999
	139.5755336760094	139.5755336760094	529025	83141.99000000001	25.37	8.949999999999999
	139.792583303558	139.792583303558	529332	83139.74000000001	25.43	8.949999999999999
	140.1533834873232	140.1533834873232	529638	83136	25.43	8.960000000000001
	140.4148309855342	140.4148309855342	529944	83133.28999999999	25.44	8.949999999999999
	140.6048932832821	140.6048932832821	530251	83131.32000000001	25.39	8.93
	140.8991627455763	140.8991627455763	530557	83128.27	25.32	8.91
	141.8081023580367	141.8081023580367	530864	83118.85000000001	25.26	8.869999999999999
	142.8397333119372	142.8397333119372	531171	83108.16	25.24	8.83
	143.5549228528321	143.5549228528321	531477	83100.75	25.23	8.81
	144.6862548134133	144.6862548134133	531783	83089.03	25.21	8.800000000000001
	145.4460527532505	145.4460527532505	532090	83081.16	25.19	8.81
	146.1315856455408	146.1315856455408	532397	83074.06	25.16	8.82
	146.6259850365486	146.6259850365486	532703	83068.94	25.1	8.83
	147.1378038617918	147.1378038617918	533010	83063.64	25.07	8.83
	147.7056785337586	147.7056785337586	533320	83057.75999999999	25.03	8.83
	148.0263363895394	148.0263363895394	533626	83054.44	25.02	8.84
	148.2311017969324	148.2311017969324	533933	83052.32000000001	24.99	8.84
	148.4136573347728	148.4136573347728	534240	83050.42999999999	24.97	8.85
	148.2195111360681	148.2195111360681	534546	83052.44	24.93	8.85
	148.3238278014005	148.3238278014005	534852	83051.36	24.92	8.84
	148.1036056237521	148.1036056237521	535159	83053.64	24.9	8.84
	148.030199830209	148.030199830209	535465	83054.39999999999	24.88	8.82
	148.5604780744011	148.5604780744011	535772	83048.91	24.89	8.800000000000001
	149.129438651309	149.129438651309	536079	83043.02	24.92	8.779999999999999
	148.8096942832397	148.8096942832397	536385	83046.33	24.85	8.789999999999999
	148.5517846520511	148.5517846520511	536691	83049	24.75	8.81
	148.1499675894896	148.1499675894896	536998	83053.16	24.61	8.81
	148.198261642928	148.198261642928	537305	83052.66	24.47	8.83
	147.9162292613644	147.9162292613644	537612	83055.58	24.36	8.84
	148.032131551379	148.032131551379	537922	83054.38	24.26	8.85
	147.8254405263241	147.8254405263241	538228	83056.52	24.14	8.85
	147.8727664164646	147.8727664164646	538534	83056.03	24.08	8.85
	147.5134843001496	147.5134843001496	538842	83059.75	24.01	8.85
	147.9220243285318	147.9220243285318	539148	83055.52	23.96	8.85
	147.4497426992698	147.4497426992698	539454	83060.41	23.94	8.85
	147.8795272850398	147.8795272850398	539761	83055.96000000001	23.92	8.85
	147.7230632070983	147.7230632070983	540067	83057.58	23.94	8.85
	148.1895686877716	148.1895686877716	540374	83052.75	24	8.84
	148.158660493568	148.158660493568	540681	83053.07000000001	24.1	8.85
	148.237863024975	148.237863024975	540987	83052.25	24.24	8.85
	148.1151960852876	148.1151960852876	541293	83053.52	24.41	8.859999999999999
	148.0311656907287	148.0311656907287	541600	83054.39	24.57	8.869999999999999
	148.1074691087161	148.1074691087161	541918	83053.60000000001	24.7	8.869999999999999
	148.0446877524578	148.0446877524578	542227	83054.25	24.84	8.869999999999999
	147.8167480520127	147.8167480520127	542537	83056.61	24.96	8.869999999999999
	148.0215070918211	148.0215070918211	542843	83054.49000000001	25.05	8.869999999999999
	147.8640738811191	147.8640738811191	543151	83056.12	25.09	8.869999999999999
	148.6676978720137	148.6676978720137	543457	83047.8	25.12	8.869999999999999
	148.2175793611983	148.2175793611983	543763	83052.46000000001	25.13	8.869999999999999
	148.0833223640263	148.0833223640263	544070	83053.85000000001	25.15	8.859999999999999
	147.903673299607	147.903673299607	544376	83055.71000000001	25.17	8.869999999999999
	148.3344527375391	148.3344527375391	544684	83051.25	25.2	8.880000000000001
	148.1258206925366	148.1258206925366	544990	83053.41	25.21	8.890000000000001
	148.557580265707	148.557580265707	545296	83048.94	25.27	8.9
	148.4522940614358	148.4522940614358	545603	83050.03	25.32	8.9
	148.9922654935542	148.9922654935542	545909	83044.44	25.36	8.890000000000001
	149.6433798125151	149.6433798125151	546215	83037.7	25.33	8.890000000000001
	150.4114664346792	150.4114664346792	546523	83029.75	25.22	8.880000000000001
	150.2935908524076	150.2935908524076	546833	83030.97	24.97	8.869999999999999
	150.8675290876828	150.8675290876828	547139	83025.03	24.74	8.85
	151.7807133764545	151.7807133764545	547445	83015.58	24.55	8.82
	153.6064865262321	153.6064865262321	547752	82996.69	24.4	8.800000000000001
	154.4059616220958	154.4059616220958	548059	82988.42	24.29	8.800000000000001
	154.9145041887259	154.9145041887259	548365	82983.16	24.19	8.81
	155.3844084189653	155.3844084189653	548672	82978.3	24.1	8.81
	155.9162325552689	155.9162325552689	548978	82972.8	24.03	8.82
	156.4132843149503	156.4132843149503	549284	82967.66	23.96	8.83
	156.677297526046	156.677297526046	549592	82964.92999999999	23.91	8.83
	156.7643371146854	156.7643371146854	549898	82964.03	23.87	8.84
	157.0728531523338	157.0728531523338	550205	82960.84	23.81	8.84
	156.8629833403964	156.8629833403964	550511	82963.00999999999	23.79	8.85
	156.7034092846343	156.7034092846343	550817	82964.66	23.76	8.85
	156.8668518492534	156.8668518492534	551124	82962.97	23.74	8.83
	157.1376529858032	157.1376529858032	551435	82960.17	23.73	8.81
	157.0206268741898	157.0206268741898	551741	82961.38	23.71	8.800000000000001
	157.6589758012037	157.6589758012037	552047	82954.78	23.71	8.800000000000001
	157.6483361570802	157.6483361570802	552354	82954.89	23.73	8.81
	157.292401376647	157.292401376647	552660	82958.57000000001	23.66	8.81
	156.9684010006657	156.9684010006657	552967	82961.92	23.53	8.82
	156.9751709984835	156.9751709984835	553274	82961.85000000001	23.46	8.83
	157.0486742695612	157.0486742695612	553580	82961.09	23.45	8.84
	156.901668528836	156.901668528836	553886	82962.61	23.49	8.84
	156.6125021175503	156.6125021175503	554193	82965.60000000001	23.53	8.85
	156.5660819093033	156.5660819093033	554500	82966.08	23.57	8.85
	156.4983863452649	156.4983863452649	554807	82966.78	23.58	8.85
	156.2169735017009	156.2169735017009	555113	82969.69	23.6	8.85
	156.4103831283044	156.4103831283044	555419	82967.69	23.58	8.84
	156.6115350266173	156.6115350266173	555729	82965.61	23.57	8.83
	156.8533120779722	156.8533120779722	556037	82963.11	23.57	8.83
	157.0061196465177	157.0061196465177	556343	82961.53	23.59	8.83
	157.0012839108963	157.0012839108963	556649	82961.58	23.62	8.84
	156.9577624464027	156.9577624464027	556956	82962.03	23.63	8.85
	157.0167582770988	157.0167582770988	557262	82961.42	23.66	8.85
	156.9771052848194	156.9771052848194	557569	82961.83	23.69	8.859999999999999
	156.4364938530368	156.4364938530368	557876	82967.42	23.71	8.859999999999999
	156.2759628496865	156.2759628496865	558182	82969.08	23.7	8.869999999999999
	156.5999299462546	156.5999299462546	558489	82965.73	23.65	8.869999999999999
	156.4558351958159	156.4558351958159	558795	82967.22	23.63	8.869999999999999
	157.476169704712	157.476169704712	559101	82956.67	23.59	8.880000000000001
	156.8523449524958	156.8523449524958	559409	82963.12	23.54	8.869999999999999
	156.9519596057026	156.9519596057026	559715	82962.09	23.53	8.869999999999999
	156.8339695947586	156.8339695947586	560021	82963.31	23.49	8.869999999999999
	157.1038022488157	157.1038022488157	560331	82960.52	23.47	8.890000000000001
	156.9684010006657	156.9684010006657	560638	82961.92	23.46	8.9
	157.4819729966685	157.4819729966685	560945	82956.61	23.5	8.9
	157.4461861091892	157.4461861091892	561251	82956.98	23.53	8.890000000000001
	157.7334537802568	157.7334537802568	561558	82954.00999999999	23.54	8.869999999999999
	158.5401900701697	158.5401900701697	561864	82945.67	23.55	8.84
	159.1661059502211	159.1661059502211	562170	82939.2	23.51	8.82
	159.5221396742472	159.5221396742472	562478	82935.52	23.49	8.81
	160.6938942826247	160.6938942826247	562784	82923.41	23.46	8.789999999999999
	162.0332918265556	162.0332918265556	563091	82909.57000000001	23.43	8.779999999999999
	162.7398731690757	162.7398731690757	563397	82902.27	23.4	8.77
	163.2722778920723	163.2722778920723	563703	82896.77	23.35	8.77
	164.0661230067547	164.0661230067547	564011	82888.57000000001	23.27	8.779999999999999
	164.4872861053538	164.4872861053538	564317	82884.22	23.21	8.789999999999999
	165.1195642401583	165.1195642401583	564623	82877.69	23.15	8.789999999999999
	165.4342730072211	165.4342730072211	564933	82874.44	23.1	8.789999999999999
	165.9475218922506	165.9475218922506	565240	82869.14	23.09	8.779999999999999
	165.9940067395553	165.9940067395553	565547	82868.66	23.1	8.779999999999999
	165.9881961161128	165.9881961161128	565853	82868.72	23.14	8.789999999999999
	166.0027226840967	166.0027226840967	566160	82868.57000000001	23.15	8.789999999999999
	165.778048600486	165.778048600486	566466	82870.89	23.14	8.779999999999999
	165.7577120917153	165.7577120917153	566773	82871.10000000001	23.08	8.77
	166.9731683027499	166.9731683027499	567079	82858.55	23.07	8.75
	166.3891408811304	166.3891408811304	567386	82864.58	23.07	8.75
	166.4104477918266	166.4104477918266	567693	82864.36	23.09	8.76
	166.2002871158356	166.2002871158356	567999	82866.53	23.11	8.779999999999999
	166.0530816954121	166.0530816954121	568305	82868.05	23.14	8.789999999999999
	165.9513956172846	165.9513956172846	568612	82869.10000000001	23.14	8.789999999999999
	166.3387793598514	166.3387793598514	568919	82865.10000000001	23.09	8.800000000000001
	166.10150417638	166.10150417638	569229	82867.55	23.02	8.800000000000001
	165.7364072435521	165.7364072435521	569535	82871.32000000001	22.95	8.800000000000001
	165.8942583987024	165.8942583987024	569842	82869.69	22.89	8.800000000000001
	165.7131656677842	165.7131656677842	570148	82871.56	22.83	8.81
	165.429431222622	165.429431222622	570455	82874.49000000001	22.78	8.81
	165.3800452183533	165.3800452183533	570762	82875	22.74	8.81
	165.4914063280029	165.4914063280029	571068	82873.85000000001	22.69	8.81
	165.3887603692934	165.3887603692934	571375	82874.91	22.66	8.800000000000001
	165.8671425999706	165.8671425999706	571681	82869.97	22.63	8.800000000000001
	165.9262164443376	165.9262164443376	572000	82869.36	22.63	8.800000000000001
	165.8681110194697	165.8681110194697	572309	82869.96000000001	22.62	8.81
	165.8390584948127	165.8390584948127	572615	82870.25999999999	22.61	8.82
	165.7054184936713	165.7054184936713	572922	82871.64	22.6	8.83
	165.8041956304595	165.8041956304595	573229	82870.62	22.58	8.84
	165.7470596592171	165.7470596592171	573535	82871.21000000001	22.56	8.85
	165.5872751912806	165.5872751912806	573888	82872.86	22.53	8.85
	165.5708127642865	165.5708127642865	574194	82873.03	22.51	8.869999999999999
	165.9068479137471	165.9068479137471	574500	82869.56	22.5	8.859999999999999
	166.7416820625869	166.7416820625869	574808	82860.94	22.49	8.869999999999999
	166.0937565560588	166.0937565560588	575114	82867.63	22.47	8.869999999999999
	166.2341835560115	166.2341835560115	575421	82866.17999999999	22.46	8.869999999999999
	166.1586431511865	166.1586431511865	575727	82866.96000000001	22.46	8.880000000000001
	166.4181957760474	166.4181957760474	576033	82864.28	22.45	8.890000000000001
	166.5102037692518	166.5102037692518	576340	82863.33	22.43	8.890000000000001
	166.7881723851996	166.7881723851996	576647	82860.46000000001	22.41	8.9
	166.758147348524	166.758147348524	576953	82860.77	22.39	8.890000000000001
	167.1581692959617	167.1581692959617	577260	82856.64	22.37	8.890000000000001
	167.7877918594144	167.7877918594144	577566	82850.14	22.33	8.890000000000001
	168.2401877507005	168.2401877507005	577872	82845.47	22.31	8.880000000000001
	169.1518528333697	169.1518528333697	578180	82836.06	22.28	8.869999999999999
	169.9648016356806	169.9648016356806	578492	82827.67	22.25	8.85
	171.0123807726961	171.0123807726961	578798	82816.86	22.26	8.83
	172.5544885091695	172.5544885091695	579104	82800.95	22.26	8.82
	172.6155597451286	172.6155597451286	579411	82800.32000000001	22.26	8.83
	173.3523356971299	173.3523356971299	579718	82792.72	22.26	8.83
	173.8458267078504	173.8458267078504	580024	82787.63	22.26	8.84
	174.2530567003954	174.2530567003954	580331	82783.42999999999	22.26	8.85
	174.5914641394389	174.5914641394295	580637	82779.94	22.26	8.859999999999999
	174.7795833543423	174.7795833543423	580943	82778	22.25	8.859999999999999
	175.07340891521	175.07340891521	581251	82774.97	22.25	8.85
	175.4778036397637	175.4778036397637	581557	82770.8	22.24	8.84
	175.2809369919252	175.2809369919252	581863	82772.83	22.24	8.83
	175.4554982629166	175.4554982629166	582170	82771.03	22.24	8.83
	175.5185353878352	175.5185353878352	582476	82770.38	22.24	8.82
	175.3614285721883	175.3614285721883	582788	82772	22.23	8.800000000000001
	175.6281244075117	175.6281244075117	583095	82769.25	22.23	8.789999999999999
	175.8366394066276	175.8366394066276	583401	82767.10000000001	22.23	8.800000000000001
	175.5709051396863	175.5709051396863	583707	82769.84	22.27	8.81
	175.5961203504292	175.5961203504292	584014	82769.58	22.32	8.82
	175.51465616313	175.51465616313	584321	82770.42	22.36	8.84
	175.3100302233294	175.3100302233294	584627	82772.53	22.41	8.85
	175.2605718046136	175.2605718046136	584934	82773.03999999999	22.44	8.85
	175.0811668592535	175.0811668592535	585240	82774.89	22.45	8.859999999999999
	175.1189869642513	175.1189869642513	585546	82774.5	22.45	8.85
	174.9764353676496	174.9764353676496	585853	82775.97	22.45	8.85
	174.8765540713913	174.8765540713913	586160	82777	22.42	8.859999999999999
	174.7310985186663	174.7310985186663	586466	82778.5	22.37	8.859999999999999
	174.4285610175989	174.4285610175989	586773	82781.62	22.32	8.859999999999999
	174.6380086112764	174.6380086112764	587079	82779.46000000001	22.27	8.859999999999999
	175.1121987246599	175.1121987246599	587390	82774.57000000001	22.23	8.859999999999999
	174.984193200141	174.984193200141	587698	82775.89	22.19	8.859999999999999
	175.0094062173718	175.0094062173718	588004	82775.63	22.16	8.869999999999999
	174.7960682778676	174.7960682778676	588310	82777.83	22.12	8.869999999999999
	175.025891702679	175.025891702679	588617	82775.46000000001	22.1	8.880000000000001
	174.8348564921835	174.8348564921835	588923	82777.42999999999	22.07	8.880000000000001
	175.2440857456459	175.2440857456459	589231	82773.21000000001	22.03	8.880000000000001
	174.7592196809011	174.7592196809011	589537	82778.21000000001	22.01	8.890000000000001
	175.2062649391063	175.2062649391063	589843	82773.60000000001	21.99	8.890000000000001
	174.438257521855	174.438257521855	590150	82781.52	21.97	8.9
	175.0714694305941	175.0714694305941	590456	82774.99000000001	21.94	8.9
	175.9384746562211	175.9384746562211	590763	82766.05	21.92	8.9
	174.9017666862134	174.9017666862134	591070	82776.74000000001	21.91	8.890000000000001
	175.0549838338747	175.0549838338747	591376	82775.16	21.9	8.9
	175.1112289767067	175.1112289767067	591687	82774.58	21.9	8.9
	175.3236071075989	175.3236071075989	591994	82772.39	21.89	8.91
	175.8094835997696	175.8094835997696	592301	82767.38	21.86	8.92
	175.8317901473863	175.8317901473863	592607	82767.14999999999	21.84	8.93
	176.2837560903903	176.2837560903903	592914	82762.49000000001	21.82	8.92
	176.6853134740623	176.6853134740623	593220	82758.35000000001	21.81	8.9
	176.979222074724	176.979222074724	593526	82755.32000000001	21.78	8.890000000000001
	177.7300566510345	177.7300566510345	593833	82747.58	21.77	8.880000000000001
	178.1317001571729	178.1317001571729	594140	82743.44	21.77	8.869999999999999
	179.1320322693684	179.1320322693684	594446	82733.13	21.78	8.859999999999999
	180.6653219073218	180.6653219073218	594753	82717.33	21.8	8.83
	181.9096776656293	181.9096776656293	595059	82704.50999999999	21.81	8.82
	182.0086924295006	182.0086924295006	595365	82703.49000000001	21.84	8.83
	183.017366810794	183.017366810794	595673	82693.10000000001	21.87	8.84
	183.4183543479658	183.4183543479658	595979	82688.97	21.89	8.85
	183.6445878589065	183.6445878589065	596290	82686.64	21.92	8.84
	184.0601781991611	184.0601781991611	596597	82682.36	21.92	8.85
	184.036873390293	184.036873390293	596903	82682.60000000001	21.92	8.859999999999999
	184.3495529491522	184.3495529491522	597210	82679.38	21.92	8.859999999999999
	184.2767225645689	184.2767225645689	597517	82680.13	21.91	8.869999999999999
	184.4515168086124	184.4515168086124	597823	82678.33	21.91	8.869999999999999
	183.863060897094	183.863060897094	598129	82684.39	21.92	8.869999999999999
	183.7455700726825	183.7455700726825	598436	82685.60000000001	21.92	8.869999999999999
	183.9387998686814	183.9387998686814	598743	82683.61	21.89	8.85
	184.2068061351405	184.2068061351405	599050	82680.85000000001	21.88	8.83
	184.8253974799429	184.8253974799429	599356	82674.48	21.88	8.83
	184.4427769888382	184.4427769888382	599662	82678.42	21.92	8.85
	184.4515168086124	184.4515168086124	599969	82678.33	21.92	8.859999999999999
	183.9873509387917	183.9873509387917	600275	82683.11	21.91	8.859999999999999
	184.3942226407392	184.3942226407392	600582	82678.92	21.9	8.869999999999999
	184.2835200338605	184.2835200338605	600894	82680.06	21.88	8.869999999999999
	184.1436877587508	184.1436877587508	601200	82681.5	21.87	8.859999999999999
	184.1436877587508	184.1436877587508	601506	82681.5	21.86	8.859999999999999
	184.1640797850066	184.1640797850066	601814	82681.28999999999	21.86	8.859999999999999
	184.0504678523422	184.0504678523422	602133	82682.46000000001	21.84	8.859999999999999
	184.0504678523422	184.0504678523422	602442	82682.46000000001	21.84	8.859999999999999
	184.1009618084036	184.1009618084036	602748	82681.94	21.82	8.859999999999999
	184.0232789556395	184.0232789556395	603055	82682.74000000001	21.82	8.859999999999999
	184.3514951035065	184.3514951035065	603362	82679.36	21.82	8.859999999999999
	184.5058981638553	184.5058981638553	603668	82677.77	21.82	8.869999999999999
	184.6369978761969	184.6369978761969	603974	82676.42	21.8	8.880000000000001
	184.4709386708737	184.4709386708737	604281	82678.13	21.79	8.880000000000001
	184.2271983522058	184.2271983522058	604588	82680.64	21.78	8.890000000000001
	184.3514951035065	184.3514951035065	604894	82679.36	21.77	8.890000000000001
	184.19224030356	184.19224030356	605206	82681	21.76	8.890000000000001
	184.5612510649573	184.5612510649573	605512	82677.2	21.75	8.9
	184.3000282020857	184.3000282020857	605818	82679.89	21.74	8.9
	184.8671568673983	184.8671568673983	606126	82674.05	21.71	8.9
	185.3148725897522	185.3148725897522	606432	82669.44	21.68	8.890000000000001
	184.2291404713262	184.2291404713262	606739	82680.62	21.66	8.890000000000001
	184.5214357744578	184.5214357744578	607045	82677.61	21.66	8.880000000000001
	183.8174237222337	183.8174237222337	607351	82684.86	21.66	8.869999999999999
	182.3494308120384	NAN	607659	82699.98	21.66	8.869999999999999
	183.1299904429814	NAN	607965	82691.94	21.64	8.859999999999999
	182.5736868316428	NAN	608271	82697.67	21.64	8.869999999999999
	182.7008656362763	NAN	608578	82696.36	21.63	8.869999999999999
	180.316904608812	NAN	608884	82720.92	21.63	8.859999999999999
	179.6162424160379	NAN	609190	82728.14	21.63	8.85
	177.9114723743384	NAN	609498	82745.71000000001	21.63	8.84
	177.5903601682614	NAN	609809	82749.02	21.64	8.83
	175.0578930538936	NAN	610115	82775.13	21.64	8.84
	174.4178948790224	NAN	610422	82781.73	21.63	8.84
	173.4124446550566	NAN	610728	82792.10000000001	21.64	8.85
	172.8268898773147	NAN	611035	82798.14	21.64	8.85
	173.199157226668	NAN	611342	82794.3	21.66	8.859999999999999
	171.1916775082323	NAN	611648	82815.00999999999	21.67	8.859999999999999
	169.773909739192	NAN	611954	82829.64	21.68	8.85
	169.4328371644962	NAN	612261	82833.16	21.7	8.85
	169.1799507396141	NAN	612568	82835.77	21.72	8.85
	167.6134289556979	NAN	612875	82851.94	21.73	8.85
	165.7964483517462	NAN	613181	82870.7	21.76	8.859999999999999
	165.3858553177297	NAN	613487	82874.94	21.8	8.859999999999999
	164.5996007082003	NAN	613794	82883.06	21.91	8.869999999999999
	164.2229668794825	NAN	614100	82886.95	22.03	8.869999999999999
	164.138735457232	NAN	614412	82887.82000000001	22.16	8.880000000000001
	162.8918462296934	NAN	614719	82900.7	22.27	8.880000000000001
	161.929730646482	NAN	615025	82910.64	22.38	8.880000000000001
	160.6213189233198	NAN	615331	82924.16	22.5	8.869999999999999
	159.9091541797808	NAN	615639	82931.52	22.64	8.880000000000001
	158.9977704644212	NAN	615945	82940.94	22.75	8.869999999999999
	157.7450608121323	NAN	616251	82953.89	22.86	8.880000000000001
	156.863950467403	NAN	616558	82963	22.96	8.880000000000001
	157.0206268741898	NAN	616864	82961.38	23.05	8.880000000000001
	157.4587598588138	NAN	617170	82956.85000000001	23.14	8.880000000000001
	156.8803916477252	NAN	617478	82962.83	23.23	8.890000000000001
	155.7044648265086	NAN	617784	82974.99000000001	23.36	8.880000000000001
	154.0985343430967	NAN	618090	82991.60000000001	23.44	8.880000000000001
	152.656326873602	NAN	618397	83006.52	23.48	8.890000000000001
	152.8032400601908	NAN	618708	83005	23.55	8.880000000000001
	151.0375942469618	NAN	619016	83023.27	23.6	8.880000000000001
	149.8878054311045	NAN	619322	83035.17	23.63	8.880000000000001
	150.4810333193982	NAN	619628	83029.03	23.66	8.890000000000001
	148.6773573969948	NAN	619935	83047.7	23.66	8.890000000000001
	147.2932885983855	NAN	620241	83062.03	23.67	8.890000000000001
	145.9577819758545	NAN	620548	83075.86	23.68	8.890000000000001
	145.7598443666488	NAN	620855	83077.91	23.69	8.880000000000001
	146.0688226922211	NAN	621161	83074.71000000001	23.71	8.890000000000001
	144.4072653821574	NAN	621467	83091.92	23.76	8.869999999999999
	142.7084786974322	NAN	621774	83109.52	23.8	8.84
	142.2954293860561	NAN	622081	83113.8	23.85	8.83
	140.8943385524176	NAN	622387	83128.32000000001	23.91	8.81
	140.2749408409869	NAN	622694	83134.74000000001	23.98	8.82
	139.2716759423026	NAN	623000	83145.14	24.06	8.83
	139.0131664991136	NAN	623311	83147.82000000001	24.13	8.84
	138.3495757223666	NAN	623619	83154.7	24.19	8.84
	138.6910081636186	NAN	623925	83151.16	24.25	8.84
	137.2067709641844	NAN	624231	83166.55	24.34	8.85
	135.5377563455513	NAN	624538	83183.86	24.42	8.85
	135.1290023898121	NAN	624844	83188.10000000001	24.49	8.85
	134.2161438197288	NAN	625152	83197.57000000001	24.54	8.85
	132.7704751697163	NAN	625458	83212.57000000001	24.6	8.85
	132.220238810024	NAN	625764	83218.28	24.67	8.84
	130.7229754462258	NAN	626071	83233.82000000001	24.74	8.82
	130.8472529843868	NAN	626377	83232.53	24.78	8.83
	129.7326906279656	NAN	626683	83244.10000000001	24.83	8.82
	129.0574923250335	NAN	626991	83251.11	24.85	8.82
	127.8565578741304	NAN	627297	83263.58	24.87	8.83
	126.2254789791217	NAN	627608	83280.52	24.9	8.83
	125.9588052962955	NAN	627915	83283.28999999999	24.92	8.83
	125.3725453992296	NAN	628221	83289.38	24.94	8.83
	124.8662273389915	NAN	628528	83294.64	24.95	8.84
	124.1616807414836	NAN	628835	83301.96000000001	24.98	8.84
	123.6150341528044	NAN	629141	83307.64	24.99	8.83
	122.130265656048	NAN	629447	83323.07000000001	24.99	8.83
	121.2047363236573	NAN	629754	83332.69	25	8.83
	120.5582881549619	NAN	630061	83339.41	25	8.83
	119.9917350490713	NAN	630367	83345.3	24.99	8.83
	119.2540369832993	NAN	630674	83352.97	24.98	8.83
	118.3577511902476	NAN	630980	83362.28999999999	24.98	8.83
	116.3992240931142	NAN	631287	83382.66	24.98	8.83
	116.7241636523586	NAN	631593	83379.28	24.98	8.84
	116.5751509614795	NAN	631900	83380.83	25.01	8.84
	113.3928348123467	NAN	632224	83413.94	25.06	8.84
	113.8704227212391	NAN	632534	83408.97	25.11	8.85
	113.6801522519599	NAN	632840	83410.95	25.16	8.85
	110.9535327862982	NAN	633147	83439.33	25.18	8.84
	110.2792538575932	NAN	633453	83446.35000000001	25.22	8.84
	109.4254561973322	NAN	633759	83455.24000000001	25.24	8.84
	108.2318575909778	NAN	634066	83467.67	25.25	8.83
	107.8429994765944	NAN	634373	83471.72	25.27	8.83
	106.7312771982657	NAN	634679	83483.3	25.28	8.82
	105.8616120873987	NAN	634986	83492.36	25.29	8.800000000000001
	105.3605977574786	NAN	635292	83497.58	25.29	8.779999999999999
	107.2650345897274	NAN	635598	83477.74000000001	25.29	8.789999999999999
	103.795408109662	NAN	635906	83513.89	25.3	8.800000000000001
	102.4732935086262	NAN	636212	83527.67	25.3	8.800000000000001
	103.0594820962216	NAN	636518	83521.56	25.32	8.81
	101.2425594972589	NAN	636830	83540.5	25.34	8.800000000000001
	100.7150339156219	NAN	637136	83546	25.36	8.789999999999999
	98.31866995858516	NAN	637444	83570.99000000001	25.38	8.779999999999999
	97.91025122632172	NAN	637750	83575.25	25.41	8.77
	97.29000068392611	NAN	638056	83581.72	25.42	8.77
	96.11196960951071	NAN	638363	83594.00999999999	25.43	8.77
	95.24080014657477	NAN	638669	83603.10000000001	25.46	8.779999999999999
	94.5182654693706	NAN	638976	83610.64	25.48	8.800000000000001
	93.8868298369192	NAN	639283	83617.23	25.46	8.800000000000001
	93.5668228616788	NAN	639589	83620.57000000001	25.45	8.81
	92.610724990131	NAN	639895	83630.55	25.45	8.81
	92.04556065881373	NAN	640202	83636.45	25.45	8.81
	90.88472786279543	NAN	640508	83648.57000000001	25.45	8.82
	89.73271306085525	NAN	640815	83660.60000000001	25.48	8.83
	88.74077851160675	NAN	641127	83670.96000000001	25.51	8.84
	89.45503325038445	NAN	641433	83663.5	25.59	8.83
	88.14243309196812	NAN	641740	83677.21000000001	25.64	8.83
	87.14690420329671	NAN	642046	83687.61	25.67	8.82
	85.68833744183817	NAN	642353	83702.85000000001	25.72	8.81
	84.57835410837964	NAN	642660	83714.45	25.77	8.800000000000001
	83.58717891093129	NAN	642966	83724.81	25.82	8.800000000000001
	83.05146931126419	NAN	643272	83730.41	25.83	8.789999999999999
	82.26711433215793	NAN	643579	83738.61	25.92	8.779999999999999
	81.6243940152021	NAN	643886	83745.33	25.98	8.77
	81.45511628795131	NAN	644192	83747.10000000001	26.01	8.779999999999999
	80.61070399910005	NAN	644499	83755.92999999999	25.99	8.779999999999999
	79.99013330391867	NAN	644805	83762.42	25.95	8.77
	78.47671627921186	NAN	645111	83778.25	25.9	8.75
	77.13853881946237	NAN	645419	83792.25	25.86	8.76
	76.23446384447367	NAN	645730	83801.71000000001	25.83	8.779999999999999
	75.59231946874566	NAN	646036	83808.42999999999	25.79	8.789999999999999
	74.83845138292283	NAN	646342	83816.32000000001	25.76	8.800000000000001
	73.59652088154949	NAN	646649	83829.32000000001	25.73	8.789999999999999
	73.05205441026085	NAN	646956	83835.02	25.7	8.789999999999999
	71.88780818182936	NAN	647262	83847.21000000001	25.68	8.800000000000001
	70.96629590349312	NAN	647569	83856.86	25.67	8.800000000000001
	69.98762574731703	NAN	647875	83867.11	25.66	8.81
	69.71171423142663	NAN	648181	83870	25.66	8.81
	67.81500953035109	NAN	648488	83889.87	25.66	8.81
	67.58118010264273	NAN	648795	83892.32000000001	25.67	8.81
	67.01906832629011	NAN	649101	83898.21000000001	25.67	8.81
	66.92554664606287	NAN	649408	83899.19	25.69	8.81
	64.9036968258311	NAN	649714	83920.38	25.73	8.81
	63.97837132215747	NAN	650021	83930.08	25.78	8.800000000000001
	63.08273931692375	NAN	650333	83939.47	25.85	8.779999999999999
	62.14240636390208	NAN	650639	83949.33	25.9	8.76
	61.82867339977013	NAN	650945	83952.62	25.93	8.75
	60.3307764002627	NAN	651252	83968.33	25.96	8.76
	59.70730716886794	NAN	651558	83974.87	26	8.77
	58.96379557442862	NAN	651865	83982.67	26.04	8.77
	58.09361012090515	NAN	652172	83991.8	26.14	8.77
	57.5179961855985	NAN	652478	83997.84	26.18	8.77
	56.81569955044215	NAN	652784	84005.21000000001	26.22	8.77
	55.54946395087552	NAN	653091	84018.5	26.26	8.779999999999999
	54.35395240109712	NAN	653398	84031.05	26.29	8.789999999999999
	53.6081751557828	NAN	653704	84038.88	26.29	8.789999999999999
	52.22827675589873	NAN	654011	84053.37	26.27	8.789999999999999
	51.30850177517568	NAN	654317	84063.03	26.27	8.789999999999999
	50.91625506170931	NAN	654628	84067.14999999999	26.25	8.779999999999999
	50.42312297057013	NAN	654936	84072.33	26.25	8.76
	49.53500523231138	NAN	655242	84081.66	26.27	8.77
	48.37196733550198	NAN	655548	84093.88	26.32	8.779999999999999
	47.72581635498107	NAN	655855	84100.67	26.49	8.789999999999999
	47.19010054972474	NAN	656161	84106.3	26.68	8.779999999999999
	46.28909048298032	NAN	656467	84115.77	26.87	8.789999999999999
	45.88667198477835	NAN	656775	84120	27.08	8.800000000000001
	44.7451902911	NAN	657081	84132	27.3	8.81
	44.35237516462661	NAN	657387	84136.13	27.5	8.81
	43.40704978820314	NAN	657694	84146.07000000001	27.67	8.83
	42.10720669743888	NAN	658000	84159.74000000001	27.79	8.82
	41.16885147440318	NAN	658307	84169.61	27.91	8.83
	40.86179912922589	NAN	658614	84172.84	28.01	8.81
	41.0918494140077	NAN	658920	84170.42	28.08	8.789999999999999
	39.19369477219585	NAN	659231	84190.39	28.12	8.77
	38.86772614353612	NAN	659538	84193.82000000001	28.15	8.77
	37.58966345868512	NAN	659845	84207.27	28.21	8.77
	36.21969808160839	NAN	660151	84221.69	28.27	8.75
	35.60415961563092	NAN	660458	84228.17	28.31	8.73
	34.81487101011759	NAN	660764	84236.48	28.37	8.720000000000001
	34.28683073993281	NAN	661070	84242.03999999999	28.41	8.710000000000001
	34.08645221446618	NAN	661378	84244.14999999999	28.47	8.69
	32.38205177792641	NAN	661684	84262.10000000001	28.54	8.68
	32.58712667299905	NAN	661990	84259.94	28.59	8.67
	30.14087713873664	NAN	662309	84285.71000000001	28.64	8.67
	29.48129209433419	NAN	662619	84292.66	28.69	8.67
	29.03907419876623	NAN	662925	84297.32000000001	28.75	8.66
	28.99542336632785	NAN	663232	84297.78	28.81	8.640000000000001
	27.89191063479869	NAN	663543	84309.41	28.86	8.630000000000001
	26.02024361678914	NAN	663849	84329.14	28.92	8.630000000000001
	25.55643917907019	NAN	664157	84334.03	28.99	8.630000000000001
	25.18560835266541	NAN	664463	84337.94	29.08	8.619999999999999
	25.26148000247156	NAN	664769	84337.14	29.13	8.609999999999999
	23.17247737800089	NAN	665076	84359.17	29.19	8.6
	21.43482339967964	NAN	665382	84377.5	29.24	8.59
	21.29833279299978	NAN	665689	84378.94	29.28	8.59
	21.60923209845762	NAN	665996	84375.66	29.3	8.59
	19.90514977139245	NAN	666302	84393.64	29.33	8.58
	18.29813551535904	NAN	666608	84410.60000000001	29.35	8.58
	17.9949683742088	NAN	666915	84413.8	29.36	8.57
	17.12343903271694	NAN	667222	84423	29.39	8.58
	17.30626136158913	NAN	667528	84421.07000000001	29.52	8.58
	15.26992047282685	NAN	667835	84442.57000000001	29.65	8.58
	14.40442573495943	NAN	668146	84451.71000000001	29.74	8.58
	13.90165668635114	NAN	668452	84457.02	29.84	8.57
	12.95208445961522	NAN	668760	84467.05	29.97	8.56
	12.47214238360741	NAN	669066	84472.12	30.09	8.539999999999999
	11.87581242505622	NAN	669372	84478.42	30.19	8.539999999999999
	9.800428969837828	NAN	669679	84500.35000000001	30.25	8.529999999999999
	8.742637048159464	NAN	669985	84511.53	30.26	8.529999999999999
	7.97541636376463	NAN	670292	84519.64	30.25	8.539999999999999
	7.702984231721866	NAN	670599	84522.52	30.23	8.539999999999999
	7.56866412223939	NAN	670905	84523.94	30.26	8.550000000000001
	7.561096872050324	NAN	671212	84524.02	30.29	8.550000000000001
	7.614067802407639	NAN	671518	84523.46000000001	30.19	8.539999999999999
	7.999065507519745	NAN	671824	84519.39	30.06	8.529999999999999
	7.988659874008623	NAN	672132	84519.5	29.98	8.529999999999999
	8.407735861841536	NAN	672438	84515.07000000001	29.93	8.52
	8.226101523837992	NAN	672749	84516.99000000001	29.88	8.52
	8.201505584787959	NAN	673056	84517.25	29.89	8.52
	8.496662797327094	NAN	673362	84514.13	29.9	8.52
	8.406789836941764	NAN	673669	84515.08	29.89	8.51
	8.669789888999293	NAN	673976	84512.3	29.86	8.51
	8.702902136141581	NAN	674282	84511.95	29.86	8.51
	8.256373572452624	NAN	674588	84516.67	29.9	8.51
	8.518421694843186	NAN	674895	84513.89999999999	29.92	8.51
	8.411519962774952	NAN	675202	84515.03	29.95	8.52
	9.491967967905657	NAN	675508	84503.61	29.94	8.529999999999999
	9.069985981515417	NAN	675815	84508.07000000001	29.97	8.550000000000001
	8.742637048159464	NAN	676121	84511.53	30.02	8.57
	8.588429060683596	NAN	676427	84513.16	30.12	8.58
	8.155151944455715	NAN	676734	84517.74000000001	30.27	8.59
	8.732230262774022	NAN	677046	84511.64	30.43	8.6
	8.209073556440421	NAN	677353	84517.17	30.55	8.609999999999999
	8.192045632208044	NAN	677659	84517.35000000001	30.52	8.619999999999999
	8.272455653767675	NAN	677965	84516.5	30.47	8.630000000000001
	8.690603282434568	NAN	678273	84512.08	30.42	8.640000000000001
	8.885495459091285	NAN	678579	84510.02	30.4	8.640000000000001
	9.401135525763863	NAN	678885	84504.57000000001	30.37	8.65
	9.044440837738948	NAN	679192	84508.34	30.33	8.66
	10.16189516091268	NAN	679498	84496.53	30.36	8.66
	9.39545853890821	NAN	679804	84504.63	30.4	8.66
	8.564777841975902	NAN	680112	84513.41	30.44	8.65
	8.198667597622732	NAN	680418	84517.28	30.53	8.65
	7.73514578324027	NAN	680724	84522.17999999999	30.65	8.65
	7.336920952080064	NAN	681031	84526.39	30.77	8.65
	7.562988683797458	NAN	681337	84524	30.9	8.65
	7.389890114689233	NAN	681649	84525.83	31.04	8.66
	6.987902449012005	NAN	681956	84530.08	31.15	8.66
	6.83373473829236	NAN	682262	84531.71000000001	31.21	8.66
	5.97972862810044	NAN	682568	84540.74000000001	31.26	8.66
	5.964597715808104	NAN	682875	84540.89999999999	31.47	8.66
	5.814236127185339	NAN	683182	84542.49000000001	31.56	8.67
	5.419907571905896	NAN	683488	84546.66	31.63	8.68
	5.284687522265963	NAN	683795	84548.09	32.07	8.68
	5.088954230486171	NAN	684101	84550.16	32.44	8.699999999999999
	4.778818471009217	NAN	684407	84553.44	33.01	8.720000000000001
	4.446951247232841	NAN	684715	84556.95	33.3	8.73
	4.333496128326707	NAN	685021	84558.14999999999	33.15	8.74
	3.770030764900314	NAN	685328	84564.11	32.96	8.75
	3.770976136994169	NAN	685634	84564.10000000001	32.96	8.76
	3.462791882165477	NAN	685940	84567.36	33.12	8.77
	3.242533886130176	NAN	686253	84569.69	33.28	8.779999999999999
	2.898454304558343	NAN	686559	84573.33	33.41	8.800000000000001
	3.041188475115145	NAN	686865	84571.82000000001	33.31	8.81
	2.78218963905948	NAN	687172	84574.56	33.23	8.82
	2.305809100379239	NAN	687478	84579.60000000001	33.52	8.83
	1.866321306787303	NAN	687784	84584.25	33.79	8.85
	1.368269903000565	NAN	688092	84589.52	33.83	8.859999999999999
	1.304007895864343	NAN	688398	84590.2	33.83	8.869999999999999
	1.446708186157028	NAN	688704	84588.69	33.91	8.880000000000001
	1.651786098211764	NAN	689011	84586.52	33.95	8.890000000000001
	1.174540719283538	NAN	689317	84591.57000000001	33.94	8.9
	1.696204719836833	NAN	689624	84586.05	34.15	8.9
	0.9609725827457262	NAN	689931	84593.83	34.26	8.93
	1.049800982785576	NAN	690237	84592.89	34.29	8.93
	1.482619995006221	NAN	690549	84588.31	34.33	8.94
	1.257701830695985	NAN	690855	84590.69	34.43	8.949999999999999
	1.441037918104796	NAN	691162	84588.75	34.69	8.960000000000001
	1.344644093616177	NAN	691469	84589.77	34.95	8.970000000000001
	1.438202785879563	NAN	691775	84588.78	35.14	8.98
	1.318183285757075	NAN	692081	84590.05	35.36	8.99
	1.599807233155634	NAN	692401	84587.07000000001	35.75	9
	1.45143341319786	NAN	692710	84588.64	36.24	9.02
	1.347479186352629	NAN	693016	84589.74000000001	36.69	9.039999999999999
	1.208561049492877	NAN	693322	84591.21000000001	37.18	9.07
	1.60736777034516	NAN	693629	84586.99000000001	37.21	9.08
	1.438202785879563	NAN	693936	84588.78	37.03	9.09
	1.084765675241563	NAN	694243	84592.52	37	9.1
	1.309678048230868	NAN	694549	84590.14	36.81	9.119999999999999
	1.390950758207815	NAN	694855	84589.28	36.7	9.130000000000001
	1.312513126215012	NAN	695168	84590.11	36.7	9.15
	1.343699062962184	NAN	695474	84589.78	36.53	9.16
	1.315348205384194	NAN	695780	84590.08	36.32	9.19
	1.189660844765459	NAN	696087	84591.41	36.27	9.199999999999999
	1.637610004211292	NAN	696393	84586.67	36.7	9.220000000000001
	1.111225563502868	NAN	696699	84592.24000000001	37.21	9.25
	1.273767164074198	NAN	697007	84590.52	37.46	9.27
	1.557279370032024	NAN	697313	84587.52	37.48	9.289999999999999
	1.372995074857877	NAN	697619	84589.47	37.67	9.300000000000001
	1.693369479894564	NAN	697926	84586.08	37.62	9.32
	1.699039960982801	NAN	698232	84586.02	37.39	9.34
	1.559169491571599	NAN	698539	84587.5	37.17	9.369999999999999
	1.467499209981402	NAN	698846	84588.47	37.02	9.380000000000001
	1.549718889229716	NAN	699152	84587.60000000001	37.03	9.4
	1.496795761871252	NAN	699459	84588.16	37.23	9.42
	1.424972184622741	NAN	699770	84588.92	37.29	9.44
	1.391895795496147	NAN	700077	84589.27	37.66	9.449999999999999
	1.71794159917538	NAN	700384	84585.82000000001	37.94	9.470000000000001
	1.859705581215935	NAN	700690	84584.32000000001	38.41	9.49
	1.889948951308303	NAN	700996	84584	39.24	9.52
	1.833242744088817	NAN	701303	84584.60000000001	39.71	9.539999999999999
	1.465609114242035	NAN	701609	84588.49000000001	39.88	9.56
	1.502466076998366	NAN	701916	84588.10000000001	39.77	9.58
	1.620598730901371	NAN	702223	84586.85000000001	39.55	9.6
	1.613983247366747	NAN	702529	84586.92	39.35	9.609999999999999
	1.560114552532672	NAN	702835	84587.49000000001	39.13	9.630000000000001
	1.532707838529404	NAN	703142	84587.78	38.99	9.65
	1.367324869034067	NAN	703449	84589.53	39.16	9.67
	1.044131049809464	NAN	703755	84592.95	39.65	9.710000000000001
	1.434422611429899	NAN	704067	84588.82000000001	40.09	9.74
	1.195330900602815	NAN	704373	84591.35000000001	40.68	9.76
	1.622488870253821	NAN	704680	84586.83	41.41	9.789999999999999
	1.426862268922305	NAN	704987	84588.89999999999	42.29	9.83
	1.476949696628246	NAN	705293	84588.37	43.34	9.869999999999999
	1.14430057041947	NAN	705600	84591.89	43.56	9.9
	1.358819569279438	NAN	705906	84589.62	44.16	9.91
	1.632884646191248	NAN	706212	84586.72	44.86	9.93
	1.372995074857877	NAN	706520	84589.47	46.06	9.949999999999999
	1.363544734474418	NAN	706826	84589.57000000001	47.23	9.98
	1.405126331603944	NAN	707132	84589.13	47.6	10.01
	1.491125451530939	NAN	707439	84588.22	47.33	10.03
	1.564839859353533	NAN	707745	84587.44	47.23	10.05
	1.380555356732649	NAN	708052	84589.39	47.34	10.08
	1.438202785879563	NAN	708359	84588.78	47.02	10.09
	1.572400357184911	NAN	708670	84587.36	46.19	10.11
	1.382445428528676	NAN	708977	84589.37	45.19	10.12
	1.579960863516828	NAN	709283	84587.28	44.2	10.14
	1.433477568151066	NAN	709591	84588.83	43.16	10.16
	1.336138822573027	NAN	709897	84589.86	42.22	10.17
	1.486400196571763	NAN	710203	84588.27	41.44	10.19
	1.485455145986759	NAN	710510	84588.28	40.9	10.2
	1.559169491571599	NAN	710816	84587.5	40.45	10.22
	1.470334354579538	NAN	711123	84588.44	40.13	10.23
	1.889003843934848	NAN	711430	84584.00999999999	40	10.24
	1.532707838529404	NAN	711736	84587.78	39.93	10.25
	1.738733462630903	NAN	712043	84585.60000000001	39.88	10.27
	1.685808845895939	NAN	712349	84586.16	39.92	10.29
	1.873882143996392	NAN	712656	84584.17	40.22	10.31
	1.813395684674681	NAN	712984	84584.81	40.51	10.32
	1.755745035148589	NAN	713290	84585.42	40.54	10.34
	1.840803544057894	NAN	713597	84584.52	40.68	10.36
	1.71605143296832	NAN	713904	84585.84	40.98	10.37
	2.089369582351773	NAN	714211	84581.89	41.05	10.38
	1.741568721720379	NAN	714517	84585.57000000001	40.72	10.4
	1.758580301422933	NAN	714823	84585.39	40.15	10.41
	1.917357123093312	NAN	715130	84583.71000000001	39.66	10.42
	1.690534241146663	NAN	715437	84586.11	39.68	10.43
	1.745349069045433	NAN	715743	84585.53	39.81	10.45
	1.808670202981597	NAN	716050	84584.86	39.94	10.46
	1.613983247366747	NAN	716356	84586.92	39.76	10.48
	1.694314559741576	NAN	716663	84586.07000000001	39.78	10.49
	1.554444188735075	NAN	716969	84587.55	40.08	10.5
	1.639500148350543	NAN	717282	84586.64999999999	40.47	10.51
	1.914521789794413	NAN	717588	84583.74000000001	40.43	10.51
	1.338973911726376	NAN	717894	84589.83	40.15	10.52
	1.593191770093219	NAN	718201	84587.14	40.1	10.53
	1.638555076210935	NAN	718508	84586.66	40.46	10.54
	1.597917100185587	NAN	718815	84587.09	40.66	10.56
	1.296447700152002	NAN	719121	84590.28	40.63	10.57
	1.464664066577633	NAN	719427	84588.5	40.52	10.58
	1.750074506192336	NAN	719734	84585.48	40.36	10.59
	1.377720250027693	NAN	720040	84589.42	40.48	10.6
	1.232186380197092	NAN	720347	84590.96000000001	40.8	10.62
	1.787878123018938	NAN	720654	84585.08	40.87	10.63
	1.446708186157028	NAN	720960	84588.69	41.07	10.65
	1.643280438224645	NAN	721267	84586.61	41.22	10.66
	1.596026967747407	NAN	721579	84587.11	41.32	10.68
	1.722667017035111	NAN	721885	84585.77	41.1	10.67
	1.680138375976907	NAN	722191	84586.22	41	10.68
	1.753854858294861	NAN	722511	84585.44	41.47	10.7
	1.620598730901371	NAN	722821	84586.85000000001	42.25	10.72
	1.869156619744627	NAN	723127	84584.22	43.03	10.74
	1.694314559741576	NAN	723433	84586.07000000001	44.09	10.76
	1.610202973980517	NAN	723740	84586.96000000001	44.69	10.78
	1.458048736631228	NAN	724046	84588.57000000001	44.56	10.79
	1.582796055591079	NAN	724353	84587.25	44.24	10.8
	1.433477568151066	NAN	724660	84588.83	44.09	10.81
	1.509081450697819	NAN	724966	84588.03	44.69	10.83
	1.774646832929219	NAN	725273	84585.22	45.53	10.86
	1.801109439179465	NAN	725579	84584.94	45.87	10.88
	1.667852374254001	NAN	725885	84586.35000000001	45.86	10.9
	1.738733462630903	NAN	726198	84585.60000000001	45.78	10.92
	1.963667736451125	NAN	726504	84583.22	45.25	10.94
	1.868211515291775	NAN	726811	84584.23	44.98	10.94
	1.772756650756822	NAN	727117	84585.24000000001	45.33	10.97
	1.397566022062764	NAN	727424	84589.21000000001	45.96	10.98
	1.458993783371861	NAN	727731	84588.56	46.05	11
	1.582796055591079	NAN	728037	84587.25	46.01	11.01
	1.683918688721285	NAN	728343	84586.17999999999	45.42	11.03
	1.477894746028213	NAN	728650	84588.36	44.3	11.03
	1.64895087701547	NAN	728956	84586.55	43.61	11.04
	1.746294156207947	NAN	729264	84585.52	42.63	11.05
	1.730227692528682	NAN	729570	84585.69	41.54	11.07
	1.630994503918196	NAN	729876	84586.74000000001	40.66	11.07
	1.718886682484192	NAN	730183	84585.81	40.03	11.07
	1.70376536554586	NAN	730494	84585.97	39.67	11.07
	1.974064040485688	NAN	730801	84583.11	39.68	11.08
	1.864431098814698	NAN	731108	84584.27	39.77	11.09
	2.048728878586591	NAN	731414	84582.32000000001	39.8	11.11
	1.638555076210935	NAN	731721	84586.66	39.83	11.12
	1.944765406719658	NAN	732027	84583.42	39.73	11.13
	1.916412011856825	NAN	732334	84583.72	39.5	11.14
	1.788823216171953	NAN	732641	84585.07000000001	39.16	11.14
	1.651786098211764	NAN	732947	84586.52	38.48	11.15
	1.856870272252277	NAN	733254	84584.35000000001	38.22	11.16
	1.719831765923638	NAN	733560	84585.8	38.52	11.17
	1.765195927385903	NAN	733867	84585.32000000001	38.75	11.19
	1.682973610339239	NAN	734174	84586.19	38.46	11.19
	1.839858443598709	NAN	734480	84584.53	38.17	11.2
	1.910741347246529	NAN	734791	84583.78	37.98	11.21
	2.137571666082176	NAN	735098	84581.38	37.47	11.21
	1.927753355437821	NAN	735405	84583.60000000001	36.73	11.22
	1.659346693915976	NAN	735712	84586.44	36	11.22
	1.732117862729409	NAN	736018	84585.67	35.4	11.23
	1.855925169525659	NAN	736324	84584.36	35.01	11.23
	1.32857859069374	NAN	736631	84589.94	34.71	11.24
	1.640445220620784	NAN	736937	84586.64	34.42	11.24
	1.666907298130057	NAN	737245	84586.36	34.17	11.24
	1.694314559741576	NAN	737551	84586.07000000001	33.95	11.25
	1.82851724843656	NAN	737857	84584.64999999999	33.85	11.25
	1.716996516006533	NAN	738164	84585.83	33.96	11.25
	1.77181155987124	NAN	738470	84585.25	34.1	11.26
	1.623433940125996	NAN	738778	84586.82000000001	33.86	11.26
	1.783152659278693	NAN	739089	84585.13	33.61	11.26
	1.728337522859821	NAN	739395	84585.71000000001	33.47	11.27
	1.813395684674681	NAN	739702	84584.81	33.51	11.27
	1.38433550085657	NAN	740008	84589.35000000001	33.87	11.28
	1.734953119028916	NAN	740315	84585.64	34.63	11.3
	1.765195927385903	NAN	740622	84585.32000000001	35.64	11.31
	1.782207566937475	NAN	740928	84585.14	36.86	11.33
	1.842693745377499	NAN	741235	84584.5	37.49	11.34
	1.690534241146663	NAN	741541	84586.11	38.05	11.35
	1.630049432972956	NAN	741848	84586.75	38.21	11.36
	1.681083453967051	NAN	742155	84586.21000000001	38.62	11.37
	1.608312838089868	NAN	742461	84586.98	38.83	11.38
	1.58941150840806	NAN	742768	84587.17999999999	39.06	11.39
	1.346534155306734	NAN	743074	84589.75	39.18	11.4
	1.441982962447363	NAN	743386	84588.74000000001	38.76	11.4
	1.66123684416703	NAN	743693	84586.42	38.77	11.4
	1.761415568900975	NAN	743999	84585.36	38.85	11.41
	1.623433940125996	NAN	744306	84586.82000000001	38.9	11.42
	1.572400357184911	NAN	744612	84587.36	38.9	11.42
	1.604532567894839	NAN	744919	84587.02	39.02	11.43
	1.559169491571599	NAN	745226	84587.5	38.83	11.43
	1.858760478097415	NAN	745532	84584.33	38.39	11.43
	1.52798255431755	NAN	745838	84587.83	38.12	11.43
	1.757635212534185	NAN	746145	84585.39999999999	37.66	11.43
	1.793548683896535	NAN	746451	84585.02	36.99	11.43
	1.576180609287136	NAN	746759	84587.32000000001	36.28	11.43
	1.788823216171953	NAN	747065	84585.07000000001	35.73	11.42
	1.930588694325987	NAN	747371	84583.57000000001	35.36	11.42
	1.696204719836833	NAN	747678	84586.05	35.15	11.42
	1.699039960982801	NAN	747990	84586.02	35.11	11.42
	1.820011364626803	NAN	748297	84584.74000000001	35.1	11.42
	1.68769900359313	NAN	748603	84586.14	35.13	11.43
	1.824736854307222	NAN	748909	84584.69	35.35	11.43
	1.866321306787303	NAN	749216	84584.25	35.64	11.43
	1.681083453967051	NAN	749522	84586.21000000001	35.88	11.44
	1.707545691586909	NAN	749829	84585.92999999999	35.97	11.45
	1.718886682484192	NAN	750136	84585.81	36.45	11.47
	1.653676246335352	NAN	750442	84586.5	37.28	11.48
	1.617763522871114	NAN	750749	84586.88	37.94	11.49
	1.784097751769206	NAN	751055	84585.12	38.29	11.5
	1.666907298130057	NAN	751362	84586.36	38.6	11.52
	1.68769900359313	NAN	751669	84586.14	39.08	11.53
	1.693369479894564	NAN	751975	84586.08	39.63	11.55
	1.762360658321591	NAN	752287	84585.35000000001	40.22	11.56
END
X SetScale/P x 0,1,"", Alt_temp; SetScale y 0,0,"", Alt_temp
X SetScale/P x 0,1,"", Alt_up; SetScale y 0,0,"", Alt_up
X SetScale/P x 0,1,"", millis; SetScale y 0,0,"", millis
X SetScale/P x 0,1,"", Pressure; SetScale y 0,0,"", Pressure
X SetScale/P x 0,1,"", PRH; SetScale y 0,0,"", PRH
X SetScale/P x 0,1,"", P_temp; SetScale y 0,0,"", P_temp

WAVES/D	Alt_upAM	Alt_upAM_1	P_tempAM	Temp_AM
BEGIN
	NAN	2.066219189623428	7.41	NAN
	NAN	1.561882191703815	7.39	NAN
	NAN	1.375834846371095	7.35	NAN
	NAN	1.639324737746255	7.31	NAN
	NAN	1.386223140966653	7.28	NAN
	NAN	1.542049488169319	7.25	NAN
	NAN	1.254009681471047	7.19	NAN
	NAN	1.455164048653908	7.12	NAN
	NAN	1.484440538591183	7.07	NAN
	NAN	1.548660382840668	7.03	NAN
	NAN	1.77815690308718	7	NAN
	NAN	1.617602957902532	6.96	NAN
	NAN	1.530716541011787	6.89	NAN
	NAN	1.710157116599235	6.82	NAN
	NAN	1.737545836688237	6.79	NAN
	NAN	1.838601735709265	6.75	NAN
	NAN	1.46838567347246	6.71	NAN
	NAN	1.627991626456477	6.65	NAN
	NAN	1.620436229545523	6.59	NAN
	NAN	1.595881248302558	6.5	NAN
	NAN	1.362613403749601	6.44	NAN
	NAN	1.507106295852554	6.38	NAN
	NAN	1.291784690037796	6.31	NAN
	NAN	1.816879311364212	6.23	NAN
	NAN	1.3748904567473	6.15	NAN
	NAN	1.387167532186049	6.09	NAN
	NAN	1.127464950776992	6.05	NAN
	NAN	1.588325887521226	6	NAN
	NAN	1.619491805527671	5.96	NAN
	NAN	1.410777355724158	5.92	NAN
	NAN	1.242677220327851	5.87	NAN
	NAN	1.359780240859386	5.81	NAN
	NAN	1.298395338380143	5.78	NAN
	NAN	1.383389968120263	5.73	NAN
	NAN	1.322004849861703	5.68	NAN
	NAN	1.019809370312283	5.62	NAN
	NAN	1.3748904567473	5.53	NAN
	NAN	1.305950373024449	5.46	NAN
	NAN	1.446664446453016	5.38	NAN
	NAN	1.414554935195421	5.32	NAN
	NAN	1.322004849861703	5.26	NAN
	NAN	1.216234885361779	5.21	NAN
	NAN	1.286118425207441	5.13	NAN
	NAN	1.36922412180383	5.05	NAN
	NAN	1.729990316542799	4.99	NAN
	NAN	1.116132703145681	4.96	NAN
	NAN	1.0471952753793	4.92	NAN
	NAN	1.053805682981911	4.83	NAN
	NAN	0.8196123527716132	4.75	NAN
	NAN	1.056638716805769	4.67	NAN
	NAN	0.716683190104322	4.61	NAN
	NAN	0.846997441534975	4.57	NAN
	NAN	0.827166848868067	4.54	NAN
	NAN	1.0471952753793	4.5	NAN
	NAN	0.8328327265086801	4.46	NAN
	NAN	0.9376523251235075	4.43	NAN
	NAN	0.7015744549617338	4.39	NAN
	NAN	0.6987415709003861	4.35	NAN
	NAN	0.3739121228759361	4.31	NAN
	NAN	0.7157388931653254	4.27	NAN
	NAN	0.8167794189293937	4.22	NAN
	NAN	0.5637088168122592	4.17	NAN
	NAN	0.6713570866270361	4.11	NAN
	NAN	0.7799513876959933	4.04	NAN
	NAN	0.6911872192571047	3.98	NAN
	NAN	1.174682855028158	3.92	NAN
	NAN	0.8299997870958552	3.87	NAN
	NAN	0.9149884895064254	3.84	NAN
	NAN	0.7119617067250095	3.79	NAN
	NAN	0.9518172612104645	3.72	NAN
	NAN	0.8347213534557286	3.63	NAN
	NAN	0.6109227578155421	3.53	NAN
	NAN	0.6675799251471386	3.45	NAN
	NAN	0.4154591993269917	3.38	NAN
	NAN	0.5127181333188603	3.32	NAN
	NAN	0.838498608936095	3.25	NAN
	NAN	0.9064895708757484	3.19	NAN
	NAN	1.072692597709536	3.14	NAN
	NAN	0.9707038891405493	3.09	NAN
	NAN	0.722348974546932	3.04	NAN
	NAN	1.053805682981911	2.99	NAN
	NAN	0.8545519684330516	2.94	NAN
	NAN	1.275730285431794	2.89	NAN
	NAN	0.9546502520184237	2.85	NAN
	NAN	0.8942133740437259	2.78	NAN
	NAN	1.377723626010587	2.75	NAN
	NAN	1.082136074995028	2.74	NAN
	NAN	1.031141455416279	2.73	NAN
	NAN	0.9253760713350763	2.72	NAN
	NAN	1.134075437385158	2.68	NAN
	NAN	1.101023069390709	2.62	NAN
	NAN	1.059471751823994	2.54	NAN
	NAN	1.006588628532681	2.47	NAN
	NAN	0.9631492315991764	2.43	NAN
	NAN	0.6439727140084023	2.39	NAN
	NAN	0.7780627761450909	2.35	NAN
	NAN	0.8734383228529374	2.3	NAN
	NAN	0.846997441534975	2.23	NAN
	NAN	0.7251818685644541	2.16	NAN
	NAN	0.7525665722935346	2.12	NAN
	NAN	0.8696610477214902	2.07	NAN
	NAN	0.5967585406632815	2.02	NAN
	NAN	0.6373627097568211	1.98	NAN
	NAN	0.8130021756633029	1.95	NAN
	NAN	0.8517190198478561	1.91	NAN
	NAN	0.6949643940150118	1.89	NAN
	NAN	0.8800485594463566	1.86	NAN
	NAN	1.025475410480211	1.81	NAN
	NAN	0.8252782240484859	1.78	NAN
	NAN	0.9310420318349474	1.74	NAN
	NAN	1.025475410480211	1.69	NAN
	NAN	0.7251818685644541	1.64	NAN
	NAN	0.9678708915676169	1.56	NAN
	NAN	1.011310319032146	1.5	NAN
	NAN	1.052861338641447	1.44	NAN
	NAN	0.9574832440207506	1.38	NAN
	NAN	0.722348974546932	1.34	NAN
	NAN	0.7242375704217587	1.31	NAN
	NAN	1.170905410464458	1.28	NAN
	NAN	0.9763698878788483	1.24	NAN
	NAN	0.8942133740437259	1.18	NAN
	NAN	0.6628584762831858	1.13	NAN
	NAN	0.593925700821531	1.08	NAN
	NAN	0.614699887439414	1.05	NAN
	NAN	0.7412349572105459	1.01	NAN
	NAN	0.516495207703227	0.96	NAN
	NAN	0.5967585406632815	0.92	NAN
	NAN	0.3342537896548199	0.88	NAN
	NAN	0.6902429259012111	0.82	NAN
	NAN	0.4220689851865761	0.77	NAN
	NAN	0.3899643719468647	0.71	NAN
	NAN	0.7053516355608452	0.67	NAN
	NAN	0.8347213534557286	0.62	NAN
	NAN	0.5552103426823107	0.59	NAN
	NAN	0.6496384371090347	0.5600000000000001	NAN
	NAN	0.6779671243302433	0.52	NAN
	NAN	0.3824103676033108	0.5	NAN
	NAN	0.7487893651477352	0.48	NAN
	NAN	0.6760785414721581	0.46	NAN
	NAN	0.6874100466266652	0.41	NAN
	NAN	0.06987088587465234	0.37	NAN
	NAN	0.3276440902189344	0.34	NAN
	NAN	0.5344363400716986	0.31	NAN
	NAN	0.2624916867068364	0.27	NAN
	NAN	0.1699574752567571	0.24	NAN
	NAN	0.4012953943902083	0.23	NAN
	NAN	0.6949643940150118	0.21	NAN
	NAN	0.2464397423023076	0.21	NAN
	NAN	0.471170455214416	0.16	NAN
	NAN	0.6779671243302433	0.12	NAN
	NAN	0.3436962287082115	0.07000000000000001	NAN
	NAN	0.3975183847816263	0.03	NAN
	NAN	0.3144247108582794	-0.02	NAN
	NAN	0.5967585406632815	-0.04	NAN
	NAN	0.4456754163565612	-0.08	NAN
	NAN	0.2407743593165347	-0.12	NAN
	NAN	0.134077205664371	-0.14	NAN
	NAN	0.01699555398492459	-0.17	NAN
	NAN	0.6817442916513453	-0.17	NAN
	NAN	0.2747667289025646	-0.2	NAN
	NAN	-0.01605131705357297	-0.21	NAN
	NAN	0.2388858993850107	-0.21	NAN
	NAN	0.05665201387765605	-0.21	NAN
	NAN	0.2379416696198652	-0.22	NAN
	NAN	-0.02171647861944049	-0.23	NAN
	NAN	-0.1793948913921979	-0.24	NAN
	NAN	0.2436070502075718	-0.26	NAN
	NAN	0.2549378257340593	-0.29	NAN
	NAN	0.370135128672831	-0.31	NAN
	NAN	0.2974284042071024	-0.34	NAN
	NAN	0.1114160815325252	-0.37	NAN
	NAN	0.1246350613212048	-0.39	NAN
	NAN	0.1019739690453846	-0.41	NAN
	NAN	0.1218024206029413	-0.44	NAN
	NAN	0.03021434793745768	-0.46	NAN
	NAN	0.2067821617754368	-0.49	NAN
	NAN	-0.1387954144327472	-0.52	NAN
	NAN	0.05759621815984738	-0.5600000000000001	NAN
	NAN	-0.008497760863833094	-0.59	NAN
	NAN	0.00472098290192987	-0.62	NAN
	NAN	-0.04815383607219558	-0.64	NAN
	NAN	0.2228340113956929	-0.66	NAN
	NAN	0.1482404470742216	-0.68	NAN
	NAN	0.3767448699209163	-0.71	NAN
	NAN	0.4230132408359087	-0.73	NAN
	NAN	0.1066950236280374	-0.77	NAN
	NAN	-0.07742364614896634	-0.8	NAN
	NAN	0.06420565183026164	-0.82	NAN
	NAN	0.09158766063662642	-0.84	NAN
	NAN	0.4768360325462052	-0.86	NAN
	NAN	0.1378540671247054	-0.87	NAN
	NAN	-0.04060031598875059	-0.89	NAN
	NAN	0.1387982828187067	-0.92	NAN
	NAN	-0.0802562016472296	-0.95	NAN
	NAN	0.3276440902189344	-0.96	NAN
	NAN	0.1586268430917154	-0.98	NAN
	NAN	0.05098679098380739	-1	NAN
	NAN	-0.05476315917495482	-1.03	NAN
	NAN	-0.2483190228417006	-1.06	NAN
	NAN	0.01038616677354695	-1.09	NAN
	NAN	-0.05570734765976735	-1.14	NAN
	NAN	-0.20299912563947	-1.2	NAN
	NAN	-0.06042828808699655	-1.25	NAN
	NAN	-0.01888389843135782	-1.3	NAN
	NAN	0.1114160815325252	-1.32	NAN
	NAN	0.02643754700730408	-1.33	NAN
	NAN	0.1727901362792712	-1.35	NAN
	NAN	0.08403399189172903	-1.37	NAN
	NAN	0.5240493628543627	-1.39	NAN
	NAN	0.529714984797651	-1.41	NAN
	NAN	0.3304768177527989	-1.43	NAN
	NAN	0.3002611189948242	-1.44	NAN
	NAN	0.1066950236280374	-1.45	NAN
	NAN	0.5363248831050865	-1.46	NAN
	NAN	0.2738224940893494	-1.48	NAN
	NAN	-0.005665175105144911	-1.5	NAN
	NAN	0.0236049477093385	-1.51	NAN
	NAN	0.3144247108582794	-1.52	NAN
	NAN	-0.2511515062626735	-1.54	NAN
	NAN	-0.01416292880277191	-1.56	NAN
	NAN	0.06231724154897546	-1.59	NAN
	NAN	-0.01888389843135782	-1.61	NAN
	NAN	0.08120136829584593	-1.63	NAN
	NAN	0.1699574752567571	-1.65	NAN
	NAN	-0.009441955852350893	-1.67	NAN
	NAN	0.3030938349769137	-1.69	NAN
	NAN	0.5287707141440744	-1.71	NAN
	NAN	0.3710793770253236	-1.72	NAN
	NAN	0.5363248831050865	-1.74	NAN
	NAN	0.3531386810302816	-1.76	NAN
	NAN	0.4164034540525556	-1.77	NAN
	NAN	0.06703826825060766	-1.79	NAN
	NAN	0.1822323483281553	-1.8	NAN
	NAN	0.2181128751761429	-1.84	NAN
	NAN	0.6590813195807591	-1.87	NAN
	NAN	0.185065014529373	-1.88	NAN
	NAN	0.2048937114081853	-1.9	NAN
	NAN	0.09064345157696435	-1.93	NAN
	NAN	0.6307527120182761	-1.94	NAN
	NAN	0.01510715697231687	-1.95	NAN
	NAN	0.1123602935127895	-1.98	NAN
	NAN	-0.1236885696569451	-1.99	NAN
	NAN	0.06420565183026164	-2.01	NAN
	NAN	-0.01699551097835705	-2.04	NAN
	NAN	0.385243118240725	-2.06	NAN
	NAN	0.3266998479689143	-2.08	NAN
	NAN	0.04909838441625821	-2.11	NAN
	NAN	0.08497820001829132	-2.13	NAN
	NAN	0.1935630203085634	-2.15	NAN
	NAN	0.3361422764036307	-2.16	NAN
	NAN	0.002832589341791229	-2.17	NAN
	NAN	0.224722466820345	-2.18	NAN
	NAN	-0.1510697007896838	-2.2	NAN
	NAN	-0.08780967712850649	-2.22	NAN
	NAN	0.1935630203085634	-2.24	NAN
	NAN	0.08308978388646969	-2.26	NAN
	NAN	0.1378540671247054	-2.29	NAN
	NAN	0.03776795615217419	-2.31	NAN
	NAN	0.2709897904521696	-2.32	NAN
	NAN	0.3918528743624203	-2.34	NAN
	NAN	0.2152801950344149	-2.36	NAN
	NAN	0.2936514530105648	-2.38	NAN
	NAN	0.2662686203797607	-2.39	NAN
	NAN	0.2351089811175634	-2.41	NAN
	NAN	0.2190571021513202	-2.42	NAN
	NAN	0.2596589878471274	-2.44	NAN
	NAN	0.471170455214416	-2.45	NAN
	NAN	0.4872229367391546	-2.48	NAN
	NAN	0.09630870792243912	-2.5	NAN
	NAN	0.2351089811175634	-2.52	NAN
	NAN	0.2143359685817735	-2.55	NAN
	NAN	0.2407743593165347	-2.56	NAN
	NAN	0.087810825200444	-2.58	NAN
	NAN	-0.04532126703465495	-2.59	NAN
	NAN	-0.08403294045160176	-2.6	NAN
	NAN	0.02832594720178195	-2.63	NAN
	NAN	-0.08686549315989674	-2.66	NAN
	NAN	0.500442656214669	-2.68	NAN
	NAN	0.1066950236280374	-2.7	NAN
	NAN	0.01510715697231687	-2.72	NAN
	NAN	0.3616368994722362	-2.74	NAN
	NAN	0.1567384062637413	-2.75	NAN
	NAN	0.09536449820027625	-2.77	NAN
	NAN	0.1935630203085634	-2.79	NAN
	NAN	0.263435919924451	-2.81	NAN
	NAN	0.4721147177686867	-2.84	NAN
	NAN	-0.1737298628303689	-2.86	NAN
	NAN	0.1085834463941982	-2.89	NAN
	NAN	-0.0755352751558452	-2.92	NAN
	NAN	-0.03587936162567661	-2.95	NAN
	NAN	0.2171686483315996	-2.98	NAN
	NAN	0.01038616677354695	-3	NAN
	NAN	-0.004720979584760254	-3.02	NAN
	NAN	-0.3531201138428556	-3.04	NAN
	NAN	-0.3710588754101412	-3.04	NAN
	NAN	-0.1189676736965846	-3.06	NAN
	NAN	0.05381940183354788	-3.07	NAN
	NAN	0.3134804704744587	-3.09	NAN
	NAN	-0.3295164072028413	-3.11	NAN
	NAN	0.1841207923316665	-3.12	NAN
	NAN	0.08120136829584593	-3.13	NAN
	NAN	0.1746785776234481	-3.14	NAN
	NAN	-0.04060031598875059	-3.16	NAN
	NAN	0.211503290035646	-3.17	NAN
	NAN	0.199228363469639	-3.18	NAN
	NAN	0.04437737032080365	-3.19	NAN
	NAN	-0.3078009238275956	-3.21	NAN
	NAN	-0.009441955852350893	-3.22	NAN
	NAN	0.36352539391912	-3.24	NAN
	NAN	0.04248896561012298	-3.25	NAN
	NAN	-0.08308875594645967	-3.26	NAN
	NAN	-0.008497760863833094	-3.28	NAN
	NAN	0.03115854849658099	-3.3	NAN
	NAN	-0.119911853153657	-3.32	NAN
	NAN	0.1406867146079422	-3.34	NAN
	NAN	-0.1397395911045169	-3.35	NAN
	NAN	-0.4258190090791348	-3.36	NAN
	NAN	-0.1680648294864037	-3.38	NAN
	NAN	-0.3408461967414836	-3.39	NAN
	NAN	-0.2133849624222899	-3.4	NAN
	NAN	0.03871215777503122	-3.42	NAN
	NAN	-0.2473748614354428	-3.43	NAN
	NAN	-0.5617732726812805	-3.44	NAN
	0	0	-3.46	-3.46
	-0.2266032769248433	-0.2266032769248433	-3.47	-3.47
	-0.3172424469642678	-0.3172424469642678	-3.47	-3.47
	-0.06798178586935748	-0.06798178586935748	-3.47	-3.47
	0.09064345157696435	0.09064345157696435	-3.49	-3.49
	-0.1482371751599436	-0.1482371751599436	-3.52	-3.52
	-0.4494223772698728	-0.4494223772698728	-3.56	-3.56
	-0.00094419618288548	-0.00094419618288548	-3.59	-3.59
	0.08592240827548758	0.08592240827548758	-3.63	-3.63
	0.04343316789548084	0.04343316789548084	-3.68	-3.68
	0.07175929828340596	0.07175929828340596	-3.71	-3.71
	-0.2681463817021245	-0.2681463817021245	-3.73	-3.73
	0.1652363761932392	0.1652363761932392	-3.76	-3.76
	0.03682375465995112	0.03682375465995112	-3.78	-3.78
	0.4173477089087534	0.4173477089087534	-3.79	-3.79
	0.4655048826600975	0.4655048826600975	-3.81	-3.81
	0.4239574966252064	0.4239574966252064	-3.82	-3.82
	0.593925700821531	0.593925700821531	-3.84	-3.84
	0.5523775203548426	0.5523775203548426	-3.86	-3.86
	0.6987415709003861	0.6987415709003861	-3.88	-3.88
	0.6600256085510838	0.6600256085510838	-3.9	-3.9
	0.8866588025434812	0.8866588025434812	-3.92	-3.92
	1.002811278510648	1.002811278510648	-3.94	-3.94
	1.108577882022591	1.108577882022591	-3.94	-3.94
	1.390000706628039	1.390000706628039	-3.94	-3.94
	1.508050704063696	1.508050704063696	-3.95	-3.95
	1.236066626823777	1.236066626823777	-3.97	-3.97
	1.593992407311757	1.593992407311757	-3.98	-3.98
	2.030328788368625	2.030328788368625	-4.01	-4.01
	2.177669552802259	2.177669552802259	-4.04	-4.04
	2.916311074426536	2.916311074426536	-4.07	-4.07
	3.784460380740893	3.784460380740893	-4.09	-4.09
	4.237000536134839	4.237000536134839	-4.11	-4.11
	4.470368230852395	4.470368230852395	-4.12	-4.12
	4.361714246875805	4.361714246875805	-4.11	-4.11
	4.607369237618932	4.607369237618932	-4.12	-4.12
	4.640438864795573	4.640438864795573	-4.13	-4.13
	4.271013136685803	4.271013136685803	-4.13	-4.13
	4.606424393519572	4.606424393519572	-4.14	-4.14
	4.537451133295098	4.537451133295098	-4.15	-4.15
	4.41273415958828	4.41273415958828	-4.17	-4.17
	4.204877682642527	4.204877682642527	-4.18	-4.18
	3.994193363378665	3.994193363378665	-4.19	-4.19
	4.328645991915659	4.328645991915659	-4.2	-4.2
	4.125515997328495	4.125515997328495	-4.21	-4.21
	4.551623663199768	4.551623663199768	-4.22	-4.22
	4.08016688387261	4.08016688387261	-4.22	-4.22
	4.033873313021894	4.033873313021894	-4.23	-4.23
	4.095283221006865	4.095283221006865	-4.24	-4.24
	4.014978069669834	4.014978069669834	-4.25	-4.25
	4.230386994912664	4.230386994912664	-4.25	-4.25
	4.173699765869056	4.173699765869056	-4.25	-4.25
	4.279516313741139	4.279516313741139	-4.25	-4.25
	4.411789342875398	4.411789342875398	-4.26	-4.26
	3.762731662330095	3.762731662330095	-4.26	-4.26
	3.939397627820526	3.939397627820526	-4.26	-4.26
	3.407524319828645	3.407524319828645	-4.26	-4.26
	4.014033308896281	4.014033308896281	-4.26	-4.26
	4.041431425243793	4.041431425243793	-4.27	-4.27
	4.089614590591351	4.089614590591351	-4.28	-4.28
	4.007419987213816	4.007419987213816	-4.29	-4.29
	3.803354975625951	3.803354975625951	-4.3	-4.3
	3.275271065924072	3.275271065924072	-4.33	-4.33
	3.561508175036675	3.561508175036675	-4.34	-4.34
	3.626692588274474	3.626692588274474	-4.34	-4.34
	3.768400016883998	3.768400016883998	-4.34	-4.34
	3.659757387537016	3.659757387537016	-4.35	-4.35
	3.666370366930499	3.666370366930499	-4.34	-4.34
	3.655978545096578	3.655978545096578	-4.35	-4.35
	3.899718236292251	3.899718236292251	-4.36	-4.36
	4.014033308896281	4.014033308896281	-4.36	-4.36
	3.963961178138403	3.963961178138403	-4.38	-4.38
	4.002696189999058	4.002696189999058	-4.38	-4.38
	4.288964300865687	4.288964300865687	-4.38	-4.38
	4.163307159102294	4.163307159102294	-4.39	-4.39
	4.4023411829781	4.4023411829781	-4.4	-4.4
	4.300301902959286	4.300301902959286	-4.4	-4.4
	4.277626717909964	4.277626717909964	-4.41	-4.41
	4.028204734430742	4.028204734430742	-4.42	-4.42
	4.004585708485595	4.004585708485595	-4.44	-4.44
	4.367383106927168	4.367383106927168	-4.45	-4.45
	4.250227638108966	4.250227638108966	-4.46	-4.46
	4.525168298232818	4.525168298232818	-4.47	-4.47
	4.30691551301623	4.30691551301623	-4.47	-4.47
	4.355100582857704	4.355100582857704	-4.46	-4.46
	4.396672293422124	4.396672293422124	-4.45	-4.45
	4.38627934166039	4.38627934166039	-4.45	-4.45
	4.341873274360609	4.341873274360609	-4.45	-4.45
	4.174644549102319	4.174644549102319	-4.46	-4.46
	4.197319386497336	4.197319386497336	-4.46	-4.46
	4.01686759160884	4.01686759160884	-4.46	-4.46
	3.699435361518811	3.699435361518811	-4.47	-4.47
	3.811857560657488	3.811857560657488	-4.48	-4.48
	3.917668408185866	3.917668408185866	-4.48	-4.48
	3.845868008444684	3.845868008444684	-4.49	-4.49
	3.612522009845293	3.612522009845293	-4.49	-4.49
	3.782570924174856	3.782570924174856	-4.49	-4.49
	3.816581223664509	3.816581223664509	-4.5	-4.5
	4.173699765869056	4.173699765869056	-4.5	-4.5
	5.106265483944997	5.106265483944997	-4.51	-4.51
	5.286746548577091	5.286746548577091	-4.51	-4.51
	6.003994099833394	6.003994099833394	-4.5	-4.5
	6.445342578047155	6.445342578047155	-4.51	-4.51
	7.20335774045736	7.20335774045736	-4.52	-4.52
	7.512448323145813	7.512448323145813	-4.52	-4.52
	8.079623998985037	8.079623998985037	-4.53	-4.53
	8.053154735497291	8.053154735497291	-4.53	-4.53
	8.226152165783507	8.226152165783507	-4.52	-4.52
	8.980586479872251	8.980586479872251	-4.52	-4.52
	8.415225491045392	8.415225491045392	-4.52	-4.52
	8.441696181261321	8.441696181261321	-4.52	-4.52
	8.686555010772105	8.686555010772105	-4.51	-4.51
	8.155251040806348	8.155251040806348	-4.51	-4.51
	8.517327299506185	8.517327299506185	-4.51	-4.51
	7.966185032660776	7.966185032660776	-4.51	-4.51
	8.294217949819679	8.294217949819679	-4.52	-4.52
	8.063553362287733	8.063553362287733	-4.52	-4.52
	8.09002266674789	8.09002266674789	-4.52	-4.52
	7.451952410795804	7.451952410795804	-4.52	-4.52
	7.87921645579573	7.87921645579573	-4.52	-4.52
	7.80831899252594	7.80831899252594	-4.53	-4.53
	7.80359252157916	7.80359252157916	-4.52	-4.52
	7.787522545236551	7.787522545236551	-4.53	-4.53
	7.630605973186224	7.630605973186224	-4.53	-4.53
	7.610755342724693	7.610755342724693	-4.53	-4.53
	7.399018934418667	7.399018934418667	-4.53	-4.53
	7.791303712681639	7.791303712681639	-4.53	-4.53
	7.565382693376526	7.565382693376526	-4.53	-4.53
	7.912302194731129	7.912302194731129	-4.53	-4.53
	7.463295352860652	7.463295352860652	-4.53	-4.53
	7.112618251585325	7.112618251585325	-4.53	-4.53
	7.278974917529438	7.278974917529438	-4.53	-4.53
	7.32056472774699	7.32056472774699	-4.54	-4.54
	7.595631092223384	7.595631092223384	-4.54	-4.54
	7.391457043264078	7.391457043264078	-4.55	-4.55
	7.554039578921499	7.554039578921499	-4.56	-4.56
	7.583342663759961	7.583342663759961	-4.56	-4.56
	7.633441782328672	7.633441782328672	-4.56	-4.56
	7.88866950743115	7.88866950743115	-4.57	-4.57
	7.813990762047644	7.813990762047644	-4.57	-4.57
	8.240332480586057	8.240332480586057	-4.57	-4.57
	8.425624678330195	8.425624678330195	-4.57	-4.57
	8.365120541582991	8.365120541582991	-4.57	-4.57
	8.625103114268748	8.625103114268748	-4.57	-4.57
	8.932368218487586	8.932368218487586	-4.58	-4.58
	9.255720828307615	9.255720828307615	-4.57	-4.57
	8.77731576308395	8.77731576308395	-4.57	-4.57
	9.131861702973719	9.131861702973719	-4.59	-4.59
	9.337979677338593	9.337979677338593	-4.58	-4.58
	8.93047731333084	8.93047731333084	-4.58	-4.58
	8.715863036317765	8.715863036317765	-4.59	-4.59
	8.888877534500724	8.888877534500724	-4.6	-4.6
	8.352830705389296	8.352830705389296	-4.62	-4.62
	8.255458182701318	8.255458182701318	-4.62	-4.62
	7.787522545236551	7.787522545236551	-4.64	-4.64
	7.586178452952737	7.586178452952737	-4.65	-4.65
	7.636277592665488	7.636277592665488	-4.66	-4.66
	7.395237987772973	7.395237987772973	-4.66	-4.66
	7.399018934418667	7.399018934418667	-4.67	-4.67
	6.778026979513509	6.778026979513509	-4.68	-4.68
	6.666500258990476	6.666500258990476	-4.72	-4.72
	6.598450966242055	6.598450966242055	-4.69	-4.69
	6.863090977214143	6.863090977214143	-4.68	-4.68
	6.68823837278267	6.68823837278267	-4.68	-4.68
	7.235494936709928	7.235494936709928	-4.68	-4.68
	6.923581586506329	6.923581586506329	-4.67	-4.67
	6.945320532278253	6.945320532278253	-4.67	-4.67
	6.889555551754336	6.889555551754336	-4.67	-4.67
	6.998250433558342	6.998250433558342	-4.67	-4.67
	6.950046399369528	6.950046399369528	-4.67	-4.67
	7.111673055026197	7.111673055026197	-4.67	-4.67
	7.23644015069003	7.23644015069003	-4.67	-4.67
	7.070084538122225	7.070084538122225	-4.67	-4.67
	7.635332322419472	7.635332322419472	-4.68	-4.68
	7.540805969612347	7.540805969612347	-4.7	-4.7
	7.111673055026197	7.111673055026197	-4.7	-4.7
	6.703360580402038	6.703360580402038	-4.71	-4.71
	6.809216986927008	6.809216986927008	-4.71	-4.71
	6.535127938048078	6.535127938048078	-4.72	-4.72
	6.933978464835795	6.933978464835795	-4.72	-4.72
	6.785588180136958	6.785588180136958	-4.72	-4.72
	6.78275272890358	6.78275272890358	-4.72	-4.72
	7.220371531083789	7.220371531083789	-4.71	-4.71
	7.367826188301413	7.367826188301413	-4.71	-4.71
	7.695829886290724	7.695829886290724	-4.71	-4.71
	7.057797071031477	7.057797071031477	-4.71	-4.71
	7.123015422506881	7.123015422506881	-4.71	-4.71
	7.110727858597701	7.110727858597701	-4.71	-4.71
	7.446280946948248	7.446280946948248	-4.71	-4.71
	7.258180108977826	7.258180108977826	-4.72	-4.72
	7.44722619059159	7.44722619059159	-4.73	-4.73
	7.304495906908456	7.304495906908456	-4.74	-4.74
	7.431157066756906	7.431157066756906	-4.74	-4.74
	7.085207605387733	7.085207605387733	-4.75	-4.75
	7.522846112945778	7.522846112945778	-4.77	-4.77
	8.435078498933118	8.435078498933118	-4.78	-4.78
	8.831205539981903	8.831205539981903	-4.79	-4.79
	8.766916031344774	8.766916031344774	-4.81	-4.81
	8.96924097546883	8.96924097546883	-4.82	-4.82
	9.804132182303983	9.804132182303983	-4.83	-4.83
	10.42540395628228	10.42540395628228	-4.85	-4.85
	10.93513557898899	10.93513557898899	-4.87	-4.87
	11.17724800514979	11.17724800514979	-4.88	-4.88
	11.96890305591567	11.96890305591567	-4.89	-4.89
	11.9755242203202	11.9755242203202	-4.9	-4.9
	12.72848776693285	12.72848776693285	-4.91	-4.91
	13.164601981987	13.164601981987	-4.92	-4.92
	13.01039784198	13.01039784198	-4.93	-4.93
	13.72279380045249	13.72279380045249	-4.94	-4.94
	13.36895157141942	13.36895157141942	-4.94	-4.94
	14.02934598485724	14.02934598485724	-4.95	-4.95
	14.38416921819905	14.38416921819905	-4.95	-4.95
	14.80241159785502	14.80241159785502	-4.97	-4.97
	15.12320789888686	15.12320789888686	-4.97	-4.97
	15.65222404555869	15.65222404555869	-4.97	-4.97
	15.98820404862806	15.98820404862806	-4.97	-4.97
	15.87936361630759	15.87936361630759	-4.96	-4.96
	16.26362554025113	16.26362554025113	-4.96	-4.96
	16.45955079322145	16.45955079322145	-4.95	-4.95
	16.25700014847549	16.25700014847549	-4.93	-4.93
	16.6147806539727	16.6147806539727	-4.93	-4.93
	16.4226369029544	16.4226369029544	-4.93	-4.93
	16.23049864668993	16.23049864668993	-4.93	-4.93
	15.80743525474697	15.80743525474697	-4.93	-4.93
	16.25700014847549	16.25700014847549	-4.93	-4.93
	16.50309051422225	16.50309051422225	-4.93	-4.93
	15.76957853163975	15.76957853163975	-4.93	-4.93
	15.71563306976537	15.71563306976537	-4.94	-4.94
	15.34749051694748	15.34749051694748	-4.94	-4.94
	15.48944541002145	15.48944541002145	-4.94	-4.94
	15.53108608093109	15.53108608093109	-4.93	-4.93
	15.83014939100034	15.83014939100034	-4.93	-4.93
	15.47619615975835	15.47619615975835	-4.93	-4.93
	15.83014939100034	15.83014939100034	-4.92	-4.92
	15.80364957283465	15.80364957283465	-4.93	-4.93
	15.48944541002145	15.48944541002145	-4.92	-4.92
	15.84150648791782	15.84150648791782	-4.92	-4.92
	15.36547130417052	15.36547130417052	-4.92	-4.92
	15.38913030805603	15.38913030805603	-4.91	-4.91
	15.79702463462948	15.79702463462948	-4.91	-4.91
	15.73645407390746	15.73645407390746	-4.91	-4.91
	15.7885068665347	15.7885068665347	-4.91	-4.91
	15.81216736013262	15.81216736013262	-4.91	-4.91
	15.59922591728448	15.59922591728448	-4.92	-4.92
	15.3664176627281	15.3664176627281	-4.93	-4.93
	15.60395787602417	15.60395787602417	-4.92	-4.92
	15.60395787602417	15.60395787602417	-4.93	-4.93
	15.7326684319878	15.7326684319878	-4.93	-4.93
	15.625724929168	15.625724929168	-4.92	-4.92
	15.71279384693347	15.71279384693347	-4.92	-4.92
	15.56988784746644	15.56988784746644	-4.92	-4.92
	15.985364710605	15.985364710605	-4.92	-4.92
	16.20399724944887	16.20399724944887	-4.92	-4.92
	16.26835796694968	16.26835796694968	-4.92	-4.92
	15.86422073935302	15.86422073935302	-4.93	-4.93
	15.81784589099776	15.81784589099776	-4.93	-4.93
	16.09136747731575	16.09136747731575	-4.94	-4.94
	15.81973873568633	15.81973873568633	-4.94	-4.94
	15.81784589099776	15.81784589099776	-4.93	-4.93
	15.89829226048778	15.89829226048778	-4.94	-4.94
	16.53621875182034	16.53621875182034	-4.94	-4.94
	16.35070272511243	16.35070272511243	-4.94	-4.94
	15.89356009444132	15.89356009444132	-4.93	-4.93
	16.24564234919517	16.24564234919517	-4.94	-4.94
	16.09136747731575	16.09136747731575	-4.94	-4.94
	15.90964947259642	15.90964947259642	-4.94	-4.94
	16.23712401233878	16.23712401233878	-4.95	-4.95
	16.25700014847549	16.25700014847549	-4.94	-4.94
	15.99577562255877	15.99577562255877	-4.95	-4.95
	15.95886428025123	15.95886428025123	-4.95	-4.95
	15.90870303752466	15.90870303752466	-4.95	-4.95
	16.04404460694733	16.04404460694733	-4.95	-4.95
	16.09042101663973	16.09042101663973	-4.95	-4.95
	15.90870303752466	15.90870303752466	-4.95	-4.95
	16.38099070612539	16.38099070612539	-4.95	-4.95
	16.06770600046397	16.06770600046397	-4.95	-4.95
	16.16613829184767	16.16613829184767	-4.94	-4.94
	16.12733308170769	16.12733308170769	-4.95	-4.95
	16.09136747731575	16.09136747731575	-4.94	-4.94
	16.25700014847549	16.25700014847549	-4.94	-4.94
	16.31378943285969	16.31378943285969	-4.94	-4.94
	16.27214391070845	16.27214391070845	-4.94	-4.94
	16.64506982545298	16.64506982545298	-4.95	-4.95
	17.66078266631113	17.66078266631113	-4.97	-4.97
	18.74766132519673	18.74766132519673	-4.99	-4.99
	19.0042585073376	19.0042585073376	-5.01	-5.01
	19.97108350613994	19.97108350613994	-5.03	-5.03
	20.70789566209435	20.70789566209435	-5.04	-5.04
	21.38321991979501	21.38321991979501	-5.05	-5.05
	22.27933696504111	22.27933696504111	-5.06	-5.06
	23.219156790003	23.219156790003	-5.07	-5.07
	24.19701209253267	24.19701209253267	-5.09	-5.09
	24.89637960892601	24.89637960892601	-5.09	-5.09
	25.68965281255981	25.68965281255981	-5.11	-5.11
	26.00054288090863	26.00054288090863	-5.1	-5.1
	26.67639926119287	26.67639926119287	-5.09	-5.09
	26.62805384087445	26.62805384087445	-5.08	-5.08
	26.15220179193118	26.15220179193118	-5.07	-5.07
	26.20149167492577	26.20149167492577	-5.06	-5.06
	25.92566255569043	25.92566255569043	-5.05	-5.05
	25.8877487851505	25.8877487851505	-5.04	-5.04
	25.84320037807451	25.84320037807451	-5.04	-5.04
	25.43564355475418	25.43564355475418	-5.04	-5.04
	25.39015037308542	25.39015037308542	-5.04	-5.04
	25.31053804620493	25.31053804620493	-5.03	-5.03
	25.53326537988916	25.53326537988916	-5.03	-5.03
	25.54084771692022	25.54084771692022	-5.04	-5.04
	25.43848688883291	25.43848688883291	-5.03	-5.03
	25.4432257816328	25.4432257816328	-5.02	-5.02
	24.89922271485253	24.89922271485253	-5.02	-5.02
	25.70102658598533	25.70102658598533	-5.02	-5.02
	25.12951828946315	25.12951828946315	-5.02	-5.02
	25.15131622183568	25.15131622183568	-5.01	-5.01
	25.28115754478609	25.28115754478609	-5.01	-5.01
	25.38635928850688	25.38635928850688	-5.01	-5.01
	25.35697845559502	25.35697845559502	-5.01	-5.01
	25.28494857001016	25.28494857001016	-5	-5
	25.42047912663849	25.42047912663849	-5	-5
	25.4280613364134	25.4280613364134	-4.99	-4.99
	25.26599346527648	25.26599346527648	-4.98	-4.98
	25.19017358098925	25.19017358098925	-4.98	-4.98
	25.33897091182059	25.33897091182059	-4.97	-4.97
	25.33044103950919	25.33044103950919	-4.96	-4.96
	25.19112132426686	25.19112132426686	-4.95	-4.95
	25.25651593295729	25.25651593295729	-4.96	-4.96
	25.02526828624202	25.02526828624202	-4.95	-4.95
	25.14278658770732	25.14278658770732	-4.94	-4.94
	25.50198833006625	25.50198833006625	-4.94	-4.94
	25.28589632664976	25.28589632664976	-4.94	-4.94
	25.13141375903595	25.13141375903595	-4.94	-4.94
	25.0555953931073	25.0555953931073	-4.94	-4.94
	25.42995689019846	25.42995689019846	-4.93	-4.93
	25.62330618453152	25.62330618453152	-4.93	-4.93
	25.47639812484996	25.47639812484996	-4.93	-4.93
	25.42332245430683	25.42332245430683	-4.92	-4.92
	25.58255072351209	25.58255072351209	-4.93	-4.93
	25.22239692729062	25.22239692729062	-4.92	-4.92
	25.17690518918317	25.17690518918317	-4.92	-4.92
	25.28684408341999	25.28684408341999	-4.92	-4.92
	25.54084771692022	25.54084771692022	-4.92	-4.92
	25.12193641651858	25.12193641651858	-4.91	-4.91
	25.63941887682775	25.63941887682775	-4.9	-4.9
	25.68396593306457	25.68396593306457	-4.9	-4.9
	25.55980359692916	25.55980359692916	-4.9	-4.9
	25.65458379899176	25.65458379899176	-4.9	-4.9
	25.63562765164041	25.63562765164041	-4.9	-4.9
	25.88869662680482	25.88869662680482	-4.9	-4.9
	25.96452439248178	25.96452439248178	-4.9	-4.9
	26.25267770529683	26.25267770529683	-4.89	-4.89
	26.05931030277278	26.05931030277278	-4.88	-4.88
	26.14177513223019	26.14177513223019	-4.89	-4.89
	26.1806382187687	26.1806382187687	-4.88	-4.88
	25.61288034538913	25.61288034538913	-4.87	-4.87
	26.17021151496008	26.17021151496008	-4.88	-4.88
	26.29059353470269	26.29059353470269	-4.88	-4.88
	26.50292613265976	26.50292613265976	-4.88	-4.88
	27.21770212498586	27.21770212498586	-4.88	-4.88
	28.30707594372167	28.30707594372167	-4.88	-4.88
	29.10075186537943	29.10075186537943	-4.88	-4.88
	29.92202537996589	29.92202537996589	-4.87	-4.87
	30.78134043605549	30.78134043605549	-4.86	-4.86
	31.39886313556557	31.39886313556557	-4.85	-4.85
	32.35798552946608	32.35798552946608	-4.83	-4.83
	33.45103962139974	33.45103962139974	-4.82	-4.82
	33.94069441332011	33.94069441332011	-4.81	-4.81
	34.96756700072228	34.96756700072228	-4.8	-4.8
	35.43645008991764	35.43645008991764	-4.79	-4.79
	35.95662587406681	35.95662587406681	-4.78	-4.78
	36.12274888399516	36.12274888399516	-4.77	-4.77
	36.24615720623952	36.24615720623952	-4.77	-4.77
	36.18919923751926	36.18919923751926	-4.75	-4.75
	36.19869219879214	36.19869219879214	-4.74	-4.74
	36.0430093268641	36.0430093268641	-4.72	-4.72
	35.97561115312831	35.97561115312831	-4.71	-4.71
	35.52187765681699	35.52187765681699	-4.69	-4.69
	35.98510381276736	35.98510381276736	-4.68	-4.68
	35.7506390433262	35.7506390433262	-4.67	-4.67
	35.01312505658047	35.01312505658047	-4.65	-4.65
	35.2020044569154	35.2020044569154	-4.65	-4.65
	34.73313772081572	34.73313772081572	-4.64	-4.64
	34.95238105072615	34.95238105072615	-4.63	-4.63
	34.98654948647503	34.98654948647503	-4.63	-4.63
	34.87929914618424	34.87929914618424	-4.61	-4.61
	34.90967075028124	34.90967075028124	-4.61	-4.61
	35.12132667677421	35.12132667677421	-4.6	-4.6
	34.83089468579861	34.83089468579861	-4.59	-4.59
	35.64052885644091	35.64052885644091	-4.58	-4.58
	35.21339433916976	35.21339433916976	-4.58	-4.58
	35.25990322536344	35.25990322536344	-4.57	-4.57
	35.09664896095528	35.09664896095528	-4.57	-4.57
	35.38139734430327	35.38139734430327	-4.56	-4.56
	35.50289365923736	35.50289365923736	-4.56	-4.56
	35.05678514985659	35.05678514985659	-4.54	-4.54
	35.53896330049118	35.53896330049118	-4.54	-4.54
	35.08051358036658	35.08051358036658	-4.53	-4.53
	35.51618245191651	35.51618245191651	-4.52	-4.52
	35.68134535326931	35.68134535326931	-4.51	-4.51
	35.51048725184015	35.51048725184015	-4.5	-4.5
	35.63957963852977	35.63957963852977	-4.49	-4.49
	35.60161103214353	35.60161103214353	-4.49	-4.49
	35.38614325289357	35.38614325289357	-4.48	-4.48
	35.92530028084905	35.92530028084905	-4.46	-4.46
	35.7288067077338	35.7288067077338	-4.45	-4.45
	35.45733228379283	35.45733228379283	-4.44	-4.44
	35.82467966593841	35.82467966593841	-4.44	-4.44
	35.53326808110899	35.53326808110899	-4.43	-4.43
	35.53421728399722	35.53421728399722	-4.42	-4.42
	35.54940454855361	35.54940454855361	-4.41	-4.41
	35.35007443166648	35.35007443166648	-4.4	-4.4
	35.35292196315448	35.35292196315448	-4.39	-4.39
	34.87740092548812	34.87740092548812	-4.38	-4.38
	35.17258068374208	35.17258068374208	-4.37	-4.37
	35.37095635721017	35.37095635721017	-4.36	-4.36
	35.01787070515319	35.01787070515319	-4.36	-4.36
	35.39753344716715	35.39753344716715	-4.36	-4.36
	35.13176727612703	35.13176727612703	-4.36	-4.36
	35.12132667677421	35.12132667677421	-4.35	-4.35
	35.2010553009341	35.2010553009341	-4.34	-4.34
	35.35766785163649	35.35766785163649	-4.34	-4.34
	35.35007443166648	35.35007443166648	-4.33	-4.33
	35.67659923625251	35.67659923625251	-4.33	-4.33
	35.43834846850357	35.43834846850357	-4.31	-4.31
	35.36336292223591	35.36336292223591	-4.31	-4.31
	35.4468911787466	35.4468911787466	-4.3	-4.3
	35.34437937232956	35.34437937232956	-4.29	-4.29
	35.80094860835138	35.80094860835138	-4.29	-4.29
	35.55415057575955	35.55415057575955	-4.28	-4.28
	35.57028709333029	35.57028709333029	-4.27	-4.27
	35.9983935587852	35.9983935587852	-4.27	-4.27
	36.51481546559643	36.51481546559643	-4.27	-4.27
	37.39396312856073	37.39396312856073	-4.27	-4.27
	38.18966240109354	38.18966240109354	-4.26	-4.26
	39.40428239264357	39.40428239264357	-4.26	-4.26
	39.76804632817679	39.76804632817679	-4.26	-4.26
	40.48233461562293	40.48233461562293	-4.25	-4.25
	41.45320446877786	41.45320446877786	-4.25	-4.25
	42.22373033402442	42.22373033402442	-4.25	-4.25
	42.83755395896449	42.83755395896449	-4.25	-4.25
	43.73083396411362	43.73083396411362	-4.24	-4.24
	44.55484745629596	44.55484745629596	-4.24	-4.24
	45.57954028068024	45.57954028068024	-4.23	-4.23
	45.83526256092118	45.83526256092118	-4.22	-4.22
	45.4255412206211	45.4255412206211	-4.21	-4.21
	45.52155256625264	45.52155256625264	-4.2	-4.2
	45.606157759692	45.606157759692	-4.18	-4.18
	45.36565364983883	45.36565364983883	-4.18	-4.18
	45.25158356215461	45.25158356215461	-4.17	-4.17
	45.29435961824163	45.29435961824163	-4.16	-4.16
	45.18789527179238	45.18789527179238	-4.15	-4.15
	44.80577819832368	44.80577819832368	-4.14	-4.14
	45.47212081113277	45.47212081113277	-4.13	-4.13
	45.39227028210922	45.39227028210922	-4.13	-4.13
	45.04626228122485	45.04626228122485	-4.12	-4.12
	44.53108556084455	44.53108556084455	-4.11	-4.11
	44.42178192341912	44.42178192341912	-4.11	-4.11
	44.36855644766725	44.36855644766725	-4.11	-4.11
	44.31723228082644	44.31723228082644	-4.09	-4.09
	44.76395575761364	44.76395575761364	-4.09	-4.09
	44.33719163248789	44.33719163248789	-4.08	-4.08
	44.81623384915401	44.81623384915401	-4.07	-4.07
	45.18029074012528	45.18029074012528	-4.07	-4.07
	44.49306670279108	44.49306670279108	-4.07	-4.07
	45.01014159333083	45.01014159333083	-4.06	-4.06
	45.0671743471222	45.0671743471222	-4.06	-4.06
	44.74494564329046	44.74494564329046	-4.06	-4.06
	44.63944048577231	44.63944048577231	-4.05	-4.05
	44.82193693828084	44.82193693828084	-4.05	-4.05
	45.03865790975232	45.03865790975232	-4.04	-4.04
	44.90273122058216	44.90273122058216	-4.03	-4.03
	45.12705925928867	45.12705925928867	-4.03	-4.03
	44.70122258432182	44.70122258432182	-4.02	-4.02
	44.4949676405897	44.4949676405897	-4.01	-4.01
	44.81338230641014	44.81338230641014	-4.01	-4.01
	44.54534268803605	44.54534268803605	-4	-4
	44.57575799376659	44.57575799376659	-4	-4
	44.48736389263308	44.48736389263308	-3.99	-3.99
	44.87991861897753	44.87991861897753	-3.99	-3.99
	45.11280089849264	45.11280089849264	-3.98	-3.98
	45.39512207037961	45.39512207037961	-3.97	-3.97
	45.29245845440892	45.29245845440892	-3.96	-3.96
	44.70787607495949	44.70787607495949	-3.96	-3.96
	44.26875981633621	44.26875981633621	-3.95	-3.95
	44.47025549115984	44.47025549115984	-3.94	-3.94
	44.52728366536295	44.52728366536295	-3.94	-3.94
	44.657499809706	44.657499809706	-3.94	-3.94
	44.29727298841683	44.29727298841683	-3.92	-3.92
	44.77631236074296	44.77631236074296	-3.92	-3.92
	44.70502457816146	44.70502457816146	-3.91	-3.91
	44.94930718920183	44.94930718920183	-3.9	-3.9
	44.48166108729922	44.48166108729922	-3.89	-3.89
	43.95512290416766	43.95512290416766	-3.89	-3.89
	43.79165734402363	43.79165734402363	-3.89	-3.89
	44.1784689024888	44.1784689024888	-3.89	-3.89
	44.23929633221969	44.23929633221969	-3.89	-3.89
	44.07677427257669	44.07677427257669	-3.89	-3.89
	44.48736389263308	44.48736389263308	-3.89	-3.89
	44.33148895453147	44.33148895453147	-3.89	-3.89
	44.28396682639373	44.28396682639373	-3.88	-3.88
	44.30677740598053	44.30677740598053	-3.87	-3.87
	44.24214763148984	44.24214763148984	-3.87	-3.87
	44.36190329282419	44.36190329282419	-3.86	-3.86
	44.53963983352782	44.53963983352782	-3.86	-3.86
	44.78581745553181	44.78581745553181	-3.85	-3.85
	44.54154078449248	44.54154078449248	-3.84	-3.84
	44.55294650157091	44.55294650157091	-3.84	-3.84
	44.69076711234805	44.69076711234805	-3.83	-3.83
	45.06242159916265	45.06242159916265	-3.82	-3.82
	46.16419845695152	46.16419845695152	-3.83	-3.83
	46.3885685891035	46.3885685891035	-3.82	-3.82
	47.42114799772357	47.42114799772357	-3.83	-3.83
	48.17619131836292	48.17619131836292	-3.84	-3.84
	49.14436839722695	49.14436839722695	-3.85	-3.85
	50.20971447752758	50.20971447752758	-3.85	-3.85
	50.6882239414972	50.6882239414972	-3.85	-3.85
	51.65295688253715	51.65295688253715	-3.86	-3.86
	52.39134699430863	52.39134699430863	-3.85	-3.85
	53.23545665807441	53.23545665807441	-3.85	-3.85
	53.66278593698306	53.66278593698306	-3.84	-3.84
	53.93118925673878	53.93118925673878	-3.82	-3.82
	54.45755736661528	54.45755736661528	-3.81	-3.81
	54.76216532728381	54.76216532728381	-3.8	-3.8
	54.83546367729245	54.83546367729245	-3.79	-3.79
	54.49372884001222	54.49372884001222	-3.79	-3.79
	54.52609295481513	54.52609295481513	-3.78	-3.78
	54.0501657862285	54.0501657862285	-3.77	-3.77
	53.99496041479414	53.99496041479414	-3.76	-3.76
	54.29954742200793	54.29954742200793	-3.75	-3.75
	54.53275617424941	54.53275617424941	-3.75	-3.75
	53.94356271773342	53.94356271773342	-3.74	-3.74
	53.80840768533644	53.80840768533644	-3.73	-3.73
	54.44423108335045	54.44423108335045	-3.73	-3.73
	54.08252776639778	54.08252776639778	-3.72	-3.72
	53.73702408134183	53.73702408134183	-3.71	-3.71
	54.04255122529736	54.04255122529736	-3.71	-3.71
	53.87122588365737	53.87122588365737	-3.71	-3.71
	53.97877961593897	53.97877961593897	-3.7	-3.7
	54.27575106526984	54.27575106526984	-3.7	-3.7
	53.97973142656107	53.97973142656107	-3.69	-3.69
	54.12440820720737	54.12440820720737	-3.69	-3.69
	53.8026969691269	53.8026969691269	-3.68	-3.68
	53.7922273353489	53.7922273353489	-3.66	-3.66
	53.81792555645367	53.81792555645367	-3.65	-3.65
	54.12250454514938	54.12250454514938	-3.64	-3.64
	54.15105953261173	54.15105953261173	-3.63	-3.63
	54.05682853412082	54.05682853412082	-3.62	-3.62
	54.191036718764	54.191036718764	-3.61	-3.61
	53.83886492033353	53.83886492033353	-3.6	-3.6
	54.15581870897538	54.15581870897538	-3.59	-3.59
	54.45279797670241	54.45279797670241	-3.58	-3.58
	54.05587671259077	54.05587671259077	-3.57	-3.57
	54.21864015266389	54.21864015266389	-3.57	-3.57
	54.13487835816524	54.13487835816524	-3.56	-3.56
	54.16724074599647	54.16724074599647	-3.56	-3.56
	54.08347959169755	54.08347959169755	-3.55	-3.55
	53.89026181718658	53.89026181718658	-3.54	-3.54
	53.87979204707338	53.87979204707338	-3.54	-3.54
	54.34142921437519	54.34142921437519	-3.53	-3.53
	53.81316661920614	53.81316661920614	-3.52	-3.52
	54.11393807255076	54.11393807255076	-3.52	-3.52
	53.90834600394571	53.90834600394571	-3.52	-3.52
	54.06920222629092	54.06920222629092	-3.51	-3.51
	53.97877961593897	53.97877961593897	-3.5	-3.5
	54.23006229638492	54.23006229638492	-3.5	-3.5
	54.07491316881448	54.07491316881448	-3.5	-3.5
	54.27099180403142	54.27099180403142	-3.49	-3.49
	54.34238107632711	54.34238107632711	-3.48	-3.48
	54.44423108335045	54.44423108335045	-3.47	-3.47
	54.33381432363993	54.33381432363993	-3.47	-3.47
	54.25956959078513	54.25956959078513	-3.46	-3.46
	54.6051001245734	54.6051001245734	-3.46	-3.46
	55.02109294244813	55.02109294244813	-3.45	-3.45
	55.56563501471965	55.56563501471965	-3.45	-3.45
	56.4520381751498	56.4520381751498	-3.45	-3.45
	57.12144043616123	57.12144043616123	-3.45	-3.45
	58.16519339151608	58.16519339151608	-3.45	-3.45
	58.71380003310095	58.71380003310095	-3.45	-3.45
	59.39676353725992	59.39676353725992	-3.44	-3.44
	60.04264220149218	60.04264220149218	-3.45	-3.45
	60.98203957418217	60.98203957418217	-3.44	-3.44
	61.28313181150789	61.28313181150789	-3.44	-3.44
	62.09881647269368	62.09881647269368	-3.44	-3.44
	62.59913930326152	62.59913930326152	-3.43	-3.43
	62.92031852379747	62.92031852379747	-3.42	-3.42
	63.47503210691183	63.47503210691183	-3.41	-3.41
	64.07554683010798	64.07554683010798	-3.4	-3.4
	64.03741731721064	64.03741731721064	-3.39	-3.39
	63.93828159521743	63.93828159521743	-3.39	-3.39
	63.7590784209122	63.7590784209122	-3.39	-3.39
	63.79911275846315	63.79911275846315	-3.38	-3.38
	63.56844198713919	63.56844198713919	-3.36	-3.36
	63.65327453297363	63.65327453297363	-3.36	-3.36
	63.48170419819321	63.48170419819321	-3.36	-3.36
	63.56558248176059	63.56558248176059	-3.35	-3.35
	63.22054442278355	63.22054442278355	-3.35	-3.35
	63.07567183976695	63.07567183976695	-3.34	-3.34
	62.87933634531068	62.87933634531068	-3.33	-3.33
	63.1500139597016	63.1500139597016	-3.33	-3.33
	63.1890915573444	63.1890915573444	-3.33	-3.33
	63.56558248176059	63.56558248176059	-3.32	-3.32
	63.40640526641774	63.40640526641774	-3.32	-3.32
	63.45692217821664	63.45692217821664	-3.31	-3.31
	63.42832765324636	63.42832765324636	-3.3	-3.3
	63.23960683705853	63.23960683705853	-3.29	-3.29
	63.27487244587973	63.27487244587973	-3.27	-3.27
	63.06042227569527	63.06042227569527	-3.26	-3.26
	63.20243517926352	63.20243517926352	-3.26	-3.26
	62.99465892668861	62.99465892668861	-3.24	-3.24
	63.6103815389969	63.6103815389969	-3.24	-3.24
	62.92794314268548	62.92794314268548	-3.23	-3.23
	63.23674747147695	63.23674747147695	-3.23	-3.23
	63.32252896777747	63.32252896777747	-3.22	-3.22
	63.33015404261534	63.33015404261534	-3.21	-3.21
	62.88028941639192	62.88028941639192	-3.21	-3.21
	62.82596458024196	62.82596458024196	-3.2	-3.2
	63.123326950314	63.123326950314	-3.2	-3.2
	63.02706397483272	63.02706397483272	-3.18	-3.18
	63.01086143124489	63.01086143124489	-3.18	-3.18
	63.06423466347301	63.06423466347301	-3.18	-3.18
	63.08520283486686	63.08520283486686	-3.17	-3.17
	63.06709395572229	63.06709395572229	-3.17	-3.17
	63.23770059319751	63.23770059319751	-3.16	-3.16
	63.16621683848687	63.16621683848687	-3.17	-3.17
	63.22340378147886	63.22340378147886	-3.16	-3.16
	63.27105993872122	63.27105993872122	-3.16	-3.16
	63.40831155809079	63.40831155809079	-3.16	-3.16
	63.01943924358084	63.01943924358084	-3.15	-3.15
	63.47503210691183	63.47503210691183	-3.14	-3.14
	63.26820055975898	63.26820055975898	-3.14	-3.14
	63.86774360577154	63.86774360577154	-3.14	-3.14
	63.1309517993324	63.1309517993324	-3.13	-3.13
	63.27487244587973	63.27487244587973	-3.12	-3.12
	63.17288862345027	63.17288862345027	-3.11	-3.11
	63.49886103473776	63.49886103473776	-3.11	-3.11
	63.51887739935386	63.51887739935386	-3.1	-3.1
	63.78576795280435	63.78576795280435	-3.1	-3.1
	64.12606876761946	64.12606876761946	-3.1	-3.1
	64.3510389831451	64.3510389831451	-3.1	-3.1
	65.45312044041187	65.45312044041187	-3.1	-3.1
	66.16251405477313	66.16251405477313	-3.1	-3.1
	67.37075307435411	67.37075307435411	-3.11	-3.11
	67.81519549938962	67.81519549938962	-3.12	-3.12
	68.65551989564203	68.65551989564203	-3.12	-3.12
	69.37192925521408	69.37192925521408	-3.12	-3.12
	70.39468572895663	70.39468572895663	-3.12	-3.12
	71.08169901582113	71.08169901582113	-3.12	-3.12
	71.66762410981005	71.66762410981005	-3.11	-3.11
	72.44639181592531	72.44639181592531	-3.11	-3.11
	73.10975158083738	73.10975158083738	-3.11	-3.11
	73.50493510386151	73.50493510386151	-3.1	-3.1
	73.58989304731995	73.58989304731995	-3.1	-3.1
	73.13361466162583	73.13361466162583	-3.09	-3.09
	73.1803865455022	73.1803865455022	-3.08	-3.08
	73.09352473424661	73.09352473424661	-3.07	-3.07
	73.05248053227412	73.05248053227412	-3.07	-3.07
	73.05820761519327	73.05820761519327	-3.06	-3.06
	72.71936359797931	72.71936359797931	-3.05	-3.05
	72.78235865903167	72.78235865903167	-3.04	-3.04
	72.71936359797931	72.71936359797931	-3.03	-3.03
	72.81671985003898	72.81671985003898	-3.02	-3.02
	72.44830067105666	72.44830067105666	-3.01	-3.01
	72.42253117254272	72.42253117254272	-3.02	-3.02
	72.39867061378293	72.39867061378293	-3	-3
	72.19538208501615	72.19538208501615	-2.99	-2.99
	72.3347247336016	72.3347247336016	-2.98	-2.98
	72.21351555401716	72.21351555401716	-2.97	-2.97
	72.12762060710996	72.12762060710996	-2.96	-2.96
	71.93674687352001	71.93674687352001	-2.96	-2.96
	71.89952712642315	71.89952712642315	-2.95	-2.95
	72.32613503481583	72.32613503481583	-2.94	-2.94
	72.36717480579621	72.36717480579621	-2.94	-2.94
	72.14002758724045	72.14002758724045	-2.93	-2.93
	72.37385572244702	72.37385572244702	-2.93	-2.93
	72.22019631807818	72.22019631807818	-2.92	-2.92
	72.16293284142344	72.16293284142344	-2.91	-2.91
	72.34045120556435	72.34045120556435	-2.89	-2.89
	72.58478521636721	72.58478521636721	-2.89	-2.89
	72.58764855815743	72.58764855815743	-2.89	-2.89
	72.39389851218682	72.39389851218682	-2.88	-2.88
	72.61914539831109	72.61914539831109	-2.88	-2.88
	72.22687708876418	72.22687708876418	-2.87	-2.87
	72.32995267736348	72.32995267736348	-2.87	-2.87
	72.63250773867779	72.63250773867779	-2.87	-2.87
	72.80526610020453	72.80526610020453	-2.86	-2.86
	73.02479970023191	73.02479970023191	-2.85	-2.85
	72.74608870335706	72.74608870335706	-2.85	-2.85
	73.08207051315948	73.08207051315948	-2.85	-2.85
	72.7384529481288	72.7384529481288	-2.85	-2.85
	73.02193617238159	73.02193617238159	-2.84	-2.84
	72.8081295358366	72.8081295358366	-2.84	-2.84
	72.3184997562056	72.3184997562056	-2.84	-2.84
	72.83294602901552	72.83294602901552	-2.84	-2.84
	72.86730747838881	72.86730747838881	-2.83	-2.83
	72.23737545611733	72.23737545611733	-2.83	-2.83
	72.65541466962236	72.65541466962236	-2.82	-2.82
	72.97707439519391	72.97707439519391	-2.81	-2.81
	72.68691182702995	72.68691182702995	-2.81	-2.81
	72.39198967249828	72.39198967249828	-2.8	-2.8
	72.47597913125261	72.47597913125261	-2.79	-2.79
	72.40535156171124	72.40535156171124	-2.79	-2.79
	72.46643482177103	72.46643482177103	-2.79	-2.79
	72.94843937467418	72.94843937467418	-2.78	-2.78
	72.92266796041314	72.92266796041314	-2.78	-2.78
	72.28604991877887	72.28604991877887	-2.77	-2.77
	72.61246423807459	72.61246423807459	-2.76	-2.76
	72.74513423347531	72.74513423347531	-2.76	-2.76
	73.5803471574753	73.5803471574753	-2.76	-2.76
	74.1435778333628	74.1435778333628	-2.77	-2.77
	74.87202912138576	74.87202912138576	-2.77	-2.77
	75.80013111749854	75.80013111749854	-2.78	-2.78
	76.48483162375801	76.48483162375801	-2.78	-2.78
	77.1218470996269	77.1218470996269	-2.78	-2.78
	77.96620043278182	77.96620043278182	-2.79	-2.79
	78.83836438017335	78.83836438017335	-2.79	-2.79
	79.64089328547968	79.64089328547968	-2.79	-2.79
	80.41771777855506	80.41771777855506	-2.79	-2.79
	81.19749896973352	81.19749896973352	-2.79	-2.79
	81.65623600231943	81.65623600231943	-2.79	-2.79
	82.35300269013054	82.35300269013054	-2.78	-2.78
	81.91715664139456	81.91715664139456	-2.78	-2.78
	82.30234369512986	82.30234369512986	-2.77	-2.77
	82.51262880991021	82.51262880991021	-2.77	-2.77
	82.2516850815057	82.2516850815057	-2.76	-2.76
	81.88848354889333	81.88848354889333	-2.75	-2.75
	82.0251597199357	82.0251597199357	-2.74	-2.74
	82.00317665194135	82.00317665194135	-2.74	-2.74
	81.61896245117931	81.61896245117931	-2.72	-2.72
	81.57404331771224	81.57404331771224	-2.71	-2.71
	81.48420595031429	81.48420595031429	-2.71	-2.71
	81.47751598157882	81.47751598157882	-2.7	-2.7
	81.67821793696152	81.67821793696152	-2.69	-2.69
	81.69542124025007	81.69542124025007	-2.68	-2.68
	80.92800554576128	80.92800554576128	-2.67	-2.67
	81.06275090863446	81.06275090863446	-2.67	-2.67
	81.32078147436569	81.32078147436569	-2.66	-2.66
	81.70019994340562	81.70019994340562	-2.66	-2.66
	81.36856599827148	81.36856599827148	-2.65	-2.65
	81.1984546393856	81.1984546393856	-2.64	-2.64
	81.13633639482323	81.13633639482323	-2.63	-2.63
	81.49663019561747	81.49663019561747	-2.62	-2.62
	81.33989524321314	81.33989524321314	-2.62	-2.62
	81.16309495294676	81.16309495294676	-2.61	-2.61
	81.24145991383392	81.24145991383392	-2.6	-2.6
	81.05797265813494	81.05797265813494	-2.6	-2.6
	80.55054176785862	80.55054176785862	-2.59	-2.59
	80.69196875358048	80.69196875358048	-2.59	-2.59
	81.00923469683163	81.00923469683163	-2.59	-2.59
	80.99394442877467	80.99394442877467	-2.59	-2.59
	81.29975639134248	81.29975639134248	-2.59	-2.59
	81.33320541794174	81.33320541794174	-2.58	-2.58
	81.43259779229673	81.43259779229673	-2.57	-2.57
	81.49089592570277	81.49089592570277	-2.57	-2.57
	81.29402228919912	81.29402228919912	-2.56	-2.56
	80.89264728042403	80.89264728042403	-2.56	-2.56
	81.16118362383206	81.16118362383206	-2.56	-2.56
	81.12677979270417	81.12677979270417	-2.55	-2.55
	81.23572586135947	81.23572586135947	-2.54	-2.54
	80.98821058720874	80.98821058720874	-2.54	-2.54
	81.39819257350021	81.39819257350021	-2.54	-2.54
	81.31791441372506	81.31791441372506	-2.54	-2.54
	80.92513865246276	80.92513865246276	-2.53	-2.53
	81.27013024950126	81.27013024950126	-2.53	-2.53
	81.17169594065325	81.17169594065325	-2.52	-2.52
	80.91749360963547	80.91749360963547	-2.52	-2.52
	81.55206172337165	81.55206172337165	-2.51	-2.51
	81.21756806076534	81.21756806076534	-2.5	-2.5
	81.27586433129372	81.27586433129372	-2.5	-2.5
	81.90759893031445	81.90759893031445	-2.5	-2.5
	82.36638437512003	82.36638437512003	-2.5	-2.5
	82.99248581373941	82.99248581373941	-2.51	-2.51
	83.8194113349068	83.8194113349068	-2.51	-2.51
	84.55560394144047	84.55560394144047	-2.52	-2.52
	85.41140955474172	85.41140955474172	-2.53	-2.53
	86.01866725252445	86.01866725252445	-2.54	-2.54
	86.74936174219941	86.74936174219941	-2.54	-2.54
	87.4877880753823	87.4877880753823	-2.55	-2.55
	88.18707215339869	88.18707215339869	-2.55	-2.55
	89.22321757328905	89.22321757328905	-2.55	-2.55
	89.63657216692009	89.63657216692009	-2.55	-2.55
	90.23464168816544	90.23464168816544	-2.55	-2.55
	90.58298186720307	90.58298186720307	-2.55	-2.55
	90.99354879548655	90.99354879548655	-2.54	-2.54
	91.43094018399502	91.43094018399502	-2.54	-2.54
	91.56398171431773	91.56398171431773	-2.53	-2.53
	91.20889111299923	91.20889111299923	-2.52	-2.52
	90.86817488616849	90.86817488616849	-2.52	-2.52
	90.9351682876239	90.9351682876239	-2.52	-2.52
	90.69973727981366	90.69973727981366	-2.5	-2.5
	91.00790473564629	91.00790473564629	-2.49	-2.49
	90.98302112549804	90.98302112549804	-2.49	-2.49
	90.69016708782455	90.69016708782455	-2.48	-2.48
	90.30928449457751	90.30928449457751	-2.47	-2.47
	90.51503497742155	90.51503497742155	-2.45	-2.45
	90.3858420790276	90.3858420790276	-2.45	-2.45
	89.95521699342994	89.95521699342994	-2.44	-2.44
	90.10162643127241	90.10162643127241	-2.43	-2.43
	90.36478865649593	90.36478865649593	-2.42	-2.42
	89.89780239697824	89.89780239697824	-2.42	-2.42
	90.11119578645766	90.11119578645766	-2.41	-2.41
	90.08057389775151	90.08057389775151	-2.41	-2.41
	90.01263207966572	90.01263207966572	-2.4	-2.4
	90.28153258526669	90.28153258526669	-2.4	-2.4
	90.42699214048574	90.42699214048574	-2.39	-2.39
	90.226986062522	90.226986062522	-2.38	-2.38
	90.49589513228977	90.49589513228977	-2.38	-2.38
	90.06526300564269	90.06526300564269	-2.37	-2.37
	90.4461317896759	90.4461317896759	-2.37	-2.37
	90.50737903283527	90.50737903283527	-2.37	-2.37
	90.49398115077371	90.49398115077371	-2.36	-2.36
	90.08822935686464	90.08822935686464	-2.35	-2.35
	90.78874071705927	90.78874071705927	-2.36	-2.36
	90.64423035569604	90.64423035569604	-2.35	-2.35
	90.55714282829177	90.55714282829177	-2.35	-2.35
	90.66624166737887	90.66624166737887	-2.34	-2.34
	90.96100877782257	90.96100877782257	-2.34	-2.34
	90.72653388978239	90.72653388978239	-2.33	-2.33
	90.33990742385785	90.33990742385785	-2.33	-2.33
	90.76481494621596	90.76481494621596	-2.32	-2.32
	90.62413313397414	90.62413313397414	-2.32	-2.32
	90.83563547461813	90.83563547461813	-2.32	-2.32
	90.64805840473197	90.64805840473197	-2.32	-2.32
	90.8528622023122	90.8528622023122	-2.31	-2.31
	91.09499809563316	91.09499809563316	-2.31	-2.31
	90.42890610295721	90.42890610295721	-2.3	-2.3
	91.20219147039874	91.20219147039874	-2.31	-2.31
	90.63657426414656	90.63657426414656	-2.3	-2.3
	91.28354472463178	91.28354472463178	-2.3	-2.3
	90.84137771229027	90.84137771229027	-2.29	-2.29
	90.81075250134778	90.81075250134778	-2.29	-2.29
	90.75715871751014	90.75715871751014	-2.29	-2.29
	90.9447388279858	90.9447388279858	-2.28	-2.28
	90.79926808317451	90.79926808317451	-2.27	-2.27
	91.02896016993171	91.02896016993171	-2.27	-2.27
	91.18209258258992	91.18209258258992	-2.27	-2.27
	91.84443038881996	91.84443038881996	-2.28	-2.28
	92.59681800361977	92.59681800361977	-2.28	-2.28
	93.04005770660493	93.04005770660493	-2.29	-2.29
	94.01662829260454	94.01662829260454	-2.29	-2.29
	94.7778771578035	94.7778771578035	-2.3	-2.3
	95.635941346275	95.635941346275	-2.31	-2.31
	96.54967011204826	96.54967011204826	-2.31	-2.31
	97.32461696269219	97.32461696269219	-2.32	-2.32
	97.97223059194687	97.97223059194687	-2.32	-2.32
	98.71955451152496	98.71955451152496	-2.33	-2.33
	99.2111089332527	99.2111089332527	-2.33	-2.33
	100.2911216014969	100.2911216014969	-2.33	-2.33
	100.3994199183233	100.3994199183233	-2.33	-2.33
	100.8201706190802	100.8201706190802	-2.33	-2.33
	100.677361624654	100.677361624654	-2.32	-2.32
	100.9294359221365	100.9294359221365	-2.32	-2.32
	101.0540388705405	101.0540388705405	-2.31	-2.31
	100.7942922544093	100.7942922544093	-2.3	-2.3
	100.9543563273192	100.9543563273192	-2.29	-2.29
	100.5192209708829	100.5192209708829	-2.28	-2.28
	100.4444648639906	100.4444648639906	-2.27	-2.27
	100.1531156515329	100.1531156515329	-2.27	-2.27
	100.4166711384956	100.4166711384956	-2.26	-2.26
	99.88382052057014	99.88382052057014	-2.25	-2.25
	100.2518279526687	100.2518279526687	-2.24	-2.24
	99.88286219414046	99.88286219414046	-2.24	-2.24
	99.78319699064654	99.78319699064654	-2.24	-2.24
	99.94132035578676	99.94132035578676	-2.24	-2.24
	99.67011710421947	99.67011710421947	-2.23	-2.23
	99.90682039572408	99.90682039572408	-2.23	-2.23
	99.776488808793	99.776488808793	-2.22	-2.22
	100.208701041119	100.208701041119	-2.22	-2.22
	100.0544047977655	100.0544047977655	-2.22	-2.22
	100.2508695738548	100.2508695738548	-2.21	-2.21
	99.9374870181654	99.9374870181654	-2.21	-2.21
	99.63274366107453	99.63274366107453	-2.2	-2.2
	99.64424315994066	99.64424315994066	-2.2	-2.2
	99.88669550066162	99.88669550066162	-2.2	-2.2
	100.1099893723356	100.1099893723356	-2.19	-2.19
	99.73911477512655	99.73911477512655	-2.19	-2.19
	100.0400295514453	100.0400295514453	-2.18	-2.18
	99.92502868595383	99.92502868595383	-2.18	-2.18
	100.0908222258154	100.0908222258154	-2.18	-2.18
	100.1789915516541	100.1789915516541	-2.17	-2.17
	100.4214631519458	100.4214631519458	-2.17	-2.17
	100.4578825656414	100.4578825656414	-2.17	-2.17
	100.6581928627049	100.6581928627049	-2.17	-2.17
	100.2939967555369	100.2939967555369	-2.16	-2.16
	100.0266126825767	100.0266126825767	-2.15	-2.15
	99.95569539132906	99.95569539132906	-2.15	-2.15
	100.102322507179	100.102322507179	-2.14	-2.14
	100.4444648639906	100.4444648639906	-2.15	-2.15
	100.0802803184883	100.0802803184883	-2.14	-2.14
	100.2796209976167	100.2796209976167	-2.14	-2.14
	100.3409577786955	100.3409577786955	-2.14	-2.14
	100.0745301941731	100.0745301941731	-2.14	-2.14
	100.4233799582814	100.4233799582814	-2.13	-2.13
	100.2326604023123	100.2326604023123	-2.13	-2.13
	100.0266126825767	100.0266126825767	-2.12	-2.12
	100.0323627659661	100.0323627659661	-2.12	-2.12
	99.99786233933487	99.99786233933487	-2.12	-2.12
	100.2317020262324	100.2317020262324	-2.12	-2.12
	100.1425736466595	100.1425736466595	-2.12	-2.12
	100.7080317572766	100.7080317572766	-2.12	-2.12
	101.203565452839	101.203565452839	-2.12	-2.12
	101.3530953562261	101.3530953562261	-2.12	-2.12
	102.2791044910283	102.2791044910283	-2.12	-2.12
	102.6875092400828	102.6875092400828	-2.13	-2.13
	103.6626038575269	103.6626038575269	-2.14	-2.14
	104.3127454014284	104.3127454014284	-2.15	-2.15
	104.6426347361346	104.6426347361346	-2.16	-2.16
	105.4396143256788	105.4396143256788	-2.17	-2.17
	106.2386067265591	106.2386067265591	-2.17	-2.17
	106.8544614903234	106.8544614903234	-2.18	-2.18
	107.8080923072747	107.8080923072747	-2.18	-2.18
	108.6054466879325	108.6054466879325	-2.19	-2.19
	109.2810169434607	109.2810169434607	-2.19	-2.19
	110.1035000603925	110.1035000603925	-2.19	-2.19
	110.6112439888676	110.6112439888676	-2.19	-2.19
	110.8684899291668	110.8684899291668	-2.19	-2.19
	110.5901272212731	110.5901272212731	-2.17	-2.17
	110.3616864231393	110.3616864231393	-2.16	-2.16
	110.0411145060603	110.0411145060603	-2.15	-2.15
	109.8865927756247	109.8865927756247	-2.14	-2.14
	109.5266956601499	109.5266956601499	-2.14	-2.14
	109.7474302767265	109.7474302767265	-2.13	-2.13
	109.7090411279836	109.7090411279836	-2.12	-2.12
	109.3242020060482	109.3242020060482	-2.12	-2.12
	109.4230488584419	109.4230488584419	-2.12	-2.12
	109.2810169434607	109.2810169434607	-2.12	-2.12
	108.9173137385102	108.9173137385102	-2.11	-2.11
	109.6034720973988	109.6034720973988	-2.11	-2.11
	108.99696210077	108.99696210077	-2.1	-2.1
	109.3971374072948	109.3971374072948	-2.1	-2.1
	109.0430242342176	109.0430242342176	-2.1	-2.1
	109.3251616772519	109.3251616772519	-2.09	-2.09
	109.5986735444215	109.5986735444215	-2.09	-2.09
	109.5362926669345	109.5362926669345	-2.08	-2.08
	109.3021296061162	109.3021296061162	-2.08	-2.08
	109.4124923292737	109.4124923292737	-2.07	-2.07
	109.4057745465982	109.4057745465982	-2.06	-2.06
	109.2013652212021	109.2013652212021	-2.05	-2.05
	109.7090411279836	109.7090411279836	-2.05	-2.05
	108.9057983905902	108.9057983905902	-2.05	-2.05
	109.2071231454381	109.2071231454381	-2.04	-2.04
	109.2771782846328	109.2771782846328	-2.04	-2.04
	108.8558987771649	108.8558987771649	-2.04	-2.04
	108.859737195841	108.859737195841	-2.04	-2.04
	108.9077176138781	108.9077176138781	-2.03	-2.03
	109.0238316403223	109.0238316403223	-2.03	-2.03
	109.0334279304303	109.0334279304303	-2.03	-2.03
	109.3376374153383	109.3376374153383	-2.03	-2.03
	109.4028954989289	109.4028954989289	-2.03	-2.03
	109.8491625793841	109.8491625793841	-2.03	-2.03
	109.5276553602144	109.5276553602144	-2.02	-2.02
	109.644739794136	109.644739794136	-2.02	-2.02
	109.6380217797532	109.6380217797532	-2.01	-2.01
	109.4192101186488	109.4192101186488	-2.01	-2.01
	109.5324538625803	109.5324538625803	-2.01	-2.01
	109.5324538625803	109.5324538625803	-2.01	-2.01
	109.5266956601499	109.5266956601499	-2	-2
	109.6121095013665	109.6121095013665	-1.99	-1.99
	109.1236337259573	109.1236337259573	-2	-2
	109.3875405988313	109.3875405988313	-2	-2
	109.465275140628	109.465275140628	-2	-2
	109.2925329330641	109.2925329330641	-2	-2
	109.2685413102734	109.2685413102734	-2	-2
	109.4336054041633	109.4336054041633	-2	-2
	109.2435901132468	109.2435901132468	-1.99	-1.99
	109.4000164524914	109.4000164524914	-2	-2
	109.1572212989931	109.1572212989931	-2	-2
	109.6341829174068	109.6341829174068	-2	-2
	109.1111583843637	109.1111583843637	-2	-2
	109.2522270556008	109.2522270556008	-2	-2
	109.1073198223635	109.1073198223635	-2	-2
	NAN	109.4153713810392	-2	NAN
	NAN	109.3050086107043	-1.99	NAN
	NAN	109.1840914780453	-1.99	NAN
	NAN	108.6678189425141	-1.99	NAN
	NAN	109.1111583843637	-2	NAN
	NAN	107.6421086240875	-2.02	NAN
	NAN	105.1998391846662	-2.02	NAN
	NAN	104.9428097163618	-2.02	NAN
	NAN	104.4882368434695	-2.03	NAN
	NAN	106.8036177644515	-2.03	NAN
	NAN	104.4498776676822	-2.04	NAN
	NAN	101.9042759263964	-2.04	NAN
	NAN	100.3102893182996	-2.05	NAN
	NAN	98.75692288534421	-2.06	NAN
	NAN	97.82469182958722	-2.07	NAN
	NAN	97.67428226407313	-2.07	NAN
	NAN	97.1684709273501	-2.07	NAN
	NAN	96.78913736467696	-2.06	NAN
	NAN	95.95582808299059	-2.05	NAN
	NAN	95.6704194252885	-2.06	NAN
	NAN	94.3287777915159	-2.05	NAN
	NAN	93.53502724746365	-2.06	NAN
	NAN	92.8361446716609	-2.05	NAN
	NAN	92.13446298120864	-2.05	NAN
	NAN	91.49028212443643	-2.06	NAN
	NAN	90.84520587344745	-2.07	NAN
	NAN	90.14373169586071	-2.08	NAN
	NAN	90.49780911435636	-2.1	NAN
	NAN	89.79062979398354	-2.11	NAN
	NAN	88.08853662027539	-2.11	NAN
	NAN	86.17168570919048	-2.11	NAN
	NAN	85.37507146159456	-2.11	NAN
	NAN	84.72197550500327	-2.11	NAN
	NAN	84.47528810695108	-2.12	NAN
	NAN	85.3043083696064	-2.13	NAN
	NAN	83.94369794255478	-2.13	NAN
	NAN	81.10766662919585	-2.14	NAN
	NAN	80.59736523804278	-2.15	NAN
	NAN	79.99250753081257	-2.15	NAN
	NAN	79.68675497118515	-2.16	NAN
	NAN	78.19067870619355	-2.16	NAN
	NAN	78.63392588522991	-2.16	NAN
	NAN	78.22793327187964	-2.17	NAN
	NAN	76.61853301974648	-2.18	NAN
	NAN	75.42868398591155	-2.18	NAN
	NAN	74.56937333433271	-2.19	NAN
	NAN	74.03570118896083	-2.2	NAN
	NAN	73.0085730585312	-2.21	NAN
	NAN	72.58764855815743	-2.21	NAN
	NAN	71.38801505288977	-2.23	NAN
	NAN	70.8498241879649	-2.24	NAN
	NAN	70.3727406275128	-2.25	NAN
	NAN	70.11035908985379	-2.27	NAN
	NAN	68.21865256862172	-2.3	NAN
	NAN	67.7512931716112	-2.32	NAN
	NAN	66.82811533467542	-2.33	NAN
	NAN	66.69746920096588	-2.36	NAN
	NAN	65.36826519252173	-2.38	NAN
	NAN	64.98404639949993	-2.4	NAN
	NAN	63.49600155893842	-2.41	NAN
	NAN	64.6608619774203	-2.43	NAN
	NAN	62.0768984186391	-2.45	NAN
	NAN	61.1735555448415	-2.47	NAN
	NAN	60.45801877315662	-2.5	NAN
	NAN	59.4043841628449	-2.53	NAN
	NAN	58.71665747650638	-2.56	NAN
	NAN	58.64522175556881	-2.58	NAN
	NAN	57.62615475932535	-2.61	NAN
	NAN	56.95003664059521	-2.64	NAN
	NAN	55.49232870588334	-2.65	NAN
	NAN	54.8259443659171	-2.67	NAN
	NAN	54.15677054465122	-2.69	NAN
	NAN	54.4718355565555	-2.72	NAN
	NAN	52.36470264208936	-2.75	NAN
	NAN	51.52070226729602	-2.77	NAN
	NAN	50.68346721862603	-2.79	NAN
	NAN	50.17071222488107	-2.81	NAN
	NAN	49.52102504383539	-2.83	NAN
	NAN	48.42915930151924	-2.85	NAN
	NAN	48.07348522964173	-2.86	NAN
	NAN	47.12447911483284	-2.88	NAN
	NAN	46.28303763668655	-2.9	NAN
	NAN	45.4245906200894	-2.92	NAN
	NAN	45.02725136867216	-2.94	NAN
	NAN	44.0929312605271	-2.95	NAN
	NAN	42.88506586427598	-2.97	NAN
	NAN	42.25698559604992	-2.98	NAN
	NAN	41.64226490820278	-3.01	NAN
	NAN	40.69321614705885	-3.03	NAN
	NAN	39.63887463510919	-3.04	NAN
	NAN	39.04433693380252	-3.06	NAN
	NAN	38.00734589671343	-3.08	NAN
	NAN	37.44713341301124	-3.11	NAN
	NAN	36.77588943203324	-3.13	NAN
	NAN	36.15502468795152	-3.15	NAN
	NAN	35.3206500103434	-3.18	NAN
	NAN	34.80621803622343	-3.2	NAN
	NAN	33.47760912118742	-3.22	NAN
	NAN	32.90354152445256	-3.24	NAN
	NAN	31.91113699977925	-3.27	NAN
	NAN	31.52787657857309	-3.3	NAN
	NAN	30.21603913814227	-3.34	NAN
	NAN	29.6934622797012	-3.37	NAN
	NAN	29.42033482706675	-3.42	NAN
	NAN	28.20751748013965	-3.45	NAN
	NAN	28.03779740425225	-3.49	NAN
	NAN	26.69156652355239	-3.55	NAN
	NAN	26.11523461691885	-3.6	NAN
	NAN	26.07447617248092	-3.65	NAN
	NAN	24.19132647602527	-3.7	NAN
	NAN	23.2418959949796	-3.75	NAN
	NAN	23.17273115211384	-3.8	NAN
	NAN	21.52435516206343	-3.85	NAN
	NAN	21.50635788572676	-3.89	NAN
	NAN	20.55446539087614	-3.93	NAN
	NAN	20.08851345031831	-3.95	NAN
	NAN	18.15023500630311	-3.97	NAN
	NAN	17.00665735464537	-3.99	NAN
	NAN	16.81166270943418	-4.02	NAN
	NAN	15.77809627574453	-4.05	NAN
	NAN	15.42887762212665	-4.09	NAN
	NAN	14.91123458503585	-4.12	NAN
	NAN	13.72279380045249	-4.14	NAN
	NAN	12.99242335660475	-4.17	NAN
	NAN	12.94323027411551	-4.2	NAN
	NAN	11.22642815793705	-4.23	NAN
	NAN	11.78162139398964	-4.26	NAN
	NAN	11.3569464628685	-4.29	NAN
	NAN	9.31055994907584	-4.3	NAN
	NAN	8.402935563193312	-4.32	NAN
	NAN	7.727024155562688	-4.34	NAN
	NAN	6.651378134351669	-4.37	NAN
	NAN	6.26577545832672	-4.4	NAN
	NAN	5.503141233484926	-4.43	NAN
	NAN	5.158235973982972	-4.47	NAN
	NAN	3.884602339273155	-4.49	NAN
	NAN	2.944649323652763	-4.51	NAN
	NAN	2.058663299737213	-4.51	NAN
	NAN	1.836712826452887	-4.51	NAN
	NAN	2.250396634397339	-4.51	NAN
	NAN	1.934936812050921	-4.51	NAN
	NAN	2.111554707442697	-4.5	NAN
	NAN	2.092664871161089	-4.5	NAN
	NAN	2.242840537316325	-4.5	NAN
	NAN	2.493140776227989	-4.51	NAN
	NAN	2.850188957849837	-4.5	NAN
	NAN	2.880416130375594	-4.5	NAN
	NAN	3.242208159333073	-4.5	NAN
	NAN	3.175138191621762	-4.51	NAN
	NAN	3.299832187607239	-4.51	NAN
	NAN	2.484639860381273	-4.52	NAN
	NAN	3.079729954921172	-4.53	NAN
	NAN	2.862468730282783	-4.53	NAN
	NAN	2.817128143669714	-4.53	NAN
	NAN	2.832241638535472	-4.53	NAN
	NAN	3.023997057576568	-4.53	NAN
	NAN	3.307389473886563	-4.52	NAN
	NAN	3.095788672183591	-4.52	NAN
	NAN	3.28471764055954	-4.53	NAN
	NAN	3.310223458427095	-4.53	NAN
	NAN	3.215757951244539	-4.55	NAN
	NAN	2.519588138791507	-4.56	NAN
	NAN	2.097387325253404	-4.56	NAN
	NAN	1.821601571549068	-4.56	NAN
	NAN	2.138000567491671	-4.56	NAN
	NAN	2.469527147658389	-4.56	NAN
	NAN	1.862213146198115	-4.55	NAN
	NAN	2.168224535053057	-4.56	NAN
	NAN	1.491995782511101	-4.57	NAN
	NAN	1.383389968120263	-4.57	NAN
	NAN	1.357891466258632	-4.58	NAN
	NAN	1.497662221028644	-4.58	NAN
	NAN	1.349391987152259	-4.59	NAN
	NAN	0.9914792412093527	-4.59	NAN
	NAN	1.255898426847115	-4.6	NAN
	NAN	1.300284096241086	-4.6	NAN
	NAN	1.285174048199155	-4.61	NAN
	NAN	1.210568684262137	-4.62	NAN
	NAN	0.7997818409577986	-4.64	NAN
	NAN	1.119910116898428	-4.66	NAN
	NAN	0.9093225425551628	-4.67	NAN
	NAN	1.504273072012263	-4.68	NAN
	NAN	1.074581292110365	-4.68	NAN
	NAN	1.190737018091959	-4.7	NAN
	NAN	1.113299644230771	-4.71	NAN
	NAN	1.010365980672851	-4.72	NAN
	NAN	0.7808956936580645	-4.73	NAN
	NAN	1.237010996927125	-4.74	NAN
	NAN	1.113299644230771	-4.75	NAN
	NAN	0.7393463565489174	-4.76	NAN
	NAN	1.24456596252205	-4.77	NAN
	NAN	1.365446567834184	-4.78	NAN
	NAN	1.328615527951269	-4.8	NAN
	NAN	1.221901091229561	-4.8	NAN
	NAN	1.203958122362152	-4.81	NAN
	NAN	1.16240616798285	-4.81	NAN
	NAN	1.218123620119173	-4.82	NAN
	NAN	1.308783513203017	-4.83	NAN
	NAN	1.221901091229561	-4.84	NAN
	NAN	1.376779236125524	-4.84	NAN
	NAN	0.7469007623679703	-4.85	NAN
	NAN	1.12463188707528	-4.86	NAN
	NAN	0.6279198578347825	-4.87	NAN
	NAN	0.5674859198801122	-4.88	NAN
	NAN	0.4503967125467326	-4.89	NAN
	NAN	0.5788172418204831	-4.9	NAN
	NAN	0.4456754163565612	-4.92	NAN
	NAN	0.5495446992310732	-4.92	NAN
	NAN	0.4843901430951728	-4.94	NAN
	NAN	0.169013255177187	-4.96	NAN
	NAN	0.2889302670008121	-4.96	NAN
	NAN	0.3002611189948242	-4.97	NAN
	NAN	0.0179397526871794	-4.98	NAN
	NAN	-0.01982809195957451	-4.99	NAN
	NAN	-0.3502876734284502	-5	NAN
	NAN	-0.03776774376933979	-5.01	NAN
	NAN	-0.3162982952482509	-5.02	NAN
	NAN	-0.380500309622407	-5.01	NAN
	NAN	-0.3436786411448904	-5.02	NAN
	NAN	-0.4890758490879396	-5.04	NAN
	NAN	-0.9601789453615919	-5.04	NAN
	NAN	-0.7336004185903984	-5.05	NAN
	NAN	-0.9790601442140663	-5.06	NAN
	NAN	-0.628805264660355	-5.06	NAN
	NAN	-0.9035350302952344	-5.08	NAN
	NAN	-0.8723806733713808	-5.09	NAN
	NAN	-0.8534991745973189	-5.1	NAN
	NAN	-0.6675135750271711	-5.12	NAN
	NAN	-0.8686043778640384	-5.12	NAN
	NAN	-0.5749909015234747	-5.13	NAN
	NAN	-0.6609048549074675	-5.14	NAN
	NAN	-0.657128440485893	-5.14	NAN
	NAN	-0.5664938573968881	-5.15	NAN
	NAN	-0.8525550982617656	-5.15	NAN
	NAN	-0.5022936209976531	-5.16	NAN
	NAN	-0.8157360177970606	-5.17	NAN
	NAN	-0.5249525980389781	-5.17	NAN
	NAN	-0.7090539526104815	-5.18	NAN
	NAN	-0.5731026704206682	-5.19	NAN
	NAN	-0.8591636298020092	-5.19	NAN
	NAN	-0.6863955966916716	-5.2	NAN
	NAN	-0.6977247842083508	-5.21	NAN
	NAN	-1.016822382680877	-5.21	NAN
	NAN	-0.4928523579998605	-5.23	NAN
	NAN	-0.9639551893758246	-5.23	NAN
	NAN	-0.7864694252255213	-5.24	NAN
	NAN	-0.376723737530302	-5.25	NAN
	NAN	-0.6845073969130238	-5.26	NAN
	NAN	-0.7033893707981516	-5.26	NAN
	NAN	-0.7487058915276116	-5.27	NAN
	NAN	-0.5296732086341072	-5.29	NAN
	NAN	-0.9167519865404657	-5.29	NAN
	NAN	-1.075353432700439	-5.29	NAN
	NAN	-0.7638113304906627	-5.3	NAN
	NAN	-0.6609048549074675	-5.31	NAN
	NAN	-0.9686754914135278	-5.31	NAN
	NAN	-0.5627173898912686	-5.32	NAN
	NAN	-0.2086641295114796	-5.33	NAN
	NAN	-0.7921339369667255	-5.33	NAN
	NAN	-0.4569754375730808	-5.34	NAN
	NAN	-0.7392649749244395	-5.35	NAN
	NAN	-0.6703458816630652	-5.34	NAN
	NAN	-0.8062951954183016	-5.34	NAN
	NAN	-0.8355617015894694	-5.34	NAN
	NAN	-0.9951091215060164	-5.34	NAN
	NAN	-0.7798608221585163	-5.34	NAN
	NAN	-0.7694758613370843	-5.35	NAN
	NAN	-0.7043334680957909	-5.36	NAN
	NAN	-0.9035350302952344	-5.36	NAN
	NAN	-0.9828363776142891	-5.37	NAN
	NAN	-0.5910408444243713	-5.38	NAN
	NAN	-0.8544432507929073	-5.39	NAN
	NAN	-0.6439109732985654	-5.39	NAN
	NAN	-0.8808773304995111	-5.4	NAN
	NAN	-0.417321776228458	-5.4	NAN
	NAN	-0.6542961282793934	-5.41	NAN
	NAN	-0.7222712915945689	-5.41	NAN
	NAN	-0.782693081411605	-5.41	NAN
	NAN	-0.2634255872816789	-5.41	NAN
	NAN	-0.3908858719246041	-5.42	NAN
	NAN	-0.3417903450096968	-5.42	NAN
	NAN	-0.8874858341680651	-5.43	NAN
	NAN	-0.9743398494778686	-5.43	NAN
	NAN	-0.999829401648534	-5.43	NAN
	NAN	-1.312304567736602	-5.44	NAN
	NAN	-1.128219749111004	-5.44	NAN
	NAN	-1.353840957312227	-5.44	NAN
	NAN	-1.119723404897875	-5.45	NAN
	NAN	-1.233007110650375	-5.45	NAN
	NAN	-0.890318048035182	-5.46	NAN
	NAN	-1.296256348420242	-5.46	NAN
	NAN	-1.39820908968889	-5.46	NAN
	NAN	-1.359504990531886	-5.47	NAN
	NAN	-1.180141619095326	-5.47	NAN
	NAN	-1.088570050818313	-5.47	NAN
	NAN	-1.213182600081608	-5.47	NAN
	NAN	-0.8553873268625274	-5.48	NAN
	NAN	-1.281152106974084	-5.48	NAN
	NAN	-1.254719602699104	-5.48	NAN
	NAN	-0.9733957901340615	-5.47	NAN
	NAN	-0.7241594807545416	-5.48	NAN
	NAN	-0.9648992500492986	-5.48	NAN
	NAN	-0.6750663900651095	-5.49	NAN
	NAN	-0.7656995079682264	-5.49	NAN
	NAN	-1.189581915961636	-5.5	NAN
	NAN	-0.8553873268625274	-5.5	NAN
	NAN	-0.8808773304995111	-5.5	NAN
	NAN	-1.197134143902542	-5.51	NAN
	NAN	-1.208462469892886	-5.51	NAN
	NAN	-0.8884299055908483	-5.51	NAN
	NAN	-1.377441064212028	-5.52	NAN
	NAN	-1.110283009832147	-5.52	NAN
	NAN	-1.10273068422369	-5.53	NAN
	NAN	-0.8922061899523142	-5.53	NAN
	NAN	-1.253775582764765	-5.54	NAN
	NAN	-0.9441298845945382	-5.54	NAN
	NAN	-1.290592261859936	-5.54	NAN
	NAN	-0.9441298845945382	-5.54	NAN
	NAN	-0.8874858341680651	-5.54	NAN
	NAN	-1.33118477666355	-5.55	NAN
	NAN	-0.8346176227392123	-5.55	NAN
	NAN	-0.8563314027968478	-5.55	NAN
	NAN	-1.401985087416109	-5.56	NAN
	NAN	-1.644588491570161	-5.56	NAN
	NAN	-1.395377089996159	-5.56	NAN
	NAN	-1.225454923047372	-5.56	NAN
	NAN	-1.210350522367742	-5.57	NAN
	NAN	-1.247167439515321	-5.58	NAN
	NAN	-1.555855189035305	-5.58	NAN
	NAN	-1.551135299679629	-5.58	NAN
	NAN	-1.656860026234593	-5.58	NAN
	NAN	-1.351952945175274	-5.59	NAN
	NAN	-1.344400891327454	-5.6	NAN
	NAN	-1.404817084323537	-5.6	NAN
	NAN	-1.329296758158191	-5.61	NAN
	NAN	-1.392545089109061	-5.61	NAN
	NAN	-1.317968635989491	-5.62	NAN
	NAN	-1.543583469808408	-5.62	NAN
	NAN	-1.475616618844409	-5.63	NAN
	NAN	-1.606829782721118	-5.63	NAN
	NAN	-1.374609055762156	-5.63	NAN
	NAN	-1.034759371573248	-5.64	NAN
	NAN	-1.433136987698265	-5.64	NAN
	NAN	-1.29342430573494	-5.64	NAN
	NAN	-1.572846763256481	-5.64	NAN
	NAN	-1.14710047554907	-5.65	NAN
	NAN	-1.083849833048849	-5.65	NAN
	NAN	-1.316080613770395	-5.66	NAN
	NAN	-1.285872186075595	-5.66	NAN
	NAN	-1.51243208183534	-5.67	NAN
	NAN	-1.571902788036282	-5.67	NAN
	NAN	-1.312304567736602	-5.67	NAN
	NAN	-1.304752469305276	-5.67	NAN
	NAN	-1.420865044228835	-5.68	NAN
	NAN	-1.395377089996159	-5.68	NAN
	NAN	-1.165037116497875	-5.68	NAN
	NAN	-0.9205282549785843	-5.69	NAN
	NAN	-1.329296758158191	-5.69	NAN
	NAN	-1.088570050818313	-5.69	NAN
	NAN	-1.330240767478521	-5.7	NAN
	NAN	-1.18674982829626	-5.71	NAN
	NAN	-1.337792837249687	-5.71	NAN
	NAN	-1.311360555901569	-5.71	NAN
	NAN	-1.092346222643284	-5.72	NAN
	NAN	-1.337792837249687	-5.71	NAN
	NAN	-1.536031631445979	-5.72	NAN
	NAN	-1.408593078341684	-5.72	NAN
END
X SetScale/P x 0,1,"", Alt_upAM; SetScale y 0,0,"", Alt_upAM
X SetScale/P x 0,1,"", Alt_upAM_1; SetScale y 0,0,"", Alt_upAM_1
X SetScale/P x 0,1,"", P_tempAM; SetScale y 0,0,"", P_tempAM
X SetScale/P x 0,1,"", Temp_AM; SetScale y 0,0,"", Temp_AM
