# Supplementary material for: Development and Testing of a Rocket-Based Sensor for Atmospheric Sensing Using an Unmanned Aerial System
Source: Sensors (Basel). 2024 Mar 9;24(6):1768. doi: 10.3390/s24061768 (PMC10975489; doi:10.3390/s24061768)
Supplement: Supplementary file 1 [file sensors-24-01768-s001.zip › Figure6_data.itx]

IGOR
WAVES/D	A2_Pres	A2_RH	A2_Temp	A2_Time
BEGIN
	83901.74000000001	33.31	18.36	3780067778
	83901.41	32.93	18.42	3780067778.998
	83901.32000000001	31.33	18.45	3780067779.996
	83900.03999999999	31.11	18.52	3780067780.996
	83898.07000000001	30.94	18.61	3780067781.998
	83903.38	29.8	18.62	3780067782.996
	83901.36	29.27	18.63	3780067783.995
	83899.50999999999	29.18	18.63	3780067784.996
	83899.5	28.62	18.63	3780067785.999
	83899.99000000001	27.97	18.62	3780067786.996
	83903.46000000001	27.56	18.66	3780067787.996
	83906.42	27.75	18.68	3780067788.999
	83900.16	28.12	18.68	3780067789.996
	83898.56	28.12	18.66	3780067790.995
	83900.89999999999	28.42	18.7	3780067791.999
	83899.53	28.34	18.71	3780067792.995
	83898.38	29.28	18.77	3780067793.996
	83899.08	28.64	18.78	3780067794.996
	83899.31	28.07	18.81	3780067795.999
	83899.78999999999	27.74	18.79	3780067796.996
	83903.31	27.25	18.78	3780067797.995
	83899.69	26.99	18.75	3780067798.999
	83901.85000000001	27.66	18.8	3780067799.995
	83902.91	28.6	18.82	3780067800.996
	83902.42	28.17	18.82	3780067801.999
	83901.58	27.53	18.77	3780067802.996
	83899.17	27.66	18.75	3780067803.996
	83900.07000000001	29.26	18.83	3780067804.995
	83899.60000000001	29.96	18.9	3780067805.999
	83901.24000000001	29.7	18.89	3780067806.995
	83898.41	30.4	18.97	3780067808
	83898.78	30.31	18.97	3780067808.998
	83898.14	28.63	18.93	3780067809.996
	83899.55	27.72	18.95	3780067810.996
	83899.60000000001	27.12	18.97	3780067811.999
	83902.44	26.78	19.01	3780067812.996
	83902.28999999999	26.56	19.08	3780067813.995
	83899.57000000001	26.44	19.14	3780067814.996
	83901.00999999999	26.89	19.17	3780067815.998
	83899.67	27.66	19.24	3780067816.996
	83898.94	29.42	19.29	3780067817.996
	83897.10000000001	29.46	19.3	3780067818.999
	83898.38	30.99	19.33	3780067819.996
	83897.11	28.92	19.24	3780067820.995
	83898.64	27.81	19.17	3780067821.999
	83901.12	28.04	19.16	3780067822.995
	83900.44	27.5	19.09	3780067823.996
	83898.85000000001	27.22	19.06	3780067824.995
	83899.97	26.87	19.11	3780067825.999
	83903.32000000001	26.72	19.09	3780067826.996
	83898.94	26.9	19.1	3780067827.996
	83900.52	26.97	19.12	3780067828.999
	83899.75	27.28	19.15	3780067829.995
	83900.03999999999	27.88	19.19	3780067830.996
	83901.8	29	19.15	3780067831.998
	83901.08	31.39	19.2	3780067832.996
	83899.14	31.66	19.24	3780067833.996
	83899.96000000001	29.26	19.16	3780067834.996
	83901.46000000001	27.88	19.09	3780067835.999
	83903.28	27.19	19.07	3780067836.995
	83901.17999999999	26.85	19.05	3780067838
	83901.41	26.73	19.07	3780067838.998
	83900.17	26.56	19.06	3780067839.996
	83902.61	26.29	19.07	3780067840.995
	83897.77	26.1	19.11	3780067841.999
	83902.07000000001	26.02	19.12	3780067842.996
	83900.42999999999	25.94	19.15	3780067843.996
	83898.47	25.83	19.17	3780067844.996
	83898.46000000001	25.76	19.17	3780067845.998
	83898.32000000001	25.77	19.18	3780067846.996
	83898.10000000001	26.05	19.22	3780067847.995
	83898.64	26.57	19.24	3780067848.999
	83897.78	26.53	19.24	3780067849.995
	83895.53	27.34	19.28	3780067850.996
	83901.85000000001	27.65	19.3	3780067851.999
	83901.35000000001	27.9	19.3	3780067852.995
	83899.85000000001	28.05	19.31	3780067853.996
	83898.45	28.74	19.36	3780067854.998
	83900.21000000001	29.71	19.44	3780067855.996
	83898.35000000001	30.05	19.51	3780067856.995
	83902.28	29.19	19.52	3780067857.996
	83895.24000000001	29	19.61	3780067858.999
	83899.69	29.06	19.7	3780067859.996
	83897.99000000001	29.22	19.77	3780067860.996
	83897.92	28.61	19.81	3780067861.998
	83895.69	27.34	19.87	3780067862.996
	83898.96000000001	26.54	19.89	3780067863.995
	83895.89	25.98	19.95	3780067864.999
	83902.39	25.94	19.97	3780067865.995
	83899.55	25.65	20.06	3780067866.996
	83900.21000000001	25.34	20.12	3780067867.999
	83895.89	25.16	20.17	3780067868.999
	83894.33	26.04	20.22	3780067869.996
	83894.67	27.08	20.28	3780067870.995
	83897.5	26.92	20.33	3780067871.999
	83899	26.69	20.39	3780067872.995
	83899.14	26.53	20.46	3780067873.996
	83897.57000000001	27.02	20.52	3780067874.999
	83897.96000000001	27.16	20.54	3780067875.996
	83896.16	26.97	20.56	3780067876.996
	83896.60000000001	26.04	20.53	3780067877.998
	83899.03999999999	26.18	20.49	3780067878.996
	83897.94	26.4	20.53	3780067879.995
	83894.92	26.75	20.61	3780067880.996
	83898.19	27.68	20.64	3780067881.999
	83895.53999999999	27.34	20.59	3780067882.996
	83898.82000000001	26.69	20.62	3780067883.996
	83899.11	26.27	20.59	3780067884.999
	83896.75	25.97	20.6	3780067885.996
	83897.64999999999	26.92	20.63	3780067886.995
	83897.77	25.75	20.6	3780067887.999
	83898.42	24.94	20.66	3780067888.995
	83896.33	24.68	20.73	3780067889.996
	83896.25	24.39	20.77	3780067890.996
	83893.05	24.66	20.78	3780067891.999
	83893.66	24.55	20.74	3780067892.996
	83896.24000000001	24.64	20.77	3780067893.995
	83897.89	24.7	20.82	3780067894.999
	83895.28999999999	25.38	20.8	3780067895.995
	83894.92999999999	26.37	20.79	3780067896.996
	83895.55	27.16	20.84	3780067898.002
	83896.27	26.03	20.69	3780067898.996
	83897.07000000001	25.19	20.52	3780067899.996
	83897.05	25.76	20.59	3780067900.999
	83900.94	26.11	20.58	3780067901.996
	83899.22	26.48	20.57	3780067902.995
	83896.5	25.66	20.56	3780067903.996
	83894.85000000001	25.21	20.52	3780067904.998
	83894.27	25.26	20.48	3780067905.996
	83897.57000000001	25.95	20.52	3780067906.996
	83895.66	26.96	20.49	3780067907.999
	83897.36	28.52	20.42	3780067908.996
	83894.75	28.29	20.31	3780067909.995
	83896.60000000001	29.46	20.24	3780067910.999
	83898.75999999999	30.76	20.16	3780067911.995
	83901.72	28.4	19.98	3780067912.996
	83896.31	29.52	19.98	3780067913.996
	83897.89	27.78	19.86	3780067914.999
	83896.71000000001	26.7	19.8	3780067915.996
	83900.07000000001	26.23	19.72	3780067916.995
	83895.91	25.98	19.61	3780067917.999
	83899.49000000001	25.86	19.49	3780067918.995
	83901.8	25.82	19.4	3780067919.996
	83903.58	25.86	19.25	3780067920.998
	83905.36	25.9	19.16	3780067921.996
	83903.67	26.18	19.09	3780067922.996
	83898.72	26.37	18.96	3780067923.999
	83901.32000000001	26.37	18.91	3780067924.996
	83897.38	26.55	19.02	3780067925.995
	83894.82000000001	27.23	18.96	3780067926.996
	83897.92	28.93	18.79	3780067928.002
	83895.07000000001	29.83	18.68	3780067928.996
	83894.2	30.88	18.55	3780067929.996
	83901.92	30.2	18.47	3780067930.999
	83896.42999999999	28.86	18.5	3780067931.996
	83898.47	28.26	18.51	3780067932.995
	83899	29.29	18.57	3780067933.999
	83894.35000000001	29.69	18.49	3780067934.995
	83892.86	29.75	18.46	3780067935.996
	83894.21000000001	29.41	18.33	3780067936.995
	83896.05	29.25	18.22	3780067937.996
	83900.38	29.18	18.02	3780067938.996
	83897.12	29.34	17.95	3780067939.996
	83893.78	30.06	17.97	3780067941.004
	83897.78999999999	31.44	18	3780067941.995
	83897.19	31.66	18.03	3780067942.996
	83899.94	30.38	18.04	3780067943.999
	83898.84	29.72	18.07	3780067944.996
	83902.21000000001	29.21	18.12	3780067945.996
	83901.42	28.52	18.14	3780067946.999
	83900.78	28.41	18.16	3780067947.996
	83904.08	28.76	18.19	3780067948.995
	83901.24000000001	29.31	18.25	3780067949.996
	83903.58	29.2	18.24	3780067950.998
	83901.24000000001	28.79	18.25	3780067951.996
	83901.53	28.69	18.29	3780067952.995
	83903.64	28.49	18.32	3780067953.999
	83898.75999999999	29.21	18.39	3780067954.996
	83901.62	29.5	18.44	3780067955.996
	83898.96000000001	29.27	18.39	3780067956.999
	83900.02	29.08	18.4	3780067958.001
	83900.49000000001	29.47	18.39	3780067958.996
	83899.24000000001	29	18.43	3780067959.995
	83900.85000000001	28.56	18.4	3780067960.996
	83897.35000000001	28.35	18.37	3780067961.996
	83900.52	28.39	18.29	3780067962.996
	83902.25	29.28	18.25	3780067963.999
	83899.57000000001	29.63	18.26	3780067964.995
	83902	29.08	18.28	3780067965.996
	83899.28	29.21	18.33	3780067966.998
	83900.32000000001	29.11	18.29	3780067967.996
	83899.74000000001	29.11	18.32	3780067968.995
	83902.32000000001	28.99	18.33	3780067969.999
	83899.97	29.49	18.33	3780067970.996
	83902.55	29.15	18.35	3780067971.996
	83902.13	28.8	18.38	3780067972.996
	83898.24000000001	29.01	18.38	3780067973.998
	83896.42	29.29	18.29	3780067974.996
	83899.32000000001	29.27	18.12	3780067975.995
	83895.86	29.58	17.98	3780067976.999
	83899.25999999999	28.95	17.88	3780067977.995
	83900.14	28.54	17.89	3780067978.996
	83900.52	28.68	17.9	3780067980.007
	83900.8	29.13	17.88	3780067980.995
	83900.32000000001	29.38	17.9	3780067981.996
	83897.33	30.36	17.86	3780067982.998
	83892.99000000001	32.05	17.77	3780067983.996
	83890.92	32.63	17.55	3780067984.995
	83893.78	31.39	17.23	3780067985.996
	83891.63	30.55	16.95	3780067986.999
	83893.52	31.3	16.71	3780067988.001
	83894.38	30.93	16.48	3780067988.996
	83893.42	30.4	16.22	3780067989.998
	83899.48	30.23	15.99	3780067990.996
	83898.55	30.18	15.96	3780067991.995
	83900.08	30.25	15.88	3780067992.999
	83897.96000000001	30.7	15.81	3780067993.995
	83900.13	31.59	15.76	3780067994.996
	83899.07000000001	31.19	15.7	3780067995.996
	83901.78	30.82	15.62	3780067996.999
	83904.32000000001	31.21	15.58	3780067997.996
	83904.75	33.8	15.6	3780067998.995
	83903.69	35.54	15.63	3780067999.999
	83900.08	34.73	15.62	3780068000.995
	83900.77	35.66	15.66	3780068001.996
	83902.85000000001	34.49	15.63	3780068002.999
	83900.71000000001	34.58	15.61	3780068003.996
	83901.55	35.67	15.61	3780068004.996
	83901.41	35.54	15.57	3780068005.998
	83903.03999999999	34.78	15.55	3780068006.996
	83907.03999999999	34.16	15.54	3780068007.995
	83902.66	33.64	15.59	3780068008.996
	83902.89	32.72	15.64	3780068009.999
	83901.14	32.84	15.76	3780068010.996
	83894.17	32.39	15.74	3780068011.996
	83895.46000000001	32.2	15.64	3780068012.999
	83899.08	32.24	15.53	3780068013.996
	83902.2	32.8	15.43	3780068014.995
	83902.97	33.32	15.62	3780068015.999
	83907.81	32.58	15.65	3780068016.995
	83901.44	32.37	15.75	3780068017.996
	83901.3	32.79	15.89	3780068018.999
	83901.60000000001	32.38	15.97	3780068019.999
	83899.28	32.48	15.98	3780068020.996
	83899.14	34.05	16.03	3780068021.995
	83899.37	33.2	16.05	3780068022.999
	83901.3	32.32	16.02	3780068023.995
	83899.06	32.01	16.01	3780068024.996
	83899.34	31.84	16.09	3780068025.999
	83898.71000000001	32.47	16.19	3780068026.996
	83901.63	32.96	16.2	3780068027.996
	83902.35000000001	33.46	16.17	3780068028.999
	83901.49000000001	32.76	16.16	3780068029.996
	83904.57000000001	33.73	16.22	3780068030.995
	83901.85000000001	33.27	16.22	3780068031.996
	83900.85000000001	32.18	16.22	3780068032.998
	83901.78	31.95	16.2	3780068033.996
	83901.53	32.31	16.17	3780068034.996
	83900.78	32.46	16.2	3780068035.999
	83901.72	32.28	16.18	3780068036.996
	83901.81	32.15	16.21	3780068037.995
	83902.71000000001	31.74	16.22	3780068038.999
	83900.42	31.54	16.2	3780068039.995
	83904.3	31.62	16.29	3780068040.996
	83902.96000000001	32.26	16.34	3780068041.996
	83899.64	33.19	16.31	3780068042.999
	83900.05	32.31	16.28	3780068043.996
	83903.35000000001	31.4	16.21	3780068044.995
	83904.33	32.01	16.25	3780068045.999
	83900.66	32.2	16.26	3780068046.995
	83899.83	31.67	16.22	3780068047.996
	83900.28999999999	31.37	16.3	3780068049.002
	83904	32.2	16.34	3780068049.996
	83904.10000000001	31.67	16.38	3780068050.996
	83904.24000000001	31.32	16.41	3780068051.999
	83903.57000000001	32.14	16.54	3780068052.996
	83903.07000000001	32.2	16.65	3780068053.995
	83901.64	31.23	16.76	3780068054.996
	83903.75	30.5	16.84	3780068055.998
	83899.64	29.95	16.87	3780068056.996
	83901.24000000001	29.71	16.99	3780068057.996
	83902.05	29.38	17.08	3780068058.999
	83900.91	29.21	17.2	3780068059.996
	83899.38	28.97	17.29	3780068060.995
	83899.46000000001	28.8	17.37	3780068061.999
	83901.83	28.96	17.52	3780068062.995
	83900.92	29.89	17.71	3780068063.996
	83899.44	31.17	17.89	3780068064.995
	83902.33	30.71	18.05	3780068065.996
	83904.42999999999	30.53	18.24	3780068066.996
	83900.22	30.98	18.36	3780068067.996
	83902.27	30.22	18.37	3780068068.999
	83900.57000000001	29.3	18.42	3780068069.995
	83902.32000000001	28.8	18.38	3780068070.996
	83899.19	28.76	18.35	3780068071.998
	83899.10000000001	29.59	18.49	3780068072.996
	83902.62	29.87	18.54	3780068073.996
	83902.60000000001	29.14	18.53	3780068074.999
	83898.39	29.35	18.54	3780068075.996
	83900.16	28.73	18.5	3780068076.995
	83904.50999999999	28.1	18.61	3780068077.996
	83901.53	28	18.74	3780068079.003
	83902.75999999999	27.75	18.89	3780068079.996
	83899.99000000001	27.44	18.99	3780068080.995
	83901.49000000001	27.24	19.1	3780068081.999
	83902.09	27.24	19.14	3780068082.996
	83902.58	27.02	19.12	3780068083.996
	83901.58	26.99	19.2	3780068084.999
	83900.03	27.32	19.37	3780068085.995
	83903.53	28.04	19.55	3780068086.996
	83899.71000000001	28.02	19.71	3780068087.995
	83901.21000000001	27.47	19.76	3780068088.996
	83897.55	27.34	19.8	3780068089.996
	83899.33	27.09	19.83	3780068090.996
	83900.45	26.69	19.87	3780068091.999
	83897.74000000001	27.43	19.94	3780068092.995
	83901.25	27.14	19.92	3780068093.996
	83896.84	27.93	19.92	3780068094.998
	83902.89	28.89	19.96	3780068095.996
	83899.92	28.81	19.99	3780068096.995
	83900.42	27.97	19.99	3780068097.999
	83898.94	27.78	19.94	3780068098.996
	83897.57000000001	27.22	19.87	3780068099.996
	83899.32000000001	27.73	19.82	3780068100.996
	83901.44	27.58	19.73	3780068101.998
	83901.03	28.64	19.7	3780068102.996
	83902.63	29.77	19.59	3780068103.995
	83900.00999999999	28.46	19.49	3780068104.999
	83899.92	28.12	19.39	3780068105.995
	83898.05	28.25	19.34	3780068106.996
	83900.06	29.53	19.33	3780068107.999
	83898.25	29.81	19.35	3780068109.001
	83900.10000000001	29.47	19.4	3780068109.996
	83901.38	30.23	19.49	3780068110.998
	83900.3	30.81	19.61	3780068111.996
	83900.25	31.33	19.73	3780068112.995
	83897.75999999999	31.17	19.81	3780068113.996
	83899.57000000001	29.89	19.86	3780068115.004
	83895.21000000001	30.81	19.95	3780068115.996
	83896.75	28.48	19.96	3780068116.996
	83898.85000000001	27.26	20.04	3780068118.001
	83898.63	26.59	20.1	3780068118.996
	83893.17	26.62	20.23	3780068119.995
	83893.27	26.45	20.34	3780068120.999
	83896.96000000001	26.11	20.46	3780068121.995
	83897.55	26.05	20.58	3780068122.996
	83895.47	26.32	20.72	3780068123.996
	83894.08	26.27	20.87	3780068124.999
	83897.28	26.33	21.01	3780068125.996
	83892.67	26.38	21.15	3780068126.995
	83893.47	28.14	21.22	3780068127.999
	83895.63	28.83	21.37	3780068128.995
	83893.75	28.51	21.45	3780068129.996
	83895.32000000001	28.97	21.55	3780068130.999
	83897.25	29.49	21.68	3780068131.996
	83897.02	29.12	21.74	3780068132.996
	83895.19	26.7	21.77	3780068133.998
	83895.66	25.32	21.83	3780068134.996
	83895.07000000001	24.63	21.79	3780068135.995
	83893.69	24.25	21.78	3780068136.996
	83896.3	24.05	21.82	3780068137.999
	83894.55	23.75	21.79	3780068139.001
	83899.14	23.36	21.78	3780068139.996
	83895.84	23.77	21.65	3780068140.999
	83897.48	24.88	21.72	3780068141.996
	83899.64	25.25	21.69	3780068142.995
	83893.37	24.62	21.6	3780068143.999
	83894.75999999999	23.94	21.44	3780068144.995
	83887.42	24.34	20.77	3780068145.996
	83876.48	24.98	20.28	3780068146.996
	83864.27	25.18	19.79	3780068147.999
	83857.8	25.23	19.44	3780068148.996
	83853.21000000001	25.44	19.11	3780068149.995
	83851.8	25.73	18.77	3780068150.999
	83852.91	26.03	18.5	3780068151.995
	83854.75	26.36	18.21	3780068152.996
	83858.82000000001	26.72	17.88	3780068153.999
	83855.12	27.1	17.56	3780068154.996
	83853.07000000001	27.54	17.29	3780068155.996
	83856.08	28.11	17.08	3780068156.999
	83854.3	29.45	16.9	3780068157.996
	83848.38	29.88	16.69	3780068158.995
	83851.39	30.05	16.5	3780068159.996
	83847.85000000001	30.27	16.31	3780068160.998
	83849.57000000001	30.33	16.17	3780068161.996
	83849.25	30.78	15.96	3780068162.996
	83847.35000000001	31.06	15.8	3780068163.999
	83848.24000000001	31.7	15.68	3780068164.996
	83849.49000000001	32.06	15.57	3780068165.995
	83846.78999999999	32.46	15.44	3780068166.999
	83848.23	32.8	15.33	3780068167.995
	83848.28999999999	33.12	15.22	3780068168.996
	83849.97	33.54	15.09	3780068169.999
	83852.33	33.8	15	3780068170.999
	83850.69	34.53	14.93	3780068171.996
	83852.53999999999	35.56	14.89	3780068172.995
	83846.11	35.21	14.75	3780068173.999
	83842.77	35.45	14.6	3780068174.995
	83823.74000000001	34.95	14.43	3780068175.996
	83809.99000000001	34.59	14.4	3780068176.998
	83795.39	34.27	14.37	3780068177.996
	83793.77	34.21	14.26	3780068178.996
	83783.87	34.23	14.11	3780068179.999
	83772.92	34.14	13.99	3780068180.996
	83755.36	34.12	13.93	3780068181.995
	83729.31	34.16	13.85	3780068182.996
	83700.32000000001	34.25	13.79	3780068183.998
	83671.61	34.37	13.72	3780068184.996
	83648.47	34.46	13.64	3780068185.996
	83626.91	34.54	13.59	3780068186.999
	83600.46000000001	34.61	13.53	3780068187.996
	83575.11	34.72	13.46	3780068188.995
	83550.27	34.79	13.38	3780068190.007
	83526.83	34.87	13.31	3780068190.995
	83499.88	34.97	13.25	3780068191.996
	83478.50999999999	35.08	13.19	3780068192.995
	83454.44	35.15	13.14	3780068193.996
	83433.92	35.34	13.09	3780068194.996
	83408.3	35.47	13.03	3780068195.996
	83381.60000000001	35.61	12.98	3780068196.999
	83358.39	35.74	12.93	3780068197.995
	83336.21000000001	35.76	12.91	3780068198.996
	83307.17	35.83	12.88	3780068200.002
	83285.58	35.93	12.8	3780068200.996
	83258.97	36.07	12.77	3780068201.996
	83235.46000000001	36.24	12.72	3780068202.999
	83216.92999999999	36.3	12.71	3780068203.996
	83195.71000000001	36.37	12.68	3780068204.995
	83170.78	36.43	12.65	3780068205.996
	83151.02	36.51	12.61	3780068206.998
	83123.16	36.57	12.56	3780068207.996
	83098.41	36.65	12.54	3780068208.995
	83078.49000000001	36.62	12.51	3780068209.999
	83049.49000000001	36.57	12.46	3780068210.996
	83028.5	36.58	12.41	3780068211.996
	83006.64	36.47	12.34	3780068212.999
	82980.10000000001	36.38	12.27	3780068213.995
	82957.57000000001	36.36	12.2	3780068214.996
	82937.41	36.45	12.15	3780068215.995
	82906.86	36.43	12.08	3780068216.996
	82882.31	36.51	12.01	3780068217.996
	82859.82000000001	36.58	11.95	3780068218.996
	82833.82000000001	36.65	11.89	3780068219.999
	82811.38	36.63	11.85	3780068220.995
	82789.14	36.69	11.81	3780068221.996
	82761.69	36.75	11.77	3780068222.998
	82739.14	36.79	11.73	3780068223.996
	82713.99000000001	36.89	11.68	3780068224.995
	82687.52	37.01	11.62	3780068225.999
	82665.47	37.19	11.58	3780068226.996
	82638.75	37.2	11.56	3780068227.996
	82612.07000000001	37.32	11.54	3780068228.996
	82590.72	37.6	11.51	3780068230.003
	82569.36	37.81	11.49	3780068230.996
	82561.82000000001	37.97	11.48	3780068231.995
	82556.82000000001	38.06	11.49	3780068232.999
	82557.64999999999	38.12	11.48	3780068233.995
	82554.82000000001	38.12	11.48	3780068234.996
	82555.48	38.12	11.49	3780068235.999
	82557.88	38.14	11.5	3780068236.995
	82557.27	38.14	11.52	3780068237.996
	82557.33	38.13	11.54	3780068238.998
	82557.21000000001	38.11	11.56	3780068239.996
	82555.88	38.11	11.56	3780068240.995
	82559.36	38.07	11.55	3780068241.996
	82557.53	38.08	11.55	3780068242.999
	82561.58	38.1	11.57	3780068243.996
	82555.75999999999	38.13	11.58	3780068244.996
	82556.78	38.14	11.58	3780068245.998
	82563.49000000001	38.14	11.58	3780068246.996
	82571.86	38.13	11.59	3780068247.995
	82578.71000000001	38.33	11.64	3780068248.999
	82594.33	38.46	11.7	3780068249.995
	82610.7	38.55	11.68	3780068250.996
	82621.02	38.64	11.67	3780068251.996
	82632.91	38.52	11.67	3780068252.999
	82646.03	38.54	11.68	3780068253.996
	82662.83	38.65	11.75	3780068254.995
	82685.63	38.76	11.75	3780068255.999
	82703.24000000001	38.75	11.76	3780068256.995
	82713.44	38.74	11.76	3780068257.996
	82730.03	38.7	11.77	3780068258.999
	82746.39	38.74	11.8	3780068260.001
	82761	38.72	11.81	3780068260.996
	82772.44	38.66	11.82	3780068261.998
	82785.50999999999	38.59	11.82	3780068262.996
	82798.69	38.49	11.85	3780068263.995
	82810	38.47	11.88	3780068264.996
	82824.03999999999	38.54	11.87	3780068265.999
	82842.96000000001	38.52	11.87	3780068266.996
	82852.96000000001	38.55	11.85	3780068267.996
	82868.38	38.61	11.85	3780068268.999
	82875.86	38.64	11.89	3780068269.996
	82893.32000000001	38.63	11.95	3780068270.995
	82909.45	38.67	12	3780068271.999
	82922.87	38.64	12.06	3780068272.995
	82935.92	38.69	12.1	3780068273.996
	82952.11	38.73	12.13	3780068274.996
	82965.92	38.79	12.15	3780068275.999
	82976.32000000001	38.76	12.16	3780068276.996
	82992.13	38.72	12.17	3780068277.995
	83002.02	38.72	12.17	3780068278.999
	83024.67	38.71	12.17	3780068279.995
	83033.47	38.77	12.2	3780068280.996
	83050.58	38.76	12.21	3780068281.999
	83059.81	38.59	12.2	3780068282.996
	83071.61	38.49	12.18	3780068283.996
	83092.71000000001	38.4	12.17	3780068284.999
	83101.52	38.36	12.15	3780068285.996
	83117.85000000001	38.4	12.17	3780068286.995
	83137.60000000001	38.34	12.16	3780068287.996
	83149.28999999999	38.35	12.16	3780068288.998
	83162.21000000001	38.34	12.16	3780068289.996
	83175.66	38.47	12.17	3780068291
	83196.52	38.43	12.19	3780068292.001
	83205.32000000001	38.44	12.2	3780068292.996
	83219.14999999999	38.67	12.23	3780068293.995
	83234.41	38.52	12.23	3780068294.999
	83246.07000000001	38.58	12.25	3780068295.995
	83263.94	38.34	12.28	3780068296.996
	83276.05	38.17	12.33	3780068297.996
	83288	38.09	12.39	3780068298.999
	83301.64	37.93	12.44	3780068299.996
	83314.46000000001	37.72	12.51	3780068300.995
	83333.44	37.58	12.55	3780068301.999
	83344.53	37.52	12.6	3780068302.995
	83356.45	37.38	12.64	3780068303.996
	83369.92	37.26	12.66	3780068304.998
	83381.03	37.16	12.66	3780068305.996
	83397.17	37.19	12.67	3780068306.996
	83410.92	37.22	12.67	3780068307.999
	83424.92999999999	37.19	12.69	3780068308.996
	83441.07000000001	37.12	12.7	3780068309.995
	83458.45	37.08	12.72	3780068310.996
	83469.10000000001	37.02	12.74	3780068311.998
	83485.27	36.86	12.76	3780068312.996
	83490.71000000001	36.79	12.78	3780068313.996
	83500.39999999999	36.72	12.85	3780068314.999
	83521.13	36.64	12.95	3780068315.996
	83531.94	36.64	12.89	3780068316.995
	83543.10000000001	36.66	12.86	3780068317.999
	83586.74000000001	36.74	12.83	3780068318.995
	83582.02	36.78	12.86	3780068319.996
	83598.78999999999	36.72	12.9	3780068320.999
	83610.83	36.59	13.01	3780068321.996
	83619.84	36.35	13.11	3780068322.996
	83626.67	36.12	13.17	3780068323.996
	83641.07000000001	35.97	13.2	3780068324.999
	83662.82000000001	35.83	13.26	3780068325.995
	83677.57000000001	35.67	13.38	3780068326.996
	83695.48	35.58	13.44	3780068327.998
	83707.32000000001	35.5	13.5	3780068328.996
	83722.17999999999	35.49	13.48	3780068329.996
	83734.74000000001	35.44	13.58	3780068330.999
	83749.07000000001	35.35	13.67	3780068331.996
	83765.75999999999	35.34	13.64	3780068332.995
	83775.99000000001	35.31	13.64	3780068333.996
	83791.69	35.2	13.62	3780068334.998
	83801.39	35.19	13.65	3780068335.996
	83808.34	35.13	13.74	3780068336.995
	83812.47	35.05	13.84	3780068337.999
	83814.16	34.9	13.91	3780068338.996
	83814.08	34.78	13.98	3780068339.996
	83808.96000000001	34.69	14.04	3780068340.999
	83808.46000000001	34.47	14.16	3780068341.995
	83809.87	34.26	14.25	3780068342.996
	83810.85000000001	34.14	14.28	3780068343.995
	83808.85000000001	34.09	14.25	3780068344.996
	83810.46000000001	34.02	14.23	3780068345.996
	83812.64	33.83	14.31	3780068346.996
	83810.85000000001	33.79	14.37	3780068347.999
	83805.11	33.79	14.24	3780068348.995
	83805.28	33.76	14.17	3780068349.996
	83808.22	33.78	14.14	3780068351.003
	83799.24000000001	33.94	14.01	3780068351.996
	83792.69	34	14.05	3780068352.995
	83796.63	33.99	14.07	3780068353.999
	83802.89999999999	34.1	14.04	3780068354.996
	83801.28	34.19	14.01	3780068355.996
	83801.72	34.29	13.96	3780068356.996
	83804.89	34.38	13.91	3780068357.998
	83802.67	34.46	13.86	3780068358.996
	83803.8	34.49	13.82	3780068359.995
	83805.21000000001	34.53	13.79	3780068360.999
	83805.10000000001	34.58	13.73	3780068361.995
	83807.56	34.64	13.68	3780068362.996
	83806.46000000001	34.78	13.58	3780068363.999
	83807.64999999999	34.89	13.5	3780068364.995
	83815.96000000001	34.96	13.44	3780068365.996
	83812.99000000001	35.18	13.42	3780068366.998
	83809.67	35.31	13.35	3780068367.996
	83815.72	35.41	13.32	3780068368.995
	83818.66	35.4	13.3	3780068369.996
	83826.37	35.42	13.26	3780068370.999
	83830.92	35.42	13.22	3780068371.996
	83836.75	35.63	13.21	3780068372.996
	83834.42	35.71	13.18	3780068373.998
	83841.24000000001	35.64	13.13	3780068374.996
	83842.52	35.7	13.08	3780068375.995
	83854.38	35.77	13.04	3780068376.999
	83855.17	35.83	12.99	3780068377.995
	83865.72	35.86	13.02	3780068378.996
	83864.47	35.83	13	3780068379.996
	83872.75999999999	35.83	12.98	3780068381.003
	83878.52	35.86	12.96	3780068381.996
	83877.53	35.87	12.92	3780068382.995
	83882.05	35.94	12.89	3780068383.999
	83882.57000000001	36.01	12.86	3780068384.995
	83885.14	36.37	12.86	3780068385.996
	83888.86	38.52	12.94	3780068386.999
	83890.78	41.04	13.03	3780068387.996
	83898.25	41.24	13.05	3780068388.996
	83898.91	40.48	13.07	3780068389.998
	83896.97	42.43	13.2	3780068390.996
	83897.55	42.39	13.29	3780068391.995
	83896.96000000001	44	13.41	3780068392.996
	83896.67	43.93	13.5	3780068393.999
	83897.8	45.46	13.63	3780068394.996
	83895.99000000001	43.18	13.72	3780068395.996
	83902.55	44.12	13.83	3780068396.999
	83902.39	43.82	13.95	3780068397.996
	83894.19	43.06	14	3780068398.995
	83896.14	42.95	13.9	3780068400.007
	83894.03	42.97	13.85	3780068400.995
	83888.41	40.93	13.79	3780068401.996
	83888.37	39.17	13.75	3780068402.996
	83888.41	38.09	13.71	3780068403.999
	83891.08	37.47	13.71	3780068404.996
	83890.07000000001	37.07	13.71	3780068405.995
	83889.82000000001	37.19	13.73	3780068406.999
	83888.28	37.87	13.73	3780068407.995
	83889.96000000001	38.04	13.84	3780068408.996
	83899.59	38.5	13.96	3780068409.999
	83899.49000000001	38.41	14.09	3780068411.001
	83895	37.73	14.18	3780068411.996
	83895.78999999999	37.89	14.29	3780068412.999
	83894.74000000001	36.87	14.39	3780068413.996
	83897.03	36.02	14.45	3780068414.995
	83897.82000000001	35.85	14.56	3780068415.996
	83895.91	36.08	14.67	3780068416.998
	83895.64	35.85	14.76	3780068417.996
	83895.42	35.91	14.87	3780068418.996
	83897.13	37.16	15	3780068419.999
	83896.60000000001	38.17	15.12	3780068420.996
	83896.8	38.59	15.26	3780068421.995
	83895.21000000001	40.02	15.37	3780068422.999
	83893.00999999999	40.93	15.49	3780068423.995
	83895.42	40.99	15.63	3780068424.996
	83894.32000000001	41.46	15.78	3780068425.996
	83895.44	40.95	15.9	3780068426.999
	83892.17	41.51	16.02	3780068427.996
	83891.74000000001	41.2	16.12	3780068428.995
	83891.99000000001	40.21	16.24	3780068429.999
	83895.84	39.61	16.37	3780068430.995
	83894.55	38.84	16.53	3780068431.996
	83897.63	37.74	16.63	3780068432.998
	83892.03999999999	37.32	16.77	3780068433.996
	83896.77	37.12	16.92	3780068434.996
	83894.16	35.63	16.99	3780068435.999
	83898.21000000001	34.24	17	3780068436.996
	83891.88	33.32	16.97	3780068437.995
	83893.55	32.73	16.96	3780068438.996
	83894.25	32.33	16.92	3780068439.998
	83892.60000000001	31.88	16.83	3780068440.996
	83892.53	31.77	16.82	3780068441.999
	83892.39	31.96	16.83	3780068442.999
	83884.82000000001	33.27	16.69	3780068443.996
	83890.09	34.89	16.51	3780068444.995
	83891.53	34.94	16.35	3780068445.999
	83881.67	34.61	16.33	3780068446.995
	83886.75	35.59	16.1	3780068447.996
	83883.3	35.57	15.99	3780068448.995
	83884.14	35.04	15.9	3780068449.996
	83884.10000000001	34.49	15.71	3780068450.996
	83885.97	34.38	15.59	3780068451.996
	83882.8	34.65	15.55	3780068452.999
	83892.21000000001	34.55	15.54	3780068453.995
	83891.47	34.13	15.48	3780068454.996
	83891.46000000001	33.86	15.6	3780068455.998
	83892.72	33.82	15.72	3780068456.996
	83888.52	33.65	15.85	3780068457.996
	83887.69	33.43	15.99	3780068458.999
	83888.58	33.31	16.14	3780068459.996
	83890.48	33.06	16.29	3780068460.995
	83890.45	32.95	16.43	3780068461.996
	83893	33.19	16.56	3780068462.998
	83888.71000000001	33.24	16.64	3780068463.996
	83887.13	33.12	16.67	3780068464.995
	83891.27	33.44	16.64	3780068465.999
	83895.14	33.26	16.6	3780068466.996
	83883.64	32.73	16.5	3780068467.996
	83880.56	32.68	16.21	3780068468.999
	83883.49000000001	33	16	3780068469.995
	83879.52	33.01	15.79	3780068470.996
END
X SetScale/P x 0,1,"", A2_Pres; SetScale y 0,0,"", A2_Pres
X SetScale/P x 0,1,"", A2_RH; SetScale y 0,0,"", A2_RH
X SetScale/P x 0,1,"", A2_Temp; SetScale y 0,0,"", A2_Temp
X SetScale/P x 0,1,"", A2_Time; SetScale y 0,0,"dat", A2_Time
WAVES/D	IM2_Alt	IM2_PAlt	IM2_Pres	IM2_RH	IM2_Temp	IM2_timewave
BEGIN
	1658.547	0.198478666119716	840.88	26.9	14.81	3780067809
	1660.257	0.297720106205187	840.87	26.4	14.4	3780067810
	1661.432	-0.09923722609756107	840.91	26.1	14.18	3780067811
	1662.958	0.198478666119716	840.88	26.1	14.28	3780067812
	1664.196	-0.09923722609756107	840.91	26.6	14.74	3780067813
	1665.515	0.198478666119716	840.88	28	15.06	3780067814
	1666.334	0.198478666119716	840.88	30.6	15.18	3780067815
	1666.999	0.4962072006416552	840.85	30.6	15.28	3780067816
	1666.593	0.09923863072448097	840.89	32.5	15.25	3780067817
	1666.567	0	840.9	30.8	15.22	3780067818
	1666.557	0	840.9	28.7	15.07	3780067819
	1666.08	0.09923863072448097	840.89	28.3	14.88	3780067820
	1665.67	0.198478666119716	840.88	27.9	14.78	3780067821
	1665.275	0.198478666119716	840.88	27.1	14.75	3780067822
	1665.11	0.297720106205187	840.87	26.8	14.66	3780067823
	1664.844	-0.09923722609756107	840.91	27	14.68	3780067824
	1664.801	0.3969629510393394	840.86	26.9	14.63	3780067825
	1664.644	0.09923863072448097	840.89	27.7	14.71	3780067826
	1664.782	0	840.9	27.6	14.77	3780067827
	1664.945	0.09923863072448097	840.89	28.9	14.79	3780067828
	1664.572	0.297720106205187	840.87	30.9	14.83	3780067829
	1664.177	0.198478666119716	840.88	33.1	14.86	3780067830
	1664.112	0.297720106205187	840.87	35.3	15.15	3780067831
	1664.302	0.198478666119716	840.88	31.4	15.07	3780067832
	1664.062	0	840.9	28.6	14.95	3780067833
	1664.179	0.09923863072448097	840.89	27.5	14.78	3780067834
	1664.111	0.09923863072448097	840.89	26.9	14.63	3780067835
	1664.118	0	840.9	26.7	14.62	3780067836
	1663.969	0.198478666119716	840.88	27	14.61	3780067837
	1663.908	-0.5954022884284064	840.96	26.7	14.64	3780067838
	1663.691	0.198478666119716	840.88	26.3	14.49	3780067839
	1663.594	0	840.9	26.2	14.34	3780067840
	1663.476	0.198478666119716	840.88	26.1	14.09	3780067841
	1663.328	0.198478666119716	840.88	26.1	14.16	3780067842
	1663.033	0.3969629510393394	840.86	26	14.48	3780067843
	1663.123	0.198478666119716	840.88	25.9	14.71	3780067844
	1663.123	0	840.9	25.9	14.71	3780067844
	1662.68	0	840.9	26.1	14.87	3780067845
	1662.433	0.6946999143261134	840.83	26.4	15	3780067846
	1662.579	0.6946999143261134	840.83	27.3	15.05	3780067847
	1662.488	0.3969629510393394	840.86	27.5	14.61	3780067848
	1662.488	0.297720106205187	840.87	27.5	14.81	3780067848
	1663.473	0.297720106205187	840.87	28.8	14.81	3780067849
	1663.797	0.09923863072448097	840.89	29	14.84	3780067850
	1663.789	-0.198473047597425	840.92	28.4	14.65	3780067851
	1664.014	0.297720106205187	840.87	30	14.97	3780067852
	1664.205	0	840.9	32.4	15.2	3780067853
	1664.576	-0.198473047597425	840.92	30.5	15.32	3780067854
	1664.994	0	840.9	29.2	15.27	3780067855
	1664.874	0.198478666119716	840.88	28.4	15.22	3780067856
	1664.622	0.09923863072448097	840.89	29.4	15.31	3780067857
	1663.916	0	840.9	30.8	15.51	3780067858
	1662.881	-0.09923722609756107	840.91	29.7	15.69	3780067859
	1662.032	0.297720106205187	840.87	28.6	15.97	3780067860
	1661.301	0.297720106205187	840.87	26.9	16.13	3780067861
	1661.057	0.297720106205187	840.87	25.8	16.1	3780067862
	1660.917	0.297720106205187	840.87	25.3	15.96	3780067863
	1660.51	-0.09923722609756107	840.91	25.2	15.77	3780067864
	1660.808	0.297720106205187	840.87	24.8	15.42	3780067865
	1660.703	-0.198473047597425	840.92	24.7	15.35	3780067866
	1660.494	0.297720106205187	840.87	24.7	15.78	3780067867
	1660.003	0.297720106205187	840.87	25.3	16.33	3780067868
	1660.003	0	840.9	26.3	16.68	3780067869
	1659.233	0	840.9	26.3	16.68	3780067869
	1658.52	0	840.9	27.1	16.63	3780067870
	1656.989	-0.09923722609756107	840.91	26.5	16.75	3780067871
	1656.677	0	840.9	26.8	16.67	3780067872
	1656.509	0.3969629510393394	840.86	27.9	16.44	3780067873
	1656.144	0.09923863072448097	840.89	27	16.14	3780067874
	1656.056	-0.198473047597425	840.92	25.7	15.89	3780067875
	1655.917	0.09923863072448097	840.89	25.5	15.82	3780067876
	1655.814	0.09923863072448097	840.89	25.7	15.78	3780067877
	1655.569	0.3969629510393394	840.86	27.6	15.95	3780067878
	1655.14	0.09923863072448097	840.89	28.6	16.2	3780067879
	1654.92	0.198478666119716	840.88	27.2	16.09	3780067880
	1654.797	0.198478666119716	840.88	26.2	16.03	3780067881
	1654.512	0.09923863072448097	840.89	26.3	16	3780067882
	1654.37	0.297720106205187	840.87	25.6	15.84	3780067883
	1654.26	0.198478666119716	840.88	26.9	15.62	3780067884
	1654.26	0.198478666119716	840.88	26.9	15.62	3780067884
	1654.26	0.198478666119716	840.88	25.9	15.64	3780067885
	1654.476	0	840.9	24.6	15.24	3780067886
	1654.354	0.297720106205187	840.87	24.4	15.1	3780067887
	1654.042	0.09923863072448097	840.89	24.2	15.16	3780067888
	1653.78	0.09923863072448097	840.89	24.1	14.88	3780067889
	1653.471	0.09923863072448097	840.89	23.9	14.92	3780067890
	1653.276	0	840.9	24	15.03	3780067891
	1653.318	0	840.9	24.6	15.07	3780067892
	1652.939	0.3969629510393394	840.86	26.4	15.27	3780067893
	1652.686	0	840.9	27.3	15.46	3780067894
	1652.754	-0.198473047597425	840.92	28.2	15.63	3780067895
	1653.178	-0.09923722609756107	840.91	27.6	15.56	3780067896
	1653.453	0.297720106205187	840.87	26	15.02	3780067897
	1653.375	0.3969629510393394	840.86	27.1	14.99	3780067898
	1653.348	0.4962072006416552	840.85	26.9	15.24	3780067899
	1653.339	0	840.9	28.2	15.28	3780067900
	1653.487	0.4962072006416552	840.85	27	15.31	3780067901
	1653.748	0	840.9	25.6	15.11	3780067902
	1653.98	0.09923863072448097	840.89	25.6	14.93	3780067903
	1654.267	0.3969629510393394	840.86	27.4	15.1	3780067904
	1654.63	0.198478666119716	840.88	28	15.21	3780067905
	1655.483	0.297720106205187	840.87	30.8	15.6	3780067906
	1655.696	-0.198473047597425	840.92	30.4	15.66	3780067907
	1656.194	0	840.9	30.4	15.62	3780067908
	1656.882	0.198478666119716	840.88	32.8	15.67	3780067909
	1656.882	0.4962072006416552	840.85	32.8	15.67	3780067909
	1657.076	0.4962072006416552	840.85	31.2	15.63	3780067910
	1657.088	0.09923863072448097	840.89	29.7	15.19	3780067911
	1657.266	0.198478666119716	840.88	29.5	15.02	3780067912
	1657.306	0.198478666119716	840.88	27.5	14.57	3780067913
	1657.687	0.6946999143261134	840.83	26.6	14.35	3780067914
	1657.995	0.4962072006416552	840.85	26.3	14.22	3780067915
	1658.195	0.198478666119716	840.88	26.1	14.06	3780067916
	1658.425	0.198478666119716	840.88	26.1	13.87	3780067917
	1658.615	0.297720106205187	840.87	26.2	13.84	3780067918
	1658.593	-0.09923722609756107	840.91	26.3	13.8	3780067919
	1658.315	0	840.9	26.5	13.78	3780067920
	1658.403	0.3969629510393394	840.86	26.7	13.59	3780067921
	1658.701	-0.09923722609756107	840.91	27	13.5	3780067922
	1658.575	0.3969629510393394	840.86	26.9	13.85	3780067923
	1658.255	0	840.9	28.5	14.22	3780067924
	1657.66	-0.2977074645482964	840.9299999999999	30.4	14.07	3780067925
	1657.52	0.198478666119716	840.88	32.3	13.91	3780067926
	1656.906	0.198478666119716	840.88	32.2	13.75	3780067927
	1656.085	-0.2977074645482964	840.9299999999999	33	13.84	3780067928
	1655.778	0.5954528550608389	840.84	30.5	13.63	3780067929
	1655.308	-0.09923722609756107	840.91	29.3	13.7	3780067930
	1654.706	-0.09923722609756107	840.91	30.2	13.9	3780067931
	1654.004	0.198478666119716	840.88	31.3	14.12	3780067932
	1653.668	0.09923863072448097	840.89	31.4	14.16	3780067933
	1653.169	0	840.9	30.9	14.3	3780067934
	1653.564	0	840.9	29.9	14.44	3780067935
	1653.937	0.4962072006416552	840.85	29.8	14.51	3780067936
	1653.937	0.4962072006416552	840.85	29.8	14.51	3780067936
	1654.244	-0.198473047597425	840.92	29.7	14.34	3780067937
	1654.65	-0.198473047597425	840.92	30.2	14.25	3780067938
	1654.795	-0.3969404769793982	840.9400000000001	33.5	14.28	3780067939
	1654.795	0.09923863072448097	840.89	33.5	14.73	3780067939
	1655.128	0.09923863072448097	840.89	33.8	14.73	3780067940
	1655.217	0.297720106205187	840.87	31.5	14.17	3780067941
	1655.418	0.09923863072448097	840.89	30.8	14.08	3780067942
	1655.636	0.297720106205187	840.87	29.8	14.27	3780067943
	1655.593	0.198478666119716	840.88	28.8	14.36	3780067944
	1655.681	0	840.9	28.1	14.38	3780067945
	1655.871	-0.2977074645482964	840.9299999999999	28.8	14.49	3780067946
	1655.869	-0.09923722609756107	840.91	30.9	14.69	3780067947
	1655.791	0.09923863072448097	840.89	30.1	14.68	3780067948
	1655.839	0.297720106205187	840.87	29.4	14.64	3780067949
	1656.194	-0.2977074645482964	840.9299999999999	29.4	14.62	3780067950
	1656.161	0.09923863072448097	840.89	28.6	14.63	3780067951
	1656.408	0.198478666119716	840.88	30.2	14.67	3780067952
	1656.339	-0.09923722609756107	840.91	31	14.99	3780067953
	1656.049	-0.09923722609756107	840.91	31.1	14.97	3780067954
	1655.832	0.297720106205187	840.87	30.3	14.72	3780067955
	1655.817	-0.09923722609756107	840.91	30.2	14.62	3780067956
	1655.971	-0.5954022884284064	840.96	30.3	14.84	3780067957
	1656.256	-0.6946310875193697	840.97	29.5	14.64	3780067958
	1656.519	0.4962072006416552	840.85	29.1	14.74	3780067959
	1656.834	-0.198473047597425	840.92	29	14.8	3780067960
	1657.007	-0.198473047597425	840.92	29.2	14.6	3780067961
	1657.697	0.198478666119716	840.88	30.9	14.61	3780067962
	1658.613	0.297720106205187	840.87	30.1	14.51	3780067963
	1659.143	-0.09923722609756107	840.91	29.9	14.4	3780067964
	1659.589	0	840.9	30	14.37	3780067965
	1660.185	0.09923863072448097	840.89	30.1	14.42	3780067966
	1660.54	0.198478666119716	840.88	30.2	14.4	3780067967
	1660.54	0.09923863072448097	840.89	30.2	14.4	3780067967
	1660.796	0.09923863072448097	840.89	30.3	14.45	3780067968
	1661.195	0.09923863072448097	840.89	30.4	14.58	3780067969
	1662.024	0.198478666119716	840.88	29.6	14.56	3780067970
	1662.496	0.3969629510393394	840.86	29.3	14.5	3780067971
	1663.173	0.297720106205187	840.87	30.1	14.44	3780067972
	1663.666	0.09923863072448097	840.89	29.6	13.99	3780067973
	1664.105	-0.09923722609756107	840.91	30.2	14.24	3780067974
	1664.192	0.3969629510393394	840.86	29.7	14.42	3780067975
	1664.409	0.09923863072448097	840.89	28.9	14.02	3780067976
	1664.399	0.198478666119716	840.88	28.6	13.83	3780067977
	1664.594	0	840.9	29.4	13.8	3780067978
	1664.791	0.09923863072448097	840.89	30.3	14.13	3780067979
	1665.171	0.09923863072448097	840.89	30.9	14.63	3780067980
	1665.506	-0.198473047597425	840.92	33.3	15.05	3780067981
	1665.693	0.297720106205187	840.87	33.9	15.33	3780067982
	1665.693	-0.09923722609756107	840.91	33.9	15.44	3780067983
	1665.738	-0.09923722609756107	840.91	33.9	15.44	3780067983
	1665.753	0.4962072006416552	840.85	30.9	15.14	3780067984
	1665.469	0.4962072006416552	840.85	30.7	14.89	3780067985
	1665.151	-0.198473047597425	840.92	30.5	14.21	3780067986
	1665.18	0.09923863072448097	840.89	29.2	13.97	3780067987
	1665.029	0.09923863072448097	840.89	28.4	13.79	3780067988
	1664.51	-0.09923722609756107	840.91	28.1	13.69	3780067989
	1663.783	0.09923863072448097	840.89	27.9	13.79	3780067990
	1663.087	-0.198473047597425	840.92	28.1	13.83	3780067991
	1662.311	-0.198473047597425	840.92	28.8	13.96	3780067992
	1662.013	0	840.9	28.9	14.05	3780067993
	1661.73	0.09923863072448097	840.89	28.1	14.05	3780067994
	1661.166	0.198478666119716	840.88	28.2	14.06	3780067995
	1660.845	0	840.9	29.3	14.22	3780067996
	1660.04	0.297720106205187	840.87	33.9	14.9	3780067997
	1658.899	-0.2977074645482964	840.9299999999999	31.1	14.91	3780067998
	1657.867	-0.198473047597425	840.92	32.9	14.88	3780067999
	1657.158	-0.198473047597425	840.92	31.3	14.41	3780068000
	1656.048	0.09923863072448097	840.89	30.2	13.96	3780068001
	1655.05	0.4962072006416552	840.85	31.9	14.36	3780068002
	1654.292	0.198478666119716	840.88	31.9	14.71	3780068003
	1653.836	-0.09923722609756107	840.91	31.6	15.16	3780068004
	1653.169	0.09923863072448097	840.89	29.9	14.9	3780068005
	1652.871	-0.09923722609756107	840.91	29.2	15.21	3780068006
	1652.755	-0.09923722609756107	840.91	28.1	15.29	3780068007
	1652.641	0.198478666119716	840.88	28.3	15.43	3780068008
	1652.156	0.198478666119716	840.88	27.5	15.3	3780068009
	1651.9	-0.3969404769793982	840.9400000000001	27.3	14.82	3780068010
	1651.801	-0.2977074645482964	840.9299999999999	27.8	14.65	3780068011
	1651.464	-0.2977074645482964	840.9299999999999	28.3	14.24	3780068012
	1651.575	0.09923863072448097	840.89	29.4	14.54	3780068013
	1651.218	0.198478666119716	840.88	28.8	14.72	3780068014
	1650.97	0.09923863072448097	840.89	28.4	14.51	3780068015
	1650.588	0.198478666119716	840.88	29.1	14.54	3780068016
	1650.305	-0.2977074645482964	840.9299999999999	29.5	14.82	3780068017
	1650.27	0.09923863072448097	840.89	29.3	14.96	3780068018
	1649.509	0.09923863072448097	840.89	30.5	15.31	3780068019
	1649.104	0	840.9	30.4	15.68	3780068020
	1649.104	0.3969629510393394	840.86	30.4	15.7	3780068020
	1648.512	0.3969629510393394	840.86	29.3	15.7	3780068021
	1647.785	0.4962072006416552	840.85	28.3	15.23	3780068022
	1647.504	0.297720106205187	840.87	28.2	15.21	3780068023
	1647.355	0	840.9	30.1	15.72	3780068024
	1646.545	0.297720106205187	840.87	30.2	15.73	3780068025
	1645.719	0.297720106205187	840.87	30.5	15.71	3780068026
	1645.047	0	840.9	29.8	15.71	3780068027
	1644.464	-0.198473047597425	840.92	30.2	15.6	3780068028
	1643.971	-0.3969404769793982	840.9400000000001	31.6	15.81	3780068029
	1644.125	0.3969629510393394	840.86	29.5	15.8	3780068030
	1643.956	0.09923863072448097	840.89	28.3	15.71	3780068031
	1644.47	0.09923863072448097	840.89	29.5	15.72	3780068032
	1644.486	0.297720106205187	840.87	29	15.75	3780068033
	1644.529	-0.198473047597425	840.92	28.8	15.84	3780068034
	1644.701	0.3969629510393394	840.86	28.9	16	3780068035
	1645.059	0.09923863072448097	840.89	28.2	16.05	3780068036
	1645.576	0.198478666119716	840.88	27.6	15.65	3780068037
	1645.896	0.198478666119716	840.88	27.5	15.32	3780068038
	1645.668	0.09923863072448097	840.89	28.1	15.33	3780068039
	1646.235	-0.09923722609756107	840.91	30.1	15.64	3780068040
	1646.503	0.198478666119716	840.88	29.2	15.45	3780068041
	1646.555	0.198478666119716	840.88	27.7	15.04	3780068042
	1646.547	0	840.9	27.5	15.13	3780068043
	1646.505	-0.2977074645482964	840.9299999999999	29.1	15.64	3780068044
	1646.227	0.09923863072448097	840.89	28.4	15.88	3780068045
	1645.862	-0.3969404769793982	840.9400000000001	27.5	15.63	3780068046
	1645.473	0	840.9	28.2	15.91	3780068047
	1645.231	-0.09923722609756107	840.91	28.2	16.17	3780068048
	1646.335	0.198478666119716	840.88	27.2	15.7	3780068049
	1647.618	0.198478666119716	840.88	28.2	16.09	3780068050
	1648.925	0.297720106205187	840.87	29.2	16.06	3780068051
	1649.703	0.09923863072448097	840.89	27.5	15.79	3780068052
	1650.482	0.198478666119716	840.88	26.7	15.59	3780068053
	1651.422	0.198478666119716	840.88	26.1	14.89	3780068054
	1652.294	0	840.9	25.9	14.6	3780068055
	1652.875	0	840.9	25.7	14.67	3780068056
	1653.633	-0.09923722609756107	840.91	25.7	14.84	3780068057
	1653.633	-0.09923722609756107	840.91	25.7	14.84	3780068057
	1654.15	0.09923863072448097	840.89	25.6	14.88	3780068058
	1654.204	0.09923863072448097	840.89	25.4	14.84	3780068059
	1654.267	0	840.9	25.6	15.6	3780068060
	1654.656	0	840.9	27.4	16.11	3780068061
	1654.727	0.3969629510393394	840.86	30.7	16.17	3780068062
	1654.549	-0.09923722609756107	840.91	29.3	16.45	3780068063
	1654.334	0	840.9	28.4	16.39	3780068064
	1653.792	-0.09923722609756107	840.91	29	16.54	3780068065
	1653.301	-0.09923722609756107	840.91	29	16.52	3780068066
	1652.761	-0.09923722609756107	840.91	27.6	15.97	3780068067
	1652.188	0.3969629510393394	840.86	26.7	15.65	3780068068
	1651.632	0.6946999143261134	840.83	26.6	15.06	3780068069
	1651.373	0.297720106205187	840.87	27.6	15.78	3780068070
	1651.217	-0.09923722609756107	840.91	28.6	16.05	3780068071
	1650.793	0.198478666119716	840.88	27.4	16.24	3780068072
	1650.567	-0.09923722609756107	840.91	26.9	16.24	3780068073
	1650.191	-0.2977074645482964	840.9299999999999	26.9	16.5	3780068074
	1649.454	0.297720106205187	840.87	25.7	16.38	3780068075
	1648.945	0.198478666119716	840.88	25.4	16.17	3780068076
	1648.529	0	840.9	25.1	16.21	3780068077
	1648.092	0.4962072006416552	840.85	24.7	16.16	3780068078
	1647.523	0.297720106205187	840.87	25	16.04	3780068079
	1647.254	0	840.9	25.4	16.02	3780068080
	1647.104	0.198478666119716	840.88	25.8	16.05	3780068081
	1647.075	0.297720106205187	840.87	25.6	16.15	3780068082
	1646.838	0.198478666119716	840.88	27.1	16.53	3780068083
	1646.607	0.3969629510393394	840.86	27.7	16.8	3780068084
	1646.295	-0.09923722609756107	840.91	27.8	16.8	3780068085
	1646.311	0.09923863072448097	840.89	26.5	16.44	3780068086
	1646.185	0.3969629510393394	840.86	26.6	16.21	3780068087
	1645.791	-0.09923722609756107	840.91	26.2	16.14	3780068088
	1645.42	0.4962072006416552	840.85	25.7	15.94	3780068089
	1645.313	0.4962072006416552	840.85	26.9	15.8	3780068090
	1645.171	0.3969629510393394	840.86	26.8	15.87	3780068091
	1645.201	0	840.9	26.7	15.61	3780068092
	1645.154	0.4962072006416552	840.85	28.8	16.35	3780068093
	1645.165	0.3969629510393394	840.86	29.8	16.81	3780068094
	1645.401	0.198478666119716	840.88	28.7	17.04	3780068095
	1645.755	0.3969629510393394	840.86	27.1	16.59	3780068096
	1646.031	0.5954528550608389	840.84	27.9	16.71	3780068097
	1646.392	0.5954528550608389	840.84	27	16.52	3780068098
	1646.556	0.09923863072448097	840.89	26.9	16.4	3780068099
	1647.116	0.09923863072448097	840.89	28.4	16.36	3780068100
	1647.934	0.6946999143261134	840.83	29.9	16.67	3780068101
	1648.5	0.297720106205187	840.87	29.2	16.66	3780068102
	1648.879	0.5954528550608389	840.84	27.2	16.39	3780068103
	1649.331	0	840.9	27	16.05	3780068104
	1649.774	0.7939483784667014	840.8200000000001	29.2	15.92	3780068105
	1649.894	0.198478666119716	840.88	29.9	16.3	3780068106
	1649.819	0.297720106205187	840.87	29.2	16.81	3780068107
	1649.819	0.297720106205187	840.87	29.3	17.06	3780068108
	1650.039	0.297720106205187	840.87	29.3	17.06	3780068108
	1650.082	0.6946999143261134	840.83	29.2	17.23	3780068109
	1650.242	0.3969629510393394	840.86	30.9	17.23	3780068110
	1650.518	0.4962072006416552	840.85	31.7	17.32	3780068111
	1650.568	0	840.9	30.2	16.74	3780068112
	1650.75	0.8931982475410484	840.8099999999999	33.2	16.89	3780068113
	1650.671	-0.09923722609756107	840.91	29	16.31	3780068114
	1650.846	0.198478666119716	840.88	26.3	15.81	3780068115
	1651.058	0.4962072006416552	840.85	25	15.86	3780068116
	1651.56	0.5954528550608389	840.84	24.3	16.19	3780068117
	1651.56	0.4962072006416552	840.85	24.3	16.33	3780068118
	1651.949	0.4962072006416552	840.85	24.3	16.33	3780068118
	1652.212	0.198478666119716	840.88	24.2	16.4	3780068119
	1652.873	0.297720106205187	840.87	24.7	16.5	3780068120
	1653.654	0.297720106205187	840.87	25.2	16.58	3780068121
	1654.298	0.297720106205187	840.87	25.8	16.72	3780068122
	1654.605	0.4962072006416552	840.85	26	16.72	3780068123
	1654.757	0.297720106205187	840.87	27	16.83	3780068124
	1654.798	0.297720106205187	840.87	30.1	17.03	3780068125
	1654.564	0.6946999143261134	840.83	29.8	17.12	3780068126
	1654.479	0.198478666119716	840.88	28	16.99	3780068127
	1654.266	0.198478666119716	840.88	29.5	17.1	3780068128
	1653.649	0.3969629510393394	840.86	30.5	17.38	3780068129
	1653.477	0.09923863072448097	840.89	32.1	17.48	3780068130
	1653.528	0.4962072006416552	840.85	28.9	17.57	3780068131
	1653.144	0.09923863072448097	840.89	26	16.85	3780068132
	1652.831	0.4962072006416552	840.85	25.3	16.82	3780068133
	1652.38	0.3969629510393394	840.86	24.7	17.04	3780068134
	1652.164	-0.09923722609756107	840.91	24.4	17.69	3780068135
	1652.164	0.297720106205187	840.87	24.2	18.02	3780068135
	1651.73	0.297720106205187	840.87	24.2	18.02	3780068136
	1651.224	0.4962072006416552	840.85	23.5	17.63	3780068137
	1650.616	0.3969629510393394	840.86	23.3	17.47	3780068138
	1650.069	0.198478666119716	840.88	23.4	17.52	3780068139
	1649.669	0	840.9	24.2	17.57	3780068140
	1649.406	0.5954528550608389	840.84	24.9	16.56	3780068141
	1649.364	0.6946999143261134	840.83	23.8	15.3	3780068142
	1650.294	0.4962072006416552	840.85	23.4	14.7	3780068143
	1650.989	2.084306273578952	840.6900000000001	23.5	14.59	3780068144
	1651.43	3.374901680823271	840.5599999999999	23.6	13.39	3780068145
	1652.3	3.772055755932151	840.52	23.6	12.31	3780068146
	1652.856	4.66573468065971	840.4299999999999	23.8	11.96	3780068147
	1652.615	5.559527519711416	840.34	24.1	12.19	3780068148
	1652.613	4.963652968547044	840.4	24.4	12.18	3780068149
	1652.98	5.062961877383706	840.39	24.6	12.18	3780068150
	1652.98	4.467129520550208	840.45	24.8	12.3	3780068150
	1653.11	4.467129520550208	840.45	24.8	12.3	3780068151
	1653.086	4.765039370224009	840.42	25	12.36	3780068152
	1652.748	5.36089704300339	840.36	25.2	12.1	3780068153
	1652.699	4.66573468065971	840.4299999999999	25.8	12.06	3780068154
	1652.284	5.460211578033323	840.35	26.8	12.84	3780068155
	1652.296	5.460211578033323	840.35	27.3	12.6	3780068156
	1652.142	5.062961877383706	840.39	27.7	12.6	3780068157
	1651.89	5.162272192702933	840.38	27.4	12.54	3780068158
	1651.795	5.658844868076637	840.33	27.4	12.65	3780068159
	1651.997	5.758163623148465	840.3200000000001	27.5	12.36	3780068160
	1652.087	5.559527519711416	840.34	27.7	12.63	3780068161
	1652.273	5.758163623148465	840.3200000000001	28.2	12.68	3780068162
	1652.145	5.658844868076637	840.33	28.5	12.49	3780068163
	1652.381	5.758163623148465	840.3200000000001	28.7	13.07	3780068164
	1652.004	5.758163623148465	840.3200000000001	28.9	13.25	3780068165
	1651.757	5.460211578033323	840.35	29	13.26	3780068166
	1651.537	5.36089704300339	840.36	29.1	13.82	3780068167
	1651.468	5.758163623148465	840.3200000000001	29.3	13.01	3780068168
	1651.13	5.559527519711416	840.34	29.7	12.59	3780068169
	1651.255	5.95680535359702	840.3	30.9	12.63	3780068170
	1651.805	6.254778500558115	840.27	31.1	12.6	3780068171
	1652.357	6.751428551370361	840.22	31.2	12.36	3780068172
	1653.027	7.744834191554545	840.12	30.5	12.09	3780068173
	1653.836	8.440301882941663	840.05	29.9	11.74	3780068174
	1654.464	10.12958205236319	839.88	29.8	11.94	3780068175
	1654.925	10.42773256343966	839.85	29.9	11.97	3780068176
	1656.545	11.12346638772818	839.78	30	12.03	3780068177
	1657.573	12.81339308217363	839.61	29.9	12.46	3780068178
	1658.959	15.10041283162524	839.38	29.7	13.1	3780068179
	1660.565	18.08460325184945	839.08	29.6	12.53	3780068180
	1663.28	19.87572712636301	838.9	29.6	11.88	3780068181
	1666.065	22.16505118497685	838.67	29.6	11.72	3780068182
	1667.884	24.95306318545922	838.39	29.7	11.74	3780068183
	1670.109	27.7421836486657	838.11	29.7	12.18	3780068184
	1673.032	30.03407668328513	837.88	29.8	11.87	3780068185
	1675.428	32.52611422382074	837.63	29.9	11.46	3780068186
	1678.111	34.62010998401917	837.42	30	11.37	3780068187
	1680.611	36.91425115145191	837.1900000000001	30.1	11.29	3780068188
	1683.325	39.90773681163453	836.89	30.2	11.26	3780068189
	1686.284	42.20360756304525	836.66	30.4	11.13	3780068190
	1688.532	44.60009981918063	836.42	30.4	11.07	3780068191
	1690.604	46.89750636115485	836.1900000000001	30.6	11.22	3780068192
	1693.004	49.0957295536988	835.97	30.8	11.42	3780068193
	1694.836	51.79449017298194	835.7	30.9	11.44	3780068194
	1697.494	54.19425986988023	835.46	31	11.58	3780068195
	1699.952	56.59485021604686	835.22	31	11.42	3780068196
	1702.641	58.79611272544278	835	31.1	11.19	3780068197
	1704.508	61.99918167019133	834.6799999999999	31.2	11.05	3780068198
	1706.177	64.40244269644667	834.4400000000001	31.3	11.03	3780068199
	1708.858	66.20542843177286	834.26	31.4	11.04	3780068200
	1711.909	68.71034354491019	834.01	31.5	11.06	3780068201
	1714.834	71.41665586344315	833.74	31.6	11.18	3780068202
	1717.818	72.92061348257747	833.59	31.7	11.1	3780068203
	1717.818	75.62854908338559	833.3200000000001	31.7	10.99	3780068203
	1720.215	75.62854908338559	833.3200000000001	31.7	10.99	3780068204
	1723.038	78.33752916922687	833.05	31.8	10.92	3780068205
	1725.85	80.746388918893	832.8099999999999	31.9	10.91	3780068206
	1728.741	82.9552362947197	832.59	31.9	10.92	3780068207
	1731.322	85.3656803966898	832.35	31.8	10.78	3780068208
	1734.256	87.77695187869379	832.11	31.9	10.92	3780068209
	1736.844	90.2895733788758	831.86	31.7	11.28	3780068210
	1739.364	92.50142386892563	831.64	31.4	11.21	3780068211
	1742.325	95.11632703029524	831.38	31.3	11.15	3780068212
	1744.649	97.22907485569657	831.17	31.3	11.02	3780068213
	1747.193	99.74507938140236	830.92	31.2	10.97	3780068214
	1750.048	102.2619850593537	830.67	31.2	10.97	3780068215
	1752.954	105.0819900001754	830.39	31.3	10.93	3780068216
	1756.083	107.7015795885065	830.13	31.4	10.94	3780068217
	1759.03	110.1205291805237	829.89	31.3	10.96	3780068218
	1761.541	112.3386311845569	829.67	31.3	10.97	3780068219
	1764.187	115.0618042521842	829.4	31.4	10.8	3780068220
	1764.187	117.2814662531672	829.1799999999999	31.4	10.76	3780068220
	1766.929	117.2814662531672	829.1799999999999	31.4	10.76	3780068221
	1769.692	119.7037152831012	828.9400000000001	31.5	10.71	3780068222
	1771.883	122.5307276831711	828.66	31.6	10.61	3780068223
	1773.921	124.4497051096808	828.47	31.8	10.67	3780068224
	1773.921	127.3796807788813	828.1799999999999	31.9	10.7	3780068224
	1775.929	127.3796807788813	828.1799999999999	31.9	10.7	3780068225
	1778.756	129.2999822063741	827.99	31.9	10.6	3780068226
	1781.666	131.6252594627069	827.76	32.2	10.61	3780068227
	1783.654	134.254759928216	827.5	32.5	10.58	3780068228
	1785.17	135.9745804278302	827.33	32.7	10.78	3780068229
	1785.825	136.0757594379639	827.3200000000001	32.8	10.88	3780068230
	1786.166	136.9864360367002	827.23	32.7	11.22	3780068231
	1786.134	136.2781218251275	827.3	32.7	10.97	3780068232
	1785.675	136.4804900350854	827.28	32.5	11.05	3780068233
	1785.675	136.4804900350854	827.28	32.5	11.05	3780068233
	1785.574	136.3793052022353	827.29	32.4	11.2	3780068234
	1785.817	136.7840532684218	827.25	32.4	11.29	3780068235
	1786.09	136.1769399037134	827.3099999999999	32.3	10.97	3780068236
	1786.096	136.2781218251275	827.3	32.3	10.58	3780068237
	1786.382	136.68286406813	827.26	32.3	10.38	3780068238
	1786.382	135.9745804278302	827.33	32.4	10.28	3780068239
	1786.577	135.9745804278302	827.33	32.4	10.28	3780068239
	1786.963	136.3793052022353	827.29	32.4	10.25	3780068240
	1787.694	136.3793052022353	827.29	32.5	10.27	3780068241
	1788.039	136.0757594379639	827.3200000000001	32.7	10.26	3780068242
	1787.918	136.4804900350854	827.28	32.7	10.23	3780068243
	1787.451	136.1769399037134	827.3099999999999	32.8	10.25	3780068244
	1786.321	135.3675369329139	827.39	32.8	10.2	3780068245
	1784.894	133.749010398975	827.55	32.9	10.29	3780068246
	1783.306	133.3444369610381	827.59	33.3	10.61	3780068247
	1781.907	132.3331051814621	827.6900000000001	33.4	10.78	3780068248
	1780.209	130.6141748735353	827.86	33.6	10.95	3780068249
	1778.452	128.996741851577	828.02	33.6	10.71	3780068250
	1777.056	127.1775742896334	828.2	33.7	10.59	3780068251
	1775.456	126.2681669692476	828.29	33.9	10.77	3780068252
	1775.456	124.4497051096808	828.47	34.1	10.87	3780068252
	1773.57	124.4497051096808	828.47	34.1	10.87	3780068253
	1773.57	123.1366639739006	828.6	34.1	10.87	3780068253
	1771.839	123.1366639739006	828.6	34.3	10.83	3780068254
	1771.839	121.5209498988096	828.76	34.3	10.83	3780068254
	1770.579	121.5209498988096	828.76	34.3	10.65	3780068255
	1769.27	119.8046604398142	828.9299999999999	34.3	10.58	3780068256
	1768.005	118.3915601270709	829.0700000000001	34.4	10.6	3780068257
	1767.377	117.0796498350782	829.2	34.5	10.68	3780068258
	1766.096	115.6670971123677	829.34	34.4	10.63	3780068259
	1764.532	114.6583046319752	829.4400000000001	34.3	10.54	3780068260
	1763.805	112.6411538782956	829.64	34.2	10.49	3780068261
	1762.491	111.2294926883057	829.78	34.2	10.49	3780068262
	1761.489	109.5157137317644	829.95	34.2	10.56	3780068263
	1759.797	109.4149162165721	829.96	34.4	10.66	3780068264
	1758.469	107.802352535408	830.12	34.5	10.62	3780068265
	1757.306	105.9886605222422	830.3	34.6	10.63	3780068266
	1756.463	103.7725612663323	830.52	34.7	10.71	3780068267
	1755.362	102.362680038841	830.66	34.7	10.76	3780068268
	1754.506	101.3557951651551	830.76	34.8	10.82	3780068269
	1752.988	100.1477237170195	830.88	34.8	10.94	3780068270
	1751.582	98.23536856571346	831.0700000000001	34.8	10.98	3780068271
	1749.975	96.92721484184982	831.2	35	11.09	3780068272
	1747.883	95.71990444639974	831.3200000000001	35	11.13	3780068273
	1746.433	94.91514607943805	831.4	35.1	11.14	3780068274
	1745.175	93.00421428761247	831.59	35	11.18	3780068275
	1743.765	91.89812285674974	831.7	35.1	11.17	3780068276
	1741.872	90.59114835489493	831.83	35.1	11.15	3780068277
	1740.328	88.78189264581945	832.01	35.1	11.12	3780068278
	1738.784	87.67646570792718	832.12	35.3	11.14	3780068279
	1737.585	85.56658807833601	832.33	35.1	11.09	3780068280
	1737.585	85.56658807833601	832.33	35.1	11.09	3780068280
	1737.585	85.26522871052542	832.36	35.1	11.09	3780068280
	1735.933	85.26522871052542	832.36	35	11.01	3780068281
	1734.85	83.75862576318255	832.51	34.9	11	3780068282
	1733.308	81.44912865282366	832.74	34.8	10.89	3780068283
	1731.903	80.5456190505043	832.83	34.9	10.95	3780068284
	1730.336	79.24075476711397	832.96	34.9	10.99	3780068285
	1728.947	78.03647977934585	833.08	34.9	10.97	3780068286
	1727.525	75.92949527763339	833.29	34.9	10.98	3780068287
	1725.69	74.12401151494019	833.47	35.1	10.99	3780068288
	1723.767	73.02088877642994	833.58	35.2	11.03	3780068289
	1721.81	71.31640347304038	833.75	35.1	11.06	3780068290
	1719.87	69.71255983690395	833.91	35.4	11.13	3780068291
	1718.534	68.71034354491019	834.01	35.3	11.11	3780068292
	1717.015	67.40767616998853	834.14	35.4	11.11	3780068293
	1715.28	66.00507381971279	834.28	35.2	11.1	3780068294
	1713.599	64.40244269644667	834.4400000000001	35	11.11	3780068295
	1712.541	63.20070935972099	834.5599999999999	34.8	11.12	3780068296
	1711.012	61.49860581197279	834.73	34.7	11.15	3780068297
	1708.811	60.19727558276121	834.86	34.4	11.16	3780068298
	1706.857	59.59674297376732	834.92	34.3	11.19	3780068299
	1705.462	57.69539519493451	835.11	34.2	11.25	3780068300
	1703.98	56.39476966368365	835.24	34.1	11.25	3780068301
	1702.629	55.29442854526268	835.35	34	11.19	3780068302
	1701.319	53.99424772468953	835.48	34	11.17	3780068303
	1699.703	52.89428278154421	835.59	34	11.19	3780068304
	1698.214	50.99474921796836	835.78	34.2	11.25	3780068305
	1696.779	49.49548047359284	835.9299999999999	34.2	11.23	3780068306
	1695.237	48.39622022158959	836.04	34.2	11.23	3780068307
	1693.462	46.39800618132709	836.24	34.1	11.23	3780068308
	1692.098	45.09947205616302	836.37	34.1	11.25	3780068309
	1690.809	43.60146192750604	836.52	34	11.23	3780068310
	1689.669	42.20360756304525	836.66	33.8	11.35	3780068311
	1688.328	41.10548871128525	836.77	33.6	12.19	3780068312
	1687.238	39.90773681163453	836.89	33.4	12.75	3780068313
	1686.113	38.31105221587727	837.05	33.2	13.11	3780068314
	1684.755	37.31330879945249	837.15	33.1	12.33	3780068315
	1683.585	35.5177280734173	837.33	33	12.02	3780068316
	1682.057	33.72260670764301	837.51	33	12.32	3780068317
	1680.579	32.22702298036944	837.66	32.9	12.51	3780068318
	1679.221	31.03078548654031	837.78	32.7	13.01	3780068319
	1677.482	29.83475191271439	837.9	32.4	13.41	3780068320
	1675.614	28.33999661050077	838.05	32.1	13.77	3780068321
	1673.975	27.14442162288281	838.17	31.7	13.78	3780068322
	1672.29	25.65023935120509	838.3200000000001	31.5	13.54	3780068323
	1670.834	23.85764060609363	838.5	31.3	13.36	3780068324
	1669.606	21.8664013240016	838.7	31.2	13.57	3780068325
	1668.27	20.77146060496514	838.8099999999999	31.1	13.85	3780068326
	1666.977	19.77620824465782	838.91	31	13.89	3780068327
	1665.704	17.68663782939419	839.12	30.9	13.66	3780068328
	1664.854	16.69182304949442	839.22	30.8	13.77	3780068329
	1663.788	15.69714934906259	839.3200000000001	30.7	13.58	3780068330
	1662.278	14.60317118142257	839.4299999999999	30.6	13.09	3780068331
	1660.722	13.31050785194449	839.5599999999999	30.5	12.73	3780068332
	1659.399	12.01808273534121	839.6900000000001	30.5	12.36	3780068333
	1659.399	10.52711888403878	839.84	30.5	12.36	3780068333
	1658.414	10.52711888403878	839.84	30.5	13.17	3780068334
	1657.65	10.03020136545785	839.89	30.5	13.73	3780068335
	1657.921	9.93082208687612	839.9	30.3	14.18	3780068336
	1658.044	9.732067754566565	839.92	30.1	14.35	3780068337
	1658.461	9.732067754566565	839.92	29.9	14.45	3780068338
	1658.309	10.22896414764083	839.87	29.7	14.56	3780068339
	1658.307	10.03020136545785	839.89	29.4	14.63	3780068340
	1658.341	10.32834765132	839.86	29.3	14.72	3780068341
	1658.391	10.32834765132	839.86	29.1	14.68	3780068342
	1658.181	10.03020136545785	839.89	28.9	14.38	3780068343
	1657.991	10.42773256343966	839.85	28.6	14.39	3780068344
	1657.943	10.52711888403878	839.84	28.4	14.58	3780068345
	1658.266	10.12958205236319	839.88	28.3	14.7	3780068346
	1658.017	9.93082208687612	839.9	28.2	13.44	3780068347
	1657.625	10.32834765132	839.86	28.3	12.87	3780068348
	1657.431	10.12958205236319	839.88	28.4	12.86	3780068349
	1657.711	10.62650661315632	839.83	28.5	13.19	3780068350
	1657.391	10.42773256343966	839.85	28.5	13.46	3780068351
	1656.955	9.732067754566565	839.92	28.5	13.38	3780068352
	1656.566	9.732067754566565	839.92	28.6	13.38	3780068353
	1656.548	9.433946817662299	839.95	28.7	13.64	3780068354
	1656.541	9.533319055142295	839.9400000000001	28.7	13.8	3780068355
	1656.695	9.135838553761223	839.98	28.6	13.84	3780068356
	1656.76	9.036471948504131	839.99	28.6	13.93	3780068357
	1656.439	9.433946817662299	839.95	28.5	14.06	3780068358
	1656.109	9.632692700760815	839.9299999999999	28.4	14.09	3780068359
	1656.109	9.632692700760815	839.9299999999999	28.4	14.09	3780068359
	1656.064	9.433946817662299	839.95	28.3	14.14	3780068360
	1655.762	9.632692700760815	839.9299999999999	28.2	14.13	3780068361
	1655.772	9.632692700760815	839.9299999999999	28.2	14.11	3780068362
	1655.809	9.533319055142295	839.9400000000001	28.2	13.39	3780068363
	1655.975	9.235206567010728	839.97	28.4	12.4	3780068364
	1655.694	8.937106751219966	840	28.7	12.07	3780068365
	1655.474	9.036471948504131	839.99	28.8	12.35	3780068366
	1655.16	8.937106751219966	840	28.9	12.06	3780068367
	1654.739	8.04288332792756	840.09	29.1	11.9	3780068368
	1654.189	8.04288332792756	840.09	29.2	11.75	3780068369
	1653.547	6.850762782747513	840.21	29.3	11.91	3780068370
	1652.988	7.248113780173178	840.17	29.8	12.05	3780068371
	1652.37	6.453434299816372	840.25	29.6	12.06	3780068372
	1652.349	5.658844868076637	840.33	29.6	12.18	3780068373
	1652.339	5.758163623148465	840.3200000000001	29.7	12.37	3780068374
	1651.811	5.36089704300339	840.36	29.7	12.22	3780068375
	1651.268	4.36782904992708	840.46	29.8	12.02	3780068376
	1651.313	3.970641229464581	840.5	29.9	11.88	3780068377
	1650.682	4.169232327358987	840.48	29.9	11.78	3780068378
	1650.589	3.474188090702185	840.55	30.1	11.77	3780068379
	1650.589	2.87849071880938	840.61	30.1	11.77	3780068379
	1650.216	2.87849071880938	840.61	30.2	11.83	3780068380
	1649.913	2.382114899056343	840.66	30.2	11.83	3780068381
	1649.605	1.985039542601259	840.7	30.3	11.98	3780068382
	1649.579	1.885774216976186	840.71	30.4	12.09	3780068383
	1649.579	1.885774216976186	840.71	30.4	12.09	3780068383
	1649.271	1.587986671914709	840.74	32.6	12.5	3780068384
	1648.746	1.786510296684249	840.72	35.8	13.07	3780068385
	1647.891	1.190956284649131	840.78	36.4	13.22	3780068386
	1647.62	1.09170220059817	840.79	35.8	13.48	3780068387
	1646.728	1.290211773770224	840.77	37.1	13.77	3780068388
	1646.026	1.190956284649131	840.78	37	13.66	3780068389
	1646.071	1.09170220059817	840.79	38.7	13.79	3780068390
	1645.216	0.6946999143261134	840.83	40.3	14.33	3780068391
	1644.955	0.6946999143261134	840.83	39.7	14.82	3780068392
	1644.439	0.6946999143261134	840.83	39.3	15.16	3780068393
	1644.248	1.587986671914709	840.74	38.8	15.46	3780068394
	1644.415	1.389468668000413	840.76	39.3	16	3780068395
	1644.67	0.4962072006416552	840.85	38.7	16.15	3780068396
	1644.694	1.290211773770224	840.77	37.7	16.11	3780068397
	1644.544	0.7939483784667014	840.8200000000001	37.2	15.93	3780068398
	1644.448	0.7939483784667014	840.8200000000001	35.7	15.41	3780068399
	1644.401	1.09170220059817	840.79	34.1	15.07	3780068400
	1644.132	0.7939483784667014	840.8200000000001	32.3	14.82	3780068401
	1644.023	1.09170220059817	840.79	31	14.74	3780068402
	1644.402	0.8931982475410484	840.8099999999999	30.2	14.73	3780068403
	1644.583	0.9924495215686364	840.8	29.9	14.67	3780068404
	1644.907	0.5954528550608389	840.84	30.4	15	3780068405
	1644.866	1.389468668000413	840.76	30.9	14.99	3780068406
	1645.068	1.389468668000413	840.76	31.3	15.25	3780068407
	1645.229	1.190956284649131	840.78	31.9	15.79	3780068408
	1645.611	0.8931982475410484	840.8099999999999	31.2	16	3780068409
	1645.894	0.9924495215686364	840.8	31.1	16.2	3780068410
	1645.85	0.7939483784667014	840.8200000000001	30.9	16.53	3780068411
	1645.4	0.7939483784667014	840.8200000000001	30	16.61	3780068412
	1645.306	1.190956284649131	840.78	29.2	16.73	3780068413
	1645.306	1.190956284649131	840.78	29.2	16.73	3780068413
	1645.306	1.389468668000413	840.76	29.2	16.99	3780068413
	1644.928	1.389468668000413	840.76	28.9	16.99	3780068414
	1644.774	0.8931982475410484	840.8099999999999	28.7	17.17	3780068415
	1644.436	0.8931982475410484	840.8099999999999	28.5	17.33	3780068416
	1644.177	1.09170220059817	840.79	30.2	17.15	3780068417
	1644.177	1.587986671914709	840.74	31.7	17.27	3780068418
	1643.737	1.587986671914709	840.74	31.7	17.27	3780068418
	1643.429	1.190956284649131	840.78	33.3	17.06	3780068419
	1643.23	0.9924495215686364	840.8	34	17.23	3780068420
	1643.313	1.290211773770224	840.77	35.4	17.39	3780068421
	1643.442	0.9924495215686364	840.8	34.5	17.54	3780068422
	1643.957	1.09170220059817	840.79	34.1	17.27	3780068423
	1644.43	1.389468668000413	840.76	33.1	17.1	3780068424
	1644.814	1.290211773770224	840.77	33.4	17.06	3780068425
	1645.532	0.8931982475410484	840.8099999999999	34.1	17.4	3780068426
	1646.244	1.587986671914709	840.74	34	17.58	3780068427
	1646.044	1.190956284649131	840.78	32.8	17.76	3780068428
	1646.429	1.09170220059817	840.79	31.3	17.72	3780068429
	1646.485	1.389468668000413	840.76	30.3	17.63	3780068430
	1646.583	1.09170220059817	840.79	30.9	17.59	3780068431
	1646.849	0.7939483784667014	840.8200000000001	30.5	17.69	3780068432
	1647.243	0.7939483784667014	840.8200000000001	28.4	17.51	3780068433
	1647.541	0.8931982475410484	840.8099999999999	26.9	17.33	3780068434
	1648.253	1.09170220059817	840.79	25.9	17.21	3780068435
	1648.469	1.190956284649131	840.78	25.2	17.24	3780068436
	1648.672	1.190956284649131	840.78	25	16.98	3780068437
	1648.93	0.8931982475410484	840.8099999999999	24.5	16.09	3780068438
	1648.93	1.48872696736892	840.75	24.4	15.51	3780068438
	1649.001	1.48872696736892	840.75	24.4	15.51	3780068439
	1649.166	0.9924495215686364	840.8	24.3	15.38	3780068440
	1649.289	1.389468668000413	840.76	25.3	14.78	3780068441
	1648.714	0.9924495215686364	840.8	28.3	14.26	3780068442
	1648.678	0.7939483784667014	840.8200000000001	27.9	14	3780068443
	1648.678	1.09170220059817	840.79	27.9	14	3780068443
	1648.795	1.09170220059817	840.79	27.4	13.94	3780068444
	1648.326	1.587986671914709	840.74	28.6	14.1	3780068445
	1648.459	0.8931982475410484	840.8099999999999	26.8	13.28	3780068446
	1648.574	1.290211773770224	840.77	26.3	12.87	3780068447
	1648.32	1.48872696736892	840.75	26.1	12.91	3780068448
	1648.548	1.290211773770224	840.77	26.2	13.03	3780068449
	1648.678	1.09170220059817	840.79	26.3	13.18	3780068450
	1648.51	1.190956284649131	840.78	26.5	13.24	3780068451
END
X SetScale/P x 0,1,"", IM2_Alt; SetScale y 0,0,"", IM2_Alt
X SetScale/P x 0,1,"", IM2_PAlt; SetScale y 0,0,"", IM2_PAlt
X SetScale/P x 0,1,"", IM2_Pres; SetScale y 0,0,"", IM2_Pres
X SetScale/P x 0,1,"", IM2_RH; SetScale y 0,0,"", IM2_RH
X SetScale/P x 0,1,"", IM2_Temp; SetScale y 0,0,"", IM2_Temp
X SetScale/P x 0,1,"", IM2_timewave; SetScale y 0,0,"dat", IM2_timewave
WAVES/D	R2_DateTimeW	R2_PAlt	R2_Pres	R2_RH	R2_TCtemp_cal
BEGIN
	3780067770.8	-0.2793862529796136	83936.83	23.61	15.479352
	3780067771.4	-0.09280091768447088	83934.94	23.65	15.83958
	3780067772	-0.1441370641364924	83935.46000000001	23.69	16.0579
	3780067772.6	-0.1796772514723407	83935.82000000001	23.72	16.352632
	3780067773.2	0.02468130336942692	83933.75	23.79	16.472708
	3780067773.8	-0.1115583996970802	83935.13	23.91	16.691028
	3780067774.4	-0.09477539185345987	83934.96000000001	24.07	16.920264
	3780067775	-0.2329871922978639	83936.36	24.23	17.171332
	3780067775.6	-0.2152172573791445	83936.17999999999	24.35	17.400568
	3780067776.2	-0.4560947377225898	83938.62	24.48	17.47698
	3780067776.8	-0.2339744095752823	83936.37	24.69	17.520644
	3780067777	-0.2685269260707736	83936.72	24.84	17.542476
	3780067777.6	-0.2004089436305239	83936.03	24.93	17.662552
	3780067778.2	-0.372183446658115	83937.77	25	17.607972
	3780067779.4	-0.06614546157154202	83934.67	25.03	17.68438399999999
	3780067780	-0.3228233912379944	83937.27	25.06	17.607972
	3780067780.6	-0.2023833872872817	83936.05	25.06	17.509728
	3780067781.2	-0.3040664784194753	83937.08	24.94	17.247744
	3780067781.8	-0.3228233912379944	83937.27	24.83	17.225912
	3780067782.4	-0.06811994329967153	83934.69	24.72	17.13858399999999
	3780067783	-0.06811994329967153	83934.69	24.6	16.942096
	3780067783.6	-0.08589025367504721	83934.87	24.49	16.898432
	3780067784.2	-0.1549965850729444	83935.57000000001	24.34	16.82201999999999
	3780067784.8	-0.1056349897838444	83935.07000000001	24.19	16.636448
	3780067785.4	-0.3090025130097698	83937.13	24.02	16.516372
	3780067786	-0.343554657139002	83937.48	23.85	16.429044
	3780067786.2	-0.1915239402640379	83935.94	23.74	16.418128
	3780067786.8	0.02961757454195733	83933.7	23.72	16.450876
	3780067787.4	-0.2606292231322514	83936.64	23.78	16.560036
	3780067788.6	-0.0217194745913794	83934.22	23.83	16.581868
	3780067789.2	-0.04047714811672345	83934.41	23.87	16.778356
	3780067789.8	-0.1263669024338857	83935.28	23.93	16.680112
	3780067790.4	0.2320077061930475	83931.64999999999	23.97	16.82201999999999
	3780067791	0.02566855732536199	83933.74000000001	24	16.756524
	3780067791.6	-0.06318373792503389	83934.64	24.13	16.8766
	3780067792.2	0.20831294767124	83931.89	24.22	16.778356
	3780067792.8	-0.0138214916696445	83934.14	24.28	16.734692
	3780067793.4	0.001974501053993481	83933.98	24.27	16.65828
	3780067794	0.01777052960495889	83933.82000000001	24.18	16.505456
	3780067794.6	0.05133720929715996	83933.48	24.06	16.560036
	3780067794.8	0.03554110457443335	83933.64	23.93	16.516372
	3780067795.4	-0.08589025367504721	83934.87	23.74	16.570952
	3780067796.6	-0.2566803683041783	83936.60000000001	23.58	16.614616
	3780067797.2	0.01184701470043647	83933.88	23.48	16.86568399999999
	3780067797.8	-0.1777028013784645	83935.8	23.46	16.898432
	3780067798.4	0.04442640906844576	83933.55	23.54	16.82201999999999
	3780067799	-0.1095839302870126	83935.11	23.77	16.82201999999999
	3780067799.6	-0.1796772514723407	83935.82000000001	23.93	16.778356
	3780067800.2	-0.4363509955174418	83938.42	24.02	16.8766
	3780067800.8	-0.0799668219259065	83934.81	24.03	16.854768
	3780067801.4	-0.1648688621323152	83935.67	24.01	17.04033999999999
	3780067802	-0.1164945707726619	83935.17999999999	24.01	16.942096
	3780067802.6	-0.2043578303781922	83936.07000000001	24.06	17.062172
	3780067803.2	-0.3238105957765925	83937.28	24.21	17.13858399999999
	3780067803.4	-0.4955820541535982	83939.02	24.45	17.160416
	3780067804	-0.2063322729129278	83936.09	24.69	17.25866
	3780067804.6	-0.2102811562993659	83936.13	24.85	17.47698
	3780067805.8	-0.298143232292453	83937.02	24.96	17.542476
	3780067806.4	-0.1441370641364924	83935.46000000001	25.17	17.564308
	3780067807	-0.4185815796597031	83938.24000000001	25.41	17.509728
	3780067807.6	-0.3524394664827124	83937.57000000001	25.47	17.58613999999999
	3780067808.2	-0.08095406089897705	83934.82000000001	25.42	17.553392
	3780067808.8	-0.02961744855144614	83934.3	25.3	17.673468
	3780067809.4	-0.2004089436305239	83936.03	25.09	17.673468
	3780067810	-0.4077224698669822	83938.13	24.88	17.891788
	3780067810.6	-0.3405930515031061	83937.45	24.66	17.891788
	3780067811.2	-0.3238105957765925	83937.28	24.45	17.826292
	3780067811.8	-0.2398977102944848	83936.42999999999	24.28	17.793544
	3780067812	-0.6002223595543639	83940.08	24.15	17.902704
	3780067812.6	-0.1066222251200156	83935.08	24	18.066444
	3780067813.2	-0.2102811562993659	83936.13	23.81	18.011864
	3780067814.4	0.1984401554247668	83931.99000000001	23.7	17.990032
	3780067815	-0.1777028013784645	83935.8	23.72	17.891788
	3780067815.6	-0.4689281401295115	83938.75	23.85	17.793544
	3780067816.2	-0.009872496849965103	83934.10000000001	24.12	17.891788
	3780067816.8	-0.1322902947042907	83935.34	24.36	17.86995599999999
	3780067817.4	-0.1332775262633099	83935.35000000001	24.62	17.74988
	3780067818	-0.1342647576772399	83935.36	25.04	17.706216
	3780067818.6	-0.05133683074527013	83934.52	25.25	17.64071999999999
	3780067819.2	-0.06811994329967153	83934.69	25.22	17.487896
	3780067819.8	-0.1204435051192174	83935.22	25.09	17.356904
	3780067820.4	-0.1056349897838444	83935.07000000001	24.95	17.20408
	3780067821	-0.05429855942636896	83934.55	24.79	17.116752
	3780067821.6	-0.004936250173305832	83934.05	24.59	17.051256
	3780067821.8	-0.0730561451776626	83934.74000000001	24.35	17.127668
	3780067822.4	-0.07503062494708966	83934.75999999999	24.16	17.20408
	3780067823	-0.07404338513250251	83934.75	24	17.25866
	3780067824.2	-0.09280091768447088	83934.94	23.91	17.389652
	3780067824.8	0.1441400483091177	83932.53999999999	23.81	17.4224
	3780067825.4	0.00691075612163724	83933.92999999999	23.69	17.41148399999999
	3780067826	-0.01085974576647318	83934.11	23.66	17.487896
	3780067826.6	-0.01184699453789218	83934.12	23.6	17.553392
	3780067827.2	0.003949002659325424	83933.96000000001	23.57	17.389652
	3780067827.8	-0.2033706089028633	83936.06	23.6	17.47698
	3780067828.4	-0.06614546157154202	83934.67	23.69	17.25866
	3780067829	-0.1905367169702593	83935.92999999999	23.81	17.20408
	3780067829.6	-0.1056349897838444	83935.07000000001	24	17.356904
	3780067830.2	0.1480891327212971	83932.5	24.28	17.487896
	3780067830.4	0.02764306565315412	83933.72	24.7	17.47698
	3780067831	-0.1777028013784645	83935.8	25.17	17.389652
	3780067831.6	0.1974528769681243	83932	25.54	17.302324
	3780067832.8	0.007898007562695115	83933.92	25.38	17.41148399999999
	3780067833.4	0.1273564645102566	83932.71000000001	25.04	17.324156
	3780067834	0.176720061752839	83932.21000000001	24.72	17.345988
	3780067834.6	-0.01283424317389473	83934.13	24.48	17.41148399999999
	3780067835.2	0.2596516930650635	83931.37	24.25	17.4224
	3780067835.8	-0.117481804570889	83935.19	24.02	17.487896
	3780067836.4	-0.2547059400510434	83936.58	23.8	17.53156
	3780067837	0.1707964116059591	83932.27	23.58	17.553392
	3780067837.6	-0.1717794477404423	83935.74000000001	23.42	17.520644
	3780067838.2	-0.07009442447162625	83934.71000000001	23.27	17.47698
	3780067838.8	0.1342673470528359	83932.64	23.19	17.47698
	3780067839.4	0.423543298178146	83929.71000000001	23.06	17.444232
	3780067839.6	0.04738817975766636	83933.52	22.82	17.64071999999999
	3780067840.2	0.04640092271617043	83933.53	22.59	17.444232
	3780067841.4	-0.00691074926376058	83934.07000000001	22.4	17.520644
	3780067842	0.3139527011161227	83930.82000000001	22.31	17.553392
	3780067842.6	0.03949012739146675	83933.60000000001	22.29	17.400568
	3780067843.2	0.1757327863817574	83932.22	22.28	17.444232
	3780067843.8	-0.1332775262633099	83935.35000000001	22.28	17.41148399999999
	3780067844.4	0.03652836006831255	83933.63	22.26	17.58613999999999
	3780067845	0.01777052960495889	83933.82000000001	22.24	17.607972
	3780067845.6	-0.1194562717417486	83935.21000000001	22.23	17.64071999999999
	3780067846.2	-0.22212779301376	83936.25	22.19	17.673468
	3780067846.8	0.03356659400259693	83933.66	22.21	17.74988
	3780067847.4	-0.02073222721281546	83934.21000000001	22.24	17.782628
	3780067847.6	0.09872573848734002	83933	22.33	17.728048
	3780067848.2	0.04640092271617043	83933.53	22.43	17.74988
	3780067848.8	-0.2626036497071895	83936.66	22.5	17.771712
	3780067850	-0.1974472771055822	83936	22.62	17.793544
	3780067850.6	-0.09576262873241152	83934.97	22.73	17.837208
	3780067851.2	-0.1480859827989195	83935.5	22.83	17.837208
	3780067851.8	-0.4254919134367331	83938.31	22.89	17.815376
	3780067852.4	-0.2053450517132682	83936.08	22.99	17.826292
	3780067853	-0.1204435051192174	83935.22	23.15	17.91361999999999
	3780067853.6	-0.3948889546339643	83938	23.43	18.044612
	3780067854.2	-0.4817615188772422	83938.88	23.73	18.18651999999999
	3780067854.8	-0.5172999827242217	83939.24000000001	23.94	18.252016
	3780067855.4	-0.3988377310704133	83938.03999999999	24.07	18.23018399999999
	3780067856	-0.3149257498946182	83937.19	24.09	18.153772
	3780067856.6	-0.3336826334583448	83937.38	24.07	18.219268
	3780067856.8	-0.3869913950386059	83937.92	24.07	18.262932
	3780067857.4	-0.2329871922978639	83936.36	24.08	18.415756
	3780067858	-0.2853095150664333	83936.89	24.15	18.612244
	3780067859.2	-0.3909401759583072	83937.96000000001	24.24	18.557664
	3780067859.8	-0.2724757741763865	83936.75999999999	24.32	18.45941999999999
	3780067860.4	-0.277411831163597	83936.81	24.36	18.372092
	3780067861	-0.3455290601950019	83937.5	24.35	18.29568
	3780067861.6	-0.2626036497071895	83936.66	24.31	18.18651999999999
	3780067862.2	-0.2813606742346191	83936.85000000001	24.21	18.13193999999999
	3780067862.8	-0.1974472771055822	83936	24.1	18.066444
	3780067863.4	-0.3366442420298761	83937.41	24	18.208352
	3780067864	-0.269514138308765	83936.73	23.94	18.02278
	3780067864.6	-0.2872839346384057	83936.91	23.91	18.284764
	3780067865.2	-0.3741578415939635	83937.78999999999	23.91	18.011864
	3780067865.8	-0.2922199811260039	83936.96000000001	23.92	17.946368
	3780067866	-0.514338451001534	83939.21000000001	23.85	17.302324
	3780067866.6	-0.1569710415991026	83935.59	23.81	17.018508
	3780067867.2	-0.2635908627818612	83936.67	23.73	17.345988
	3780067868.4	-0.4017993119299325	83938.07000000001	23.67	17.324156
	3780067869	-0.2537187257140967	83936.57000000001	23.62	17.542476
	3780067869.6	-0.3396058493439688	83937.44	23.59	17.74988
	3780067870.2	-0.4610306645213788	83938.67	23.54	17.924536
	3780067870.8	-0.3603370652714646	83937.64999999999	23.53	18.099192
	3780067871.4	-0.2596420096368213	83936.63	23.57	17.91361999999999
	3780067872	-0.3632986625067032	83937.67999999999	23.63	17.924536
	3780067872.6	-0.1253796698979335	83935.27	23.7	17.946368
	3780067873.2	-0.2132428173641223	83936.16	23.76	17.86995599999999
	3780067873.8	-0.4541203660203377	83938.60000000001	23.78	17.771712
	3780067874.4	-0.4225303426609044	83938.28	23.81	17.662552
	3780067874.6	-0.303079271080658	83937.07000000001	23.86	17.706216
	3780067875.2	-0.2566803683041783	83936.60000000001	23.87	17.53156
	3780067875.8	-0.3445418587371283	83937.49000000001	23.85	17.444232
	3780067877	-0.2596420096368213	83936.63	23.83	17.444232
	3780067877.6	-0.1934983864405092	83935.96000000001	23.78	17.509728
	3780067878.2	-0.6239142858118013	83940.32000000001	23.77	17.771712
	3780067878.8	-0.3169001610707698	83937.21000000001	23.75	17.74988
	3780067879.4	-0.2497698669637825	83936.53	23.76	17.629804
	3780067880	-0.1500604412934528	83935.52	23.83	17.651636
	3780067880.6	-0.3731706441937475	83937.78	23.98	17.74988
	3780067881.2	-0.2211405740581446	83936.24000000001	24.08	17.68438399999999
	3780067881.8	-0.2566803683041783	83936.60000000001	24.14	17.91361999999999
	3780067882.4	-0.6041710195278174	83940.12	24.15	17.902704
	3780067883	-0.5538254370840775	83939.61	24.07	18.033696
	3780067883.6	-0.4017993119299325	83938.07000000001	23.94	18.02278
	3780067883.8	-0.455107551939172	83938.61	23.87	18.110108
	3780067885	-0.3702090511612556	83937.75	23.86	18.099192
	3780067885.6	-0.3376314446097718	83937.42	23.84	18.13193999999999
	3780067886.2	-0.6821565951363697	83940.91	23.81	18.18651999999999
	3780067886.8	-0.5646843189950704	83939.72	23.76	18.208352
	3780067887.4	-0.1895494935313918	83935.92	23.71	18.011864
	3780067888	-0.4136456227646049	83938.19	23.66	18.23018399999999
	3780067888.6	-0.3840298078822212	83937.89	23.59	18.339344
	3780067889.2	-0.4027865052676545	83938.08	23.51	18.372092
	3780067889.8	-0.04541336959141146	83934.46000000001	23.44	18.40484
	3780067890.4	-0.3208489817400397	83937.25	23.4	18.372092
	3780067891	-0.1856005983879028	83935.88	23.3	18.153772
	3780067891.2	-0.3415802535219908	83937.46000000001	23.18	17.946368
	3780067891.8	-0.4442484991180922	83938.5	23.1	18.033696
	3780067892.4	-0.2764246200476277	83936.8	23.02	17.86995599999999
	3780067893.6	-0.1243924372217286	83935.25999999999	23.07	17.68438399999999
	3780067894.2	-0.4166071973224221	83938.22	23.15	17.64071999999999
	3780067894.8	-0.7078225428800647	83941.17	23.28	17.520644
	3780067895.4	-0.4047608915271766	83938.10000000001	23.47	17.553392
	3780067896	-0.3376314446097718	83937.42	23.65	17.356904
	3780067896.6	-0.1520348992221387	83935.53999999999	23.66	17.345988
	3780067897.2	0.1372291559585173	83932.61	23.5	17.41148399999999
	3780067897.8	-0.3593498659125462	83937.64	23.33	17.487896
	3780067898.4	0.1164965200926665	83932.82000000001	23.24	17.444232
	3780067899	0.02961757454195733	83933.7	23.23	17.324156
	3780067899.6	-0.03850265854411163	83934.39	23.23	17.41148399999999
	3780067900.2	-0.09280091768447088	83934.94	23.26	17.291408
	3780067900.4	-0.0434388814213273	83934.44	23.32	17.280492
	3780067901	0.03652836006831255	83933.63	23.41	17.345988
	3780067901.6	0.06910786993689333	83933.3	23.35	17.127668
	3780067902.8	0.1016875322650678	83932.97	23.19	17.09491999999999
	3780067903.4	-0.1559838134061498	83935.58	23.04	17.116752
	3780067904	0.01382151911082374	83933.86	22.95	17.116752
	3780067904.6	0.1155092532528221	83932.83	22.94	17.13858399999999
	3780067905.2	-0.0908264429544708	83934.92	22.97	17.236828
	3780067905.8	-0.1619071804794199	83935.64	23.11	17.291408
	3780067906.4	-0.2142300374417598	83936.17	23.38	17.324156
	3780067907	-0.02961744855144614	83934.3	23.68	17.324156
	3780067907.6	-0.2004089436305239	83936.03	23.9	17.356904
	3780067908.2	-0.06910718395577527	83934.7	24.11	17.444232
	3780067908.8	-0.2073194939674983	83936.10000000001	24.4	17.58613999999999
	3780067909	-0.02369396891807639	83934.24000000001	24.78	17.487896
	3780067909.6	-0.3830426118845329	83937.88	25.08	17.4224
	3780067910.2	-0.02468121587588203	83934.25	25.14	17.20408
	3780067911.4	0.04146463964633636	83933.58	24.93	17.225912
	3780067912	0.176720061752839	83932.21000000001	24.85	17.018508
	3780067912.6	0.2102875078055024	83931.87	24.83	16.745608
	3780067913.2	0.003949002659325424	83933.96000000001	24.64	16.65828
	3780067913.8	-0.2023833872872817	83936.05	24.31	16.625532
	3780067914.4	0.1214328563618258	83932.77	24.02	16.418128
	3780067915	-0.136239220089178	83935.38	23.74	16.352632
	3780067915.6	0.01678327677104595	83933.83	23.5	16.254388
	3780067916.2	-0.03850265854411163	83934.39	23.31	16.210724
	3780067916.8	-0.1757283507284136	83935.78	23.15	16.11248
	3780067917.4	-0.00691074926376058	83934.07000000001	22.91	16.036068
	3780067918	0.02566855732536199	83933.74000000001	22.67	15.959656
	3780067918.6	-0.09477539185345987	83934.96000000001	22.48	16.00332
	3780067918.8	-0.06022201302108714	83934.61	22.25	16.014236
	3780067919.4	-0.1806644763088996	83935.83	22.11	16.156144
	3780067920	-0.3702090511612556	83937.75	22.02	16.156144
	3780067921.2	-0.2537187257140967	83936.57000000001	22	16.156144
	3780067921.8	-0.1688177690328551	83935.71000000001	21.99	16.287136
	3780067922.4	-0.3060408926763513	83937.10000000001	21.92	16.287136
	3780067923	-0.1707922216464447	83935.73	21.81	16.232556
	3780067923.6	-0.03554092314055261	83934.36	21.79	16.0579
	3780067924.2	-0.1036605186955799	83935.05	21.77	15.850496
	3780067924.8	-0.3129513381574557	83937.17	21.81	15.785
	3780067925.4	-0.2961688157963689	83937	22	15.73042
	3780067926	-0.2112683767929254	83936.14	22.41	15.533932
	3780067926.6	-0.2468082214332291	83936.5	22.68	15.45752
	3780067926.8	-0.09378815483909175	83934.95	22.83	15.544848
	3780067927.4	0.02468130336942692	83933.75	22.98	15.73042
	3780067928	-0.01085974576647318	83934.11	23.2	15.872328
	3780067929.2	-0.1836261499770598	83935.86	23.22	15.883244
	3780067929.8	0.07404417261309693	83933.25	22.92	15.970572
	3780067930.4	-0.02961744855144614	83934.3	22.66	16.014236
	3780067931	-0.0138214916696445	83934.14	22.5	16.11248
	3780067931.6	-0.03257918647471867	83934.33	22.4	16.036068
	3780067932.2	-0.067132702503315	83934.67999999999	22.42	15.959656
	3780067932.8	-0.01678323631537722	83934.17	22.48	15.94874
	3780067933.4	-0.08786472980757495	83934.89	22.55	15.89416
	3780067933.6	-0.1905367169702593	83935.92999999999	22.63	15.686756
	3780067934.2	0.03060482920399253	83933.69	22.66	15.56668
	3780067934.8	-0.07404338513250251	83934.75	22.63	15.413856
	3780067936	-0.1441370641364924	83935.46000000001	22.62	15.064544
	3780067936.6	-0.1105711650621728	83935.12	22.55	14.878972
	3780067937.2	0.06022253394888036	83933.39	22.38	14.846224
	3780067937.8	-0.06022201302108714	83934.61	22.3	14.91172
	3780067938.4	0.007898007562695115	83933.92	22.29	15.140956
	3780067939	0.005923504825668433	83933.94	22.36	15.29378
	3780067939.6	-0.06318373792503389	83934.64	22.53	15.490268
	3780067940.2	-0.2527315112368973	83936.56	22.75	15.686756
	3780067940.8	-0.08194129973663114	83934.83	22.99	15.708588
	3780067941.4	-0.2004089436305239	83936.03	22.94	15.708588
	3780067942	0.08786583871849274	83933.11	22.87	15.850496
	3780067942.2	-0.1352519889509172	83935.37	22.79	16.079732
	3780067942.8	-0.01678323631537722	83934.17	22.7	16.199808
	3780067943.4	-0.08687749181143746	83934.88	22.6	16.254388
	3780067944.6	0.1184710541786047	83932.8	22.49	16.374464
	3780067945.2	-0.1392009126576076	83935.41	22.38	16.31988399999999
	3780067945.8	-0.05429855942636896	83934.55	22.22	16.352632
	3780067946.4	-0.02073222721281546	83934.21000000001	22.11	16.461792
	3780067947	-0.05923477110270849	83934.60000000001	22.07	16.625532
	3780067947.6	-0.05923477110270849	83934.60000000001	22.16	16.691028
	3780067948.2	-0.1451242940124784	83935.47	22.29	16.778356
	3780067948.8	0.04146463964633636	83933.58	22.35	16.778356
	3780067949.4	-0.1125456341917348	83935.14	22.3	16.800188
	3780067950	-0.1145201027651221	83935.16	22.24	16.811104
	3780067950.6	-0.2517442966194451	83936.55	22.17	16.8766
	3780067951.2	-0.1155073368390184	83935.17	22.11	16.800188
	3780067951.8	-0.2882711442164309	83936.92	22.03	16.745608
	3780067952	-0.2043578303781922	83936.07000000001	22	16.680112
	3780067952.6	-0.1865878223829451	83935.89	22.05	16.71286
	3780067953.2	-0.2398977102944848	83936.42999999999	22.16	16.745608
	3780067954.4	-0.06910718395577527	83934.7	22.27	16.71286
	3780067955	-0.1224179714485604	83935.24000000001	22.32	16.778356
	3780067955.6	-0.1224179714485604	83935.24000000001	22.31	16.800188
	3780067956.2	0.04738817975766636	83933.52	22.29	16.82201999999999
	3780067956.8	0.1471018614127095	83932.50999999999	22.25	16.920264
	3780067957.4	-0.1263669024338857	83935.28	22.27	16.920264
	3780067958	0.1115601873153174	83932.87	22.29	16.8766
	3780067958.6	-0.1293285992002257	83935.31	22.22	16.778356
	3780067959.2	-0.2665525011740325	83936.7	22.13	16.691028
	3780067959.8	-0.1125456341917348	83935.14	22.02	16.65828
	3780067960	-0.009872496849965103	83934.10000000001	21.93	16.59278399999999
	3780067960.6	-0.1826389255612592	83935.85000000001	21.91	16.461792
	3780067961.2	0.02270679588315138	83933.77	21.9	16.38538
	3780067962.4	-0.1145201027651221	83935.16	22.04	16.450876
	3780067963	-0.1668433158630906	83935.69	22.17	16.54911999999999
	3780067963.6	-0.04738785720048454	83934.48	22.21	16.691028
	3780067964.2	0.02073228895788691	83933.78999999999	22.2	16.560036
	3780067964.8	0.07108239058758373	83933.28	22.24	16.570952
	3780067965.4	-0.09971157483118157	83935.00999999999	22.29	16.505456
	3780067966	0.07108239058758373	83933.28	22.24	16.472708
	3780067966.6	-0.2547059400510434	83936.58	22.2	16.352632
	3780067967.2	-0.1016860470414681	83935.03	22.19	16.287136
	3780067967.8	-0.22212779301376	83936.25	22.15	16.31988399999999
	3780067968.4	-0.1885622699571078	83935.91	22.07	16.352632
	3780067969	0.067133349847214	83933.32000000001	22.07	16.31988399999999
	3780067969.6	-0.1727666736990233	83935.75	22.1	16.3308
	3780067969.8	-0.05331131667131002	83934.53999999999	22.11	16.177976
	3780067970.4	-0.2586547959963022	83936.62	22.05	16.0579
	3780067971	-0.03751541354984472	83934.38	21.96	15.785
	3780067972.2	-0.1441370641364924	83935.46000000001	21.92	15.56668
	3780067972.8	-0.229038321795335	83936.32000000001	21.94	15.359276
	3780067973.4	-0.1095839302870126	83935.11	21.93	15.29378
	3780067974	-0.1283413670850318	83935.3	21.96	15.206452
	3780067974.6	-0.2319999748850289	83936.35000000001	21.95	15.119124
	3780067975.2	-0.1974472771055822	83936	21.97	15.108208
	3780067975.8	-0.0434388814213273	83934.44	21.95	15.140956
	3780067976.4	-0.08095406089897705	83934.82000000001	21.87	15.18462
	3780067977	-0.2359488437093608	83936.39	21.77	15.140956
	3780067977.2	-0.08194129973663114	83934.83	21.67	14.9663
	3780067977.8	-0.1155073368390184	83935.17	21.63	14.922636
	3780067979	0.05331172489875076	83933.46000000001	21.57	14.933552
	3780067979.6	0.1046493273099068	83932.94	21.59	14.977216
	3780067980.2	0.0187577825839609	83933.81	21.59	14.933552
	3780067980.8	0.05331172489875076	83933.46000000001	21.69	14.977216
	3780067981.4	-0.22212779301376	83936.25	21.84	15.064544
	3780067982	-0.08490301540324049	83934.86	22.38	15.359276
	3780067982.6	-0.3238105957765925	83937.28	22.83	15.413856
	3780067983.2	-0.22212779301376	83936.25	22.81	15.468436
	3780067983.8	-0.3751450388539267	83937.8	22.19	15.424772
	3780067984.4	-0.1865878223829451	83935.89	21.65	15.359276
	3780067985	-0.03159194063893516	83934.32000000001	21.59	15.326528
	3780067985.6	-0.07700510416034197	83934.78	21.64	15.261032
	3780067986.2	-0.136239220089178	83935.38	21.3	15.02088
	3780067986.4	-0.08095406089897705	83934.82000000001	20.98	14.977216
	3780067987	-0.1184690382288633	83935.2	20.74	14.922636
	3780067987.6	-0.2359488437093608	83936.39	20.53	14.878972
	3780067988.8	-0.04936234425338287	83934.5	20.4	15.108208
	3780067989.4	0.01777052960495889	83933.82000000001	20.28	15.18462
	3780067990	-0.2053450517132682	83936.08	20.18	15.337444
	3780067990.6	-0.03356643217024942	83934.34	20.11	15.610344
	3780067991.2	-0.067132702503315	83934.67999999999	20.1	15.83958
	3780067991.8	0.06910786993689333	83933.3	20.17	16.036068
	3780067992.4	-0.2191661357261556	83936.22	20.42	16.156144
	3780067993	-0.02961744855144614	83934.3	20.56	16.3308
	3780067993.6	-0.303079271080658	83937.07000000001	20.42	16.461792
	3780067994.2	0.003949002659325424	83933.96000000001	20.22	16.65828
	3780067994.8	-0.2705013504065037	83936.74000000001	20.05	16.811104
	3780067995.4	-0.4057480844441404	83938.11	20.13	16.920264
	3780067995.6	-0.3711962489773935	83937.75999999999	20.21	16.898432
	3780067996.2	-0.372183446658115	83937.77	20.53	17.25866
	3780067996.8	-0.303079271080658	83937.07000000001	21.39	17.444232
	3780067998	-0.3198617767855195	83937.24000000001	21.68	17.59705599999999
	3780067998.6	-0.1974472771055822	83936	21.66	17.706216
	3780067999.2	-0.3455290601950019	83937.5	21.81	17.837208
	3780067999.8	-0.4225303426609044	83938.28	21.75	17.815376
	3780068000.4	-0.3238105957765925	83937.28	21.38	17.815376
	3780068001	-0.2162044771762764	83936.19	21.42	17.86995599999999
	3780068001.6	-0.06219649642741353	83934.63	21.61	18.011864
	3780068002.2	0.001974501053993481	83933.98	21.8	18.011864
	3780068002.8	-0.03554092314055261	83934.36	21.89	17.990032
	3780068003.4	0.03257933893431234	83933.67	21.88	17.924536
	3780068004	-0.2241022305090686	83936.27	22.04	17.990032
	3780068004.6	-0.2241022305090686	83936.27	21.78	18.164688
	3780068004.8	-0.2398977102944848	83936.42999999999	21.58	18.437588
	3780068005.4	-0.05133683074527013	83934.52	21.49	18.437588
	3780068006.6	-0.1204435051192174	83935.22	21.44	18.415756
	3780068007.2	-0.2053450517132682	83936.08	21.38	18.208352
	3780068007.8	-0.2053450517132682	83936.08	21.37	18.088276
	3780068008.4	-0.1372264510871861	83935.39	21.34	17.902704
	3780068009	-0.08490301540324049	83934.86	21.33	17.68438399999999
	3780068009.6	-0.2053450517132682	83936.08	21.34	17.487896
	3780068010.2	-0.1865878223829451	83935.89	21.33	17.400568
	3780068010.8	-0.2734629858582031	83936.77	21.26	17.25866
	3780068011.4	0.000987250454452206	83933.99000000001	21.17	17.291408
	3780068012	-0.2379232772824283	83936.41	21.16	17.160416
	3780068012.6	-0.117481804570889	83935.19	21.18	17.291408
	3780068013.2	-0.3060408926763513	83937.10000000001	21.32	17.400568
	3780068013.4	0.03652836006831255	83933.63	21.49	17.444232
	3780068014	-0.04936234425338287	83934.5	21.57	17.662552
	3780068014.6	-0.117481804570889	83935.19	21.54	17.607972
	3780068015.8	-0.2359488437093608	83936.39	21.46	17.651636
	3780068016.4	-0.3060408926763513	83937.10000000001	21.42	17.58613999999999
	3780068017	-0.3218361865591434	83937.25999999999	21.44	17.4224
	3780068017.6	-0.1688177690328551	83935.71000000001	21.47	17.47698
	3780068018.2	-0.06515822049467998	83934.66	21.44	17.629804
	3780068018.8	0.1747455111460922	83932.23	21.4	17.706216
	3780068019.4	0.03850287148166555	83933.61	21.49	17.74988
	3780068020	-0.2023833872872817	83936.05	21.65	17.815376
	3780068020.6	-0.2191661357261556	83936.22	21.79	17.902704
	3780068021.2	-0.1490732121138944	83935.50999999999	21.68	18.011864
	3780068021.4	0.09082762788238812	83933.08	21.39	18.164688
	3780068022	-0.2507570818617402	83936.53999999999	21.15	18.164688
	3780068022.6	0.02270679588315138	83933.77	21.08	18.033696
	3780068023.8	-0.113532868550973	83935.14999999999	21.08	18.088276
	3780068024.4	-0.1480859827989195	83935.5	21.25	18.208352
	3780068025	-0.2843223050676498	83936.88	21.44	18.262932
	3780068025.6	-0.2497698669637825	83936.53	21.59	18.415756
	3780068026.2	0.1599363994221012	83932.38	21.69	18.35026
	3780068026.8	0.00691075612163724	83933.92999999999	21.83	18.393924
	3780068027.4	-0.3534266668234002	83937.58	21.88	18.535832
	3780068028	-0.1303158311751668	83935.32000000001	21.88	18.557664
	3780068028.6	0.1609236725588112	83932.37	21.97	18.644992
	3780068029.2	-0.01085974576647318	83934.11	22.24	18.612244
	3780068029.4	-0.4906461518458441	83938.97	22.29	18.688656
	3780068030	-0.2843223050676498	83936.88	22.14	18.655908
	3780068030.6	-0.2497698669637825	83936.53	21.97	18.45941999999999
	3780068031.2	-0.3524394664827124	83937.57000000001	21.78	18.514
	3780068032.4	-0.1806644763088996	83935.83	21.81	18.492168
	3780068033	-0.09477539185345987	83934.96000000001	21.78	18.524916
	3780068033.6	-0.2319999748850289	83936.35000000001	21.73	18.699572
	3780068034.2	-0.02665570936589871	83934.27	21.73	18.655908
	3780068034.8	-0.163881635051712	83935.66	21.74	18.557664
	3780068035.4	0.02468130336942692	83933.75	21.8	18.56858
	3780068036	-0.1470987533436919	83935.49000000001	21.74	18.557664
	3780068036.6	-0.07799234355417081	83934.78999999999	21.64	18.514
	3780068037.2	-0.2319999748850289	83936.35000000001	21.58	18.437588
	3780068037.8	-0.2833350949286136	83936.87	21.48	18.208352
	3780068038.4	-0.02665570936589871	83934.27	21.39	18.14285599999999
	3780068039	-0.2319999748850289	83936.35000000001	21.35	18.208352
	3780068039.2	-0.1974472771055822	83936	21.56	18.219268
	3780068039.8	0.06120979294424242	83933.38	22.11	18.372092
	3780068041	-0.4008121184519576	83938.06	22.2	18.415756
	3780068041.6	-0.229038321795335	83936.32000000001	21.83	18.655908
	3780068042.2	-0.3484906637319425	83937.53	21.39	18.819648
	3780068042.8	-0.229038321795335	83936.32000000001	21.09	18.819648
	3780068043.4	0.1135347200084005	83932.85000000001	20.99	18.754152
	3780068044	0.09576394595737824	83933.03	21.18	18.819648
	3780068044.6	-0.03751541354984472	83934.38	21.48	18.77598399999999
	3780068045.2	-0.1944856093135293	83935.97	21.51	18.819648
	3780068045.8	-0.2083067148818161	83936.11	21.32	18.67774
	3780068046.4	-0.1569710415991026	83935.59	21.25	18.612244
	3780068047	-0.02073222721281546	83934.21000000001	21.26	18.579496
	3780068047.6	-0.4847230644607723	83938.91	21.43	18.710488
	3780068047.8	-0.277411831163597	83936.81	21.62	18.73231999999999
	3780068048.4	0.1510509475079221	83932.47	21.74	18.710488
	3780068049	-0.1747411251905908	83935.77	21.75	18.535832
	3780068050.2	-0.2112683767929254	83936.14	21.73	18.492168
	3780068050.8	0.02764306565315412	83933.72	21.7	18.514
	3780068051.4	-0.1944856093135293	83935.97	21.73	18.372092
	3780068052	-0.04146439269023207	83934.42	21.79	18.372092
	3780068052.6	-0.2468082214332291	83936.5	21.83	18.273848
	3780068053.2	-0.4017993119299325	83938.07000000001	21.77	18.328428
	3780068053.8	-0.1441370641364924	83935.46000000001	21.69	18.328428
	3780068054.4	-0.4353638069386412	83938.41	21.58	18.448504
	3780068055	-0.4689281401295115	83938.75	21.48	18.40484
	3780068055.6	-0.1619071804794199	83935.64	21.37	18.372092
	3780068056.2	-0.02468121587588203	83934.25	21.29	18.306596
	3780068056.8	-0.1115583996970802	83935.13	21.22	18.415756
	3780068057	-0.02468121587588203	83934.25	21.21	18.393924
	3780068057.6	0.04146463964633636	83933.58	21.17	18.262932
	3780068058.2	-0.0444261255740776	83934.45	21.15	18.339344
	3780068059.4	-0.2675397136925294	83936.71000000001	21.13	18.514
	3780068060	0.02270679588315138	83933.77	21.13	18.590412
	3780068060.6	-0.01184699453789218	83934.12	21.13	18.612244
	3780068061.2	0.05528624107102523	83933.44	21.13	18.73231999999999
	3780068061.8	0.003949002659325424	83933.96000000001	21.17	18.808732
	3780068062.4	-0.2872839346384057	83936.91	21.24	18.917892
	3780068063	-0.2023833872872817	83936.05	21.39	18.885144
	3780068063.6	-0.1342647576772399	83935.36	21.6	18.961556
	3780068064.2	-0.136239220089178	83935.38	21.79	19.11438
	3780068064.4	-0.08490301540324049	83934.86	21.9	19.016136
	3780068065	-0.1549965850729444	83935.57000000001	21.99	19.179876
	3780068065.6	-0.3771194329530949	83937.82000000001	22.1	19.081632
	3780068066.8	-0.08687749181143746	83934.88	22.25	19.0598
	3780068067.4	0.1164965200926665	83932.82000000001	22.32	19.125296
	3780068068	-0.1056349897838444	83935.07000000001	22.31	19.190792
	3780068068.6	-0.1747411251905908	83935.77	22.23	19.11438
	3780068069.2	-0.2971560241169556	83937.00999999999	22.17	19.125296
	3780068069.8	-0.1796772514723407	83935.82000000001	22.1	18.994304
	3780068070.4	0.1806691646590385	83932.17	22.06	18.95064
	3780068071	0.1273564645102566	83932.71000000001	22.05	18.95064
	3780068071.6	0.04146463964633636	83933.58	22.06	19.125296
	3780068072.2	0.2122620684911032	83931.85000000001	22	19.190792
	3780068072.8	0.09181489122074965	83933.07000000001	21.93	19.190792
	3780068073	0.2606389803431214	83931.36	21.85	19.158044
	3780068073.6	0.2606389803431214	83931.36	21.86	19.179876
	3780068074.2	-0.0839157769863447	83934.85000000001	21.91	19.256288
	3780068075.4	-0.06614546157154202	83934.67	21.94	19.310868
	3780068076	0.1727709610906838	83932.25	21.92	19.32178399999999
	3780068076.6	0.1204455888255539	83932.78	21.84	19.561936
	3780068077.2	0.03356659400259693	83933.66	21.76	19.561936
	3780068077.8	-0.01777048425011593	83934.17999999999	21.7	19.703844
	3780068078.4	0.2201603168532898	83931.77	21.64	19.780256
	3780068079	-0.05429855942636896	83934.55	21.51	19.616516
	3780068079.6	-0.02073222721281546	83934.21000000001	21.42	19.561936
	3780068080.2	-0.1263669024338857	83935.28	21.36	19.572852
	3780068080.8	0.04245189598173216	83933.57000000001	21.35	19.572852
	3780068081.4	0.1451273192017834	83932.53	21.33	19.518272
	3780068082	-0.009872496849965103	83934.10000000001	21.34	19.42002799999999
	3780068082.2	0.176720061752839	83932.21000000001	21.37	19.32178399999999
	3780068082.8	-0.09773710205988392	83934.99000000001	21.39	19.22354
	3780068083.4	-0.01283424317389473	83934.13	21.43	19.11438
	3780068084	0.01974503569837937	83933.8	21.47	19.201708
	3780068085.2	0.00296175178895122	83933.97	21.56	18.994304
	3780068085.8	0.1046493273099068	83932.94	21.69	18.852396
	3780068086.4	-0.136239220089178	83935.38	21.77	18.67774
	3780068087	-0.07009442447162625	83934.71000000001	21.8	18.557664
	3780068087.6	-0.001974500488146112	83934.02	21.81	18.372092
	3780068088.2	-0.01974497969883505	83934.2	21.82	18.262932
	3780068088.8	-0.02369396891807639	83934.24000000001	21.77	18.252016
	3780068089.4	0.1638854928007852	83932.34	21.71	18.110108
	3780068090	-0.09378815483909175	83934.95	21.67	18.208352
	3780068090.6	-0.09477539185345987	83934.96000000001	21.68	17.990032
	3780068090.8	0.003949002659325424	83933.96000000001	21.72	18.153772
	3780068091.4	-0.1500604412934528	83935.52	21.71	18.099192
	3780068092	-0.2191661357261556	83936.22	21.7	18.306596
	3780068093.2	0.06910786993689333	83933.3	21.76	18.372092
	3780068093.8	0	83934	21.9	18.45941999999999
	3780068094.4	-0.1036605186955799	83935.05	22.11	18.470336
	3780068095	0.067133349847214	83933.32000000001	22.24	18.448504
	3780068095.6	-0.3099897195070704	83937.14	22.32	18.524916
	3780068096.2	-0.3800810230499513	83937.85000000001	22.32	18.535832
	3780068096.8	-0.2102811562993659	83936.13	22.3	18.56858
	3780068097.4	-0.265565288520119	83936.69	22.29	18.612244
	3780068098	0.01184701470043647	83933.88	22.15	18.67774
	3780068098.6	-0.196460054648484	83935.99000000001	22.11	18.612244
	3780068099.2	-0.2843223050676498	83936.88	22.08	18.644992
	3780068099.8	-0.2329871922978639	83936.36	22	18.655908
	3780068100.4	-0.4738640578312158	83938.8	22.03	18.73231999999999
	3780068100.6	-0.4225303426609044	83938.28	22.16	18.917892
	3780068101.2	-0.08194129973663114	83934.83	22.48	19.136212
	3780068101.8	-0.2211405740581446	83936.24000000001	22.7	19.354532
	3780068103	-0.1342647576772399	83935.36	22.45	19.452776
	3780068103.6	-0.4225303426609044	83938.28	22.28	19.507356
	3780068104.2	0.03159208400144421	83933.67999999999	22.12	19.540104
	3780068104.8	-0.196460054648484	83935.99000000001	22.16	19.627432
	3780068105.4	-0.01085974576647318	83934.11	22.35	19.66018
	3780068106	-0.1155073368390184	83935.17	22.59	19.583768
	3780068106.6	0.07108239058758373	83933.28	22.76	19.616516
	3780068106.6	0.1026747971413735	83932.96000000001	22.91	19.69292799999999
	3780068107.4	0.2912449553154915	83931.05	22.95	19.845752
	3780068108	0.1016875322650678	83932.97	22.97	19.900332
	3780068109.2	-0.00296175052667632	83934.03	22.96	19.943996
	3780068109.8	0.03060482920399253	83933.69	22.94	20.064072
	3780068110.4	0.1638854928007852	83932.34	22.98	20.04224
	3780068111	-0.1273541348247488	83935.28999999999	23.01	20.085904
	3780068111.6	0.247804256677757	83931.49000000001	23.04	20.118652
	3780068112.2	-0.02665570936589871	83934.27	23.19	19.976744
	3780068112.8	-0.02665570936589871	83934.27	23.34	20.009492
	3780068113.4	-0.01085974576647318	83934.11	23.51	19.845752
	3780068114	0.004936253674788697	83933.95	23.73	19.69292799999999
	3780068114.6	-0.02961744855144614	83934.3	23.83	19.747508
	3780068115.2	0.1737582360458435	83932.24000000001	23.78	19.845752
	3780068115.8	-0.04936234425338287	83934.5	23.67	19.758424
	3780068116	0.05232446702541082	83933.47	23.55	19.747508
	3780068116.6	-0.1194562717417486	83935.21000000001	23.41	19.780256
	3780068117.2	0.1372291559585173	83932.61	23.25	19.703844
	3780068118.4	0.04936269424690763	83933.5	23.06	19.6056
	3780068119	0.04640092271617043	83933.53	22.88	19.561936
	3780068119.6	0.0967512099921673	83933.02	22.77	19.616516
	3780068120.2	0.2665627069325955	83931.3	22.62	19.780256
	3780068120.8	0.3346859250086248	83930.61	22.49	19.780256
	3780068121.4	0.07700595589604872	83933.22	22.4	19.780256
	3780068122	0.05824801637407822	83933.41	22.3	19.736592
	3780068122.6	0.1095856551832453	83932.89	22.23	19.703844
	3780068123.2	0.3820763828968164	83930.13	22.19	19.725676
	3780068123.8	0.03850287148166555	83933.61	22.16	19.703844
	3780068124.4	0.5341229463950564	83928.59	22.16	19.540104
	3780068124.6	0.6693879399887482	83927.22	22.16	19.49644
	3780068125.2	0.06910786993689333	83933.3	22.18	19.49644
	3780068125.8	0.3218510648434643	83930.74000000001	22.2	19.66018
	3780068127	0.4413149088997934	83929.53	22.24	19.583768
	3780068127.6	0.2695245721134904	83931.27	22.29	19.540104
	3780068128.2	0.5933627661282436	83927.99000000001	22.36	19.725676
	3780068128.8	0.5578188137939276	83928.35000000001	22.44	19.82391999999999
	3780068129.4	0.1293310016817557	83932.69	22.49	19.976744
	3780068130	0.5222750429273465	83928.71000000001	22.52	19.845752
	3780068130.6	0.555844155105497	83928.37	22.58	19.682012
	3780068131.2	0.2971687079436172	83930.99000000001	22.78	19.66018
	3780068131.8	0.5538694969684048	83928.39	22.98	19.452776
	3780068132.4	0.2616262677565958	83931.35000000001	23.04	19.037968
	3780068133	0.3633176214162523	83930.32000000001	22.97	18.710488
	3780068133.6	0.4452641618957984	83929.49000000001	22.84	18.470336
	3780068134.2	0.3406097146054451	83930.55	22.75	18.18651999999999
	3780068134.4	0.0839167884602801	83933.14999999999	22.61	17.74988
	3780068135	0.2369441243698226	83931.60000000001	22.3	17.74988
	3780068135.6	0.5785527639346008	83928.14	22.01	17.53156
	3780068136.8	0.3376478191783157	83930.58	21.73	17.36781999999999
	3780068137.4	0.7483760129445259	83926.42	21.52	16.93118
	3780068138	0.8145292135960244	83925.75	21.34	16.800188
	3780068138.6	0.488706092620234	83929.05	21.2	16.93118
	3780068139.2	0.692096919181882	83926.99000000001	21.06	17.04033999999999
	3780068139.8	0.4689597268710142	83929.25	20.96	16.54911999999999
	3780068140.4	0.876733542835769	83925.12	21.04	16.265304
	3780068141	0.7029577614976843	83926.88	21.33	15.774084
	3780068141.6	0.8885820495161195	83925	21.34	15.392024
	3780068142.2	1.093959369197923	83922.92	21	14.85714
	3780068142.8	1.229235240128788	83921.55	20.61	14.496912
	3780068143	2.23845643516196	83911.33	20.49	14.289508
	3780068143.6	3.110533461174384	83902.5	20.4	14.289508
	3780068144.2	3.675515953295439	83896.78	20.3	14.616988
[truncated: 1,961 more rows]
