# Supplementary material for: Development and Testing of a Rocket-Based Sensor for Atmospheric Sensing Using an Unmanned Aerial System
Source: Sensors (Basel). 2024 Mar 9;24(6):1768. doi: 10.3390/s24061768 (PMC10975489; doi:10.3390/s24061768)
Supplement: Supplementary file 1 [file sensors-24-01768-s001.zip › Figure7_data.itx]

IGOR
WAVES/D	A1_alt_mid	A1_RHalt_mid	A1_RH_avg	A1_Temp_avg	A1_Temp_std	IM1_alt_mid	IM1_RHalt_mid	IM1_RH_avg	IM1_Temp_avg	IM1_Temp_std	R1_alt_mid	R1_Temp_avg	R1_Temp_std
BEGIN
	5	5	41.99	10.42166666666667	0.5224334088347204	5	5	34.45714285714286	6.49	0.3236252977338661	5	7.025000000000001	0.7010057709527727
	15	15	45.53333333333333	9.090000000000002	0.2979261653497388	15	15	38.91666666666666	5.806666666666668	0.5824660218988458	15	7.591111111111112	0.6187981182187865
	25	25	46.7125	8.352500000000001	0.1846392879824515	25	25	40.52	4.792	0.192924855837707	25	6.301666666666667	0.1909362895488091
	35	35	48.055	7.789999999999999	0.1807392228230128	35	35	41.98	4.531999999999999	0.02167948338867881	35	5.857142857142857	0.0840068024456523
	45	45	49.66	7.26	0.1446835627614046	45	45	43.75	4.6225	0.103400515794974	45	5.805714285714285	0.07807200583588274
	55	55	51.096	6.795999999999999	0.1408190328045184	55	55	45.23999999999999	4.354	0.0517687164221792	55	5.744285714285715	0.08695921320886449
	65	65	52.1575	6.395	0.1059874206372309	65	65	46.3	4.244	0.06542170893518424	65	5.489999999999999	0.06999999999999984
	75	75	53.115	6.0625	0.1024288370853965	75	75	47.62499999999999	4.0625	0.04349329450233316	75	5.238571428571428	0.0823465383665421
	85	85	54.20800000000001	5.77	0.08396427811873336	85	85	48.89999999999999	3.995	0.01000000000000001	85	5.122857142857143	0.0485504156227612
	95	95	55.015	5.535	0.05972157622389663	95	95	50	3.924	0.02190890230020667	95	5.052857142857142	0.03450327796711773
	105	105	55.375	5.375	0.04654746681256285	105	105	50.62500000000001	3.875	0.03696845502136474	105	4.998571428571429	0.03579039509354932
	115	115	55.83750000000001	5.24	0.04396968652757627	115	115	51.25	3.7925	0.02500000000000001	115	4.950000000000001	0.04396968652757633
	125	125	56.32285714285714	5.141428571428571	0.01676163419695056	125	125	51.91428571428572	3.745714285714286	0.02439750182371323	125	4.944444444444445	0.05833333333333322
	135	135	NAN	NAN	NAN	135	135	52.34999999999999	3.8	0.01414213562373096	135	5.074999999999999	0.0212132034355966
	145	145	NAN	NAN	NAN	145	145	NAN	NAN	NAN	145	NAN	NAN
	155	155	NAN	NAN	NAN	155	155	NAN	NAN	NAN	155	NAN	NAN
	165	165	NAN	NAN	NAN	165	165	NAN	NAN	NAN	165	NAN	NAN
	175	175	NAN	NAN	NAN	175	175	NAN	NAN	NAN	175	NAN	NAN
	185	185	NAN	NAN	NAN	185	185	NAN	NAN	NAN	185	NAN	NAN
	195	195	NAN	NAN	NAN	195	195	NAN	NAN	NAN	195	NAN	NAN
END
X SetScale/P x 0,1,"", A1_alt_mid; SetScale y 0,0,"", A1_alt_mid
X SetScale/P x 0,1,"", A1_RHalt_mid; SetScale y 0,0,"", A1_RHalt_mid
X SetScale/P x 0,1,"", A1_RH_avg; SetScale y 0,0,"", A1_RH_avg
X SetScale/P x 0,1,"", A1_Temp_avg; SetScale y 0,0,"", A1_Temp_avg
X SetScale/P x 0,1,"", A1_Temp_std; SetScale y 0,0,"", A1_Temp_std
X SetScale/P x 0,1,"", IM1_alt_mid; SetScale y 0,0,"", IM1_alt_mid
X SetScale/P x 0,1,"", IM1_RHalt_mid; SetScale y 0,0,"", IM1_RHalt_mid
X SetScale/P x 0,1,"", IM1_RH_avg; SetScale y 0,0,"", IM1_RH_avg
X SetScale/P x 0,1,"", IM1_Temp_avg; SetScale y 0,0,"", IM1_Temp_avg
X SetScale/P x 0,1,"", IM1_Temp_std; SetScale y 0,0,"", IM1_Temp_std
X SetScale/P x 0,1,"", R1_alt_mid; SetScale y 0,0,"", R1_alt_mid
X SetScale/P x 0,1,"", R1_Temp_avg; SetScale y 0,0,"", R1_Temp_avg
X SetScale/P x 0,1,"", R1_Temp_std; SetScale y 0,0,"", R1_Temp_std

WAVES/D	IM1_PAlt	IM1_RH	IM1_Temp
BEGIN
	-0.1898768210781678	29.4	12.75
	0	29.3	12.79
	0	29.3	12.45
	0.2848252972115405	29.3	12.61
	0.3797697472527612	29.2	12.64
	0.2848252972115405	29.2	12.81
	-0.09493908155444256	29.3	12.41
	-0.1898768210781678	29.2	12.19
	0.189882189350333	29.1	12.74
	0.09494042362248387	29	13.22
	0.189882189350333	28.9	13.5
	0	28.8	13.34
	0.4747155394926573	28.7	13.37
	0.09494042362248387	28.6	13.46
	-0.1898768210781678	28.6	13.6
	0.2848252972115405	28.6	13.77
	0.09494042362248387	28.4	13.68
	0	28.3	13.16
	0.189882189350333	28.2	13.61
	-0.1898768210781678	28.2	13.68
	0	28.2	13.58
	0.189882189350333	28.3	13.41
	0.09494042362248387	28.4	13.25
	0.09494042362248387	28.4	13.3
	0	28.4	13.61
	0.5696626739778836	28.4	13.79
	0.3797697472527612	28.4	13.84
	0	28.2	13.44
	0.189882189350333	28.2	12.85
	0.09494042362248387	28.1	13.31
	-0.47468198779629	28	13.62
	0.3797697472527612	28	13.5
	0.189882189350333	28	13.47
	0.189882189350333	28	13.47
	0.189882189350333	28	13.47
	0.189882189350333	28	13.76
	0	28	13.8
	0.2848252972115405	28	13.66
	0	28.1	13.39
	-0.2848132185991687	28.2	12.99
	0.3797697472527612	28.3	12.98
	-0.09493908155444256	28.4	12.79
	0.2848252972115405	28.5	12.54
	0.09494042362248387	28.6	12.3
	-0.2848132185991687	28.7	12.4
	0.4747155394926573	28.8	12.57
	-0.09493908155444256	28.9	12.96
	0.5696626739778836	29	12.66
	0	29	12.23
	0	29.1	11.93
	0.5696626739778836	29.3	11.73
	0.2848252972115405	29.4	11.29
	0.2848252972115405	29.5	11.53
	0.2848252972115405	29.7	11.36
	0.3797697472527612	29.8	11.25
	0.09494042362248387	29.9	11.1
	-0.2848132185991687	30	11.66
	0.3797697472527612	30.1	12.18
	0.2848252972115405	30.2	12.88
	0.2848252972115405	30.1	13.17
	0.2848252972115405	30.2	12.87
	0.189882189350333	30.3	12.73
	-0.09493908155444256	30.5	12.79
	-0.09493908155444256	30.5	12.55
	-0.2848132185991687	30.7	12.23
	0.09494042362248387	31	11.93
	0.09494042362248387	31.2	11.43
	0.189882189350333	31.3	11.83
	0	31.2	11.99
	0.3797697472527612	31.2	11.61
	0.09494042362248387	31.4	11.72
	0.6646111507457642	31.7	12.06
	0.189882189350333	31.6	12.65
	0.189882189350333	31.6	12.65
	0	31.4	13.16
	0	31.1	13.8
	0.2848252972115405	30.8	13.87
	0.09494042362248387	30.7	13.72
	0	30.6	13.42
	0.09494042362248387	30.5	13.35
	0.189882189350333	30.7	13.36
	0.6646111507457642	30.7	13.56
	0.3797697472527612	30.8	13.58
	0.2848252972115405	30.6	13.69
	0	30.3	13.76
	-0.1898768210781678	30.3	12.63
	0.189882189350333	30.2	11.48
	0.3797697472527612	30.2	10.13
	0.3797697472527612	30.4	9.550000000000001
	0.3797697472527612	30.4	9.859999999999999
	0.189882189350333	30.5	10.64
	0.6646111507457642	30.8	10.38
	0.2848252972115405	31.3	10.3
	0.2848252972115405	31.3	10.32
	0	31.8	10.57
	0	32.7	10.77
	0	33.8	11.03
	0.2848252972115405	34.2	11.11
	0.189882189350333	34.1	11.5
	0.5696626739778836	33.9	11.14
	0.189882189350333	33.4	11.2
	0.3797697472527612	32.3	11.04
	0.2848252972115405	31.4	11.18
	0.3797697472527612	30.9	11.44
	0	31.2	11.24
	0	31.2	11.24
	0.189882189350333	31.4	10.76
	0.2848252972115405	32.5	10.58
	0.189882189350333	32.5	10.22
	0.09494042362248387	32.4	10.42
	0.2848252972115405	32.3	10.9
	-0.2848132185991687	32.1	11.35
	0.4747155394926573	31.8	11.85
	0	31.5	12.09
	0.6646111507457642	31.4	12.54
	0.189882189350333	31.2	12.78
	0.7595609698149609	30.9	13.01
	0.2848252972115405	30.8	12.65
	0.189882189350333	30.6	12.06
	0.5696626739778836	30.4	12.42
	0.189882189350333	30.1	12.18
	0.2848252972115405	30	12.36
	0.09494042362248387	29.9	11.7
	0.189882189350333	29.9	11.46
	0.4747155394926573	29.9	11.28
	1.329288074787891	29.9	10.2
	1.899063511808571	30.1	10.5
	2.848796665210535	30.4	10.93
	3.03875941216029	30.6	10.66
	3.608679890598215	30.7	8.93
	3.608679890598215	30.9	9.119999999999999
	4.083650565680343	31.2	8.640000000000001
	3.513689785908348	31.5	7.06
	3.703671338681125	32.1	6.42
	3.988653743661352	32.7	6.55
	3.798664130203733	33	6.99
	4.178648731269665	33.9	6.29
	6.17392063530328	35	6.06
	8.264841365469616	36.8	6.3
	9.120405649521276	37.7	6.82
	10.64167792261349	38.1	6.83
	11.21224385239749	38.5	5.63
	13.20960630313177	38.9	5.92
	13.20960630313177	38.9	5.92
	15.30271835655412	39.4	5.36
	17.77723723553423	39.7	5.18
	20.25266778131894	39.9	5.07
	22.72901061218016	40.2	4.89
	24.53922303988336	40.5	4.76
	27.39844635653695	40.8	4.65
	29.87742424857366	41.2	4.59
	32.16652337674388	41.5	4.52
	32.16652337674388	41.5	4.52
	34.45640237657619	41.9	4.55
	36.93798525714048	42.3	4.56
	38.94300967620778	42.7	4.51
	41.71283642214984	43.1	4.51
	44.10153437133411	43.6	4.62
	46.2042908279137	44	4.76
	48.30770511629084	44.3	4.6
	50.60308958499608	44.6	4.41
	52.89925787093839	44.9	4.29
	55.48338471262113	45.2	4.31
	57.49394786567946	45.6	4.39
	59.6008969972105	45.9	4.37
	62.28342357305495	46	4.31
	62.28342357305495	46	4.31
	64.29602083160682	46.3	4.24
	66.98042090897266	46.5	4.19
	68.80258837947808	46.7	4.17
	71.77665845388211	47.1	4.12
	73.69611131028304	47.5	4.07
	76.57631774863199	47.8	4.04
	78.68925300653073	48.1	4.02
	81.09112145354413	48.4	4
	83.20547509095721	48.8	4
	85.60895632850087	49.1	4
	87.7247300985081	49.3	3.98
	90.61094847582443	49.6	3.95
	92.92081462804553	49.8	3.93
	94.84630878702731	50.1	3.89
	97.25395128546893	50.2	3.92
	99.37338922997864	50.3	3.93
	102.3610029629481	50.4	3.91
	104.3856238499333	50.5	3.9
	106.7002220289077	50.7	3.86
	109.2086015956376	50.9	3.83
	111.3318066952521	51	3.8
	113.8419124709271	51.2	3.82
	116.3529541894523	51.3	3.79
	118.0919162988089	51.5	3.76
	120.894522220556	51.6	3.74
	122.7313448153614	51.8	3.73
	125.2457034942269	51.8	3.74
	125.2457034942269	51.8	3.74
	127.8577620080166	52	3.73
	129.3093433809478	52.1	3.74
	129.7932733521561	52.3	3.8
	130.3740352070673	52.3	3.81
	130.2772380878058	52.4	3.79
	130.2772380878058	52.5	3.76
	130.083648021517	52.5	3.76
	129.7932733521561	52.5	3.76
	130.1804423593015	52.5	3.76
	130.2772380878058	52.6	3.76
	130.083648021517	52.7	3.76
	129.5996971921981	52.8	3.74
	129.9868550744243	52.8	3.75
	129.7932733521561	52.8	3.77
	129.6964845769058	52.9	3.78
	130.4708337171327	52.9	3.77
	130.1804423593015	53	3.79
	129.7932733521561	53	3.77
	128.6318998167699	53.1	3.76
	127.2772170258758	53.2	3.76
	125.7293416254619	53.3	3.73
	125.0522579639511	53.4	3.73
	123.4081952145778	53.4	3.73
	123.4081952145778	53.6	3.73
	122.1512414587982	53.8	3.72
	120.6045433844173	53.9	3.72
	118.9615657560972	54.1	3.73
	118.1885384712354	54.3	3.74
	116.1597638908286	54.4	3.75
	114.9041620139531	54.7	3.77
	112.8763764451853	54.8	3.79
	111.717915920937	54.9	3.82
	110.4631418734023	55	3.82
	108.8226362206788	55.2	3.83
	107.5684015209337	55.3	3.86
	105.8321544652295	55.4	3.87
	104.8677661916985	55.4	3.91
	103.4214427336728	55.4	3.93
	102.1682136758396	55.4	3.94
	100.9152178584103	55.4	3.94
	99.46974317470767	55.4	3.97
	98.40992562534419	55.4	4
	96.67603854593587	55.4	4.01
	95.61666069883546	55.3	4.01
	94.07604502632836	55.4	4.05
	92.63203800524045	55.4	4.03
	91.09210522529479	55.4	4.06
	89.84116921467715	55.5	4.03
	88.10948771070912	55.6	4.05
	87.14763491996374	55.6	4.08
	85.41664623757828	55.7	4.07
	84.26290108232125	55.7	4.09
	84.26290108232125	55.7	4.09
	82.82099774069714	55.7	4.09
	81.57159803923794	55.7	4.11
	80.22635004430252	55.6	4.12
	80.22635004430252	55.6	4.12
	78.97743195651339	55.6	4.17
	76.96043844637923	55.5	4.17
	76.96043844637923	55.5	4.17
	75.71212634930635	55.4	4.2
	74.46404581160206	55.3	4.23
	73.40815846867754	55.2	4.24
	72.35243681233818	55.2	4.25
	71.29688079473463	55.1	4.24
	68.8985056042708	55.2	4.23
	67.93939489343235	55.3	4.24
	66.88453102909737	55.3	4.24
	64.96702042645379	55.5	4.22
	63.81677638449287	55.5	4.24
	62.18760062763469	55.5	4.24
	61.03783175126066	55.4	4.27
	59.69668309710627	55.5	4.3
	58.06850489870751	55.5	4.33
	56.919439913689	55.5	4.34
	55.0047677821535	55.5	4.37
	53.3777249670286	55.4	4.39
	52.22946112466077	55.4	4.41
	50.98572985426032	55.4	4.42
	49.55094110312852	55.4	4.4
	48.11645844243736	55.4	4.4
	47.06469895918144	55.3	4.41
	45.5351606176867	55.3	4.43
	44.67494818704406	55.3	4.43
	43.24150533564372	55.3	4.46
	41.61730615520496	55.3	4.46
	40.37553620003558	55.3	4.49
	38.94300967620778	55.2	4.49
	37.70173356853266	55.2	4.51
	36.65160201061965	55.2	4.51
	34.74269211063925	55.1	4.52
	33.88385948691212	55	4.55
	31.88034334651877	54.8	4.6
	30.64037066906247	54.8	4.6
	29.49598351376039	54.7	4.6
	27.77976805936073	54.6	4.62
	26.44523674696246	54.5	4.62
	25.68276639236185	54.4	4.62
	24.15808516121903	54.4	4.73
	22.63374978049447	54.3	4.71
	21.49072512245433	54.2	4.69
	19.68133362892342	54.1	4.7
	18.0628172978661	54	4.72
	17.11093095678967	53.9	4.74
	15.87368028994423	53.9	4.76
	13.78039037644676	53.9	4.79
	12.63887071941841	53.9	4.8
	11.49754499048022	53.9	4.85
	10.26132755627058	54	4.85
	9.976078913026875	54	4.84
	9.69084238145526	54	4.88
	9.40561796059465	54	4.87
	9.976078913026875	53.9	4.91
	9.8809987234812	53.9	4.95
	9.595766228909676	53.9	4.93
	9.69084238145526	53.8	4.99
	9.69084238145526	53.7	6.02
	9.40561796059465	53.5	6.45
	9.8809987234812	53.3	6.65
	10.73676887906656	53.1	7.04
	10.26132755627058	52.9	6.83
	9.02533757006143	52.7	6.71
	8.740141403871853	52.3	7.12
	8.740141403871853	52	6.1
	8.359898682790206	51.9	5.42
	8.359898682790206	51.9	5.18
	8.359898682790206	51.8	5.08
	7.50443124794237	51.8	5.03
	6.934180143635055	51.8	5.03
	6.934180143635055	51.8	5.04
	6.554039633628335	51.8	5.04
	6.554039633628335	51.9	5.05
	6.554039633628335	51.9	5.07
	6.078894246656343	52	5.07
	5.603782467306053	52.5	5.19
	5.413747164721753	53.2	5.35
	4.748665941732749	53.6	5.44
	3.988653743661352	53.7	5.44
	3.703671338681125	53.8	5.39
	2.943777367110194	53.7	5.34
	2.848796665210535	53.6	5.31
	2.658839290722563	53.6	5.31
	2.658839290722563	53.5	5.31
	1.899063511808571	53.2	5.24
	1.424247291030036	53.1	5.28
	1.234330201108331	53.5	5.36
	0.7595609698149609	53.8	5.47
	0	54.5	6.06
	-0.2848132185991687	54.5	6.06
	-0.2848132185991687	54.9	6
	-0.47468198779629	55	6.06
	-0.5696143595330617	54.9	6.54
	-0.3797482741594347	54.7	6.76
	-0.7594750774696478	54.4	6.7
	-0.3797482741594347	54	6.86
	-0.5696143595330617	53.8	6.64
	-0.8544034237394444	53.6	6.4
	-0.09493908155444256	53.4	6.29
	-0.3797482741594347	53.1	6.17
	-0.3797482741594347	52.9	6.25
	-0.3797482741594347	52.6	6.45
	-0.1898768210781678	52.4	6.65
	-0.5696143595330617	52.2	6.74
	-0.5696143595330617	52	6.96
	-0.5696143595330617	51.9	6.82
	-0.1898768210781678	51.8	6.77
	-0.47468198779629	51.8	7.2
	-0.3797482741594347	51.6	7.87
	-0.7594750774696478	51.3	7.91
	-0.09493908155444256	51	7.9
	-0.09493908155444256	51	7.9
	-0.3797482741594347	50.5	7.86
	-0.5696143595330617	50.4	7.82
	-0.6645453894164052	50.2	7.8
	-0.7594750774696478	50.1	7.72
	-0.1898768210781678	49.9	7.5
	-0.7594750774696478	49.7	7.58
	-0.6645453894164052	49.5	7.9
	-0.2848132185991687	50.1	8.34
	-0.3797482741594347	49.5	7.86
	-0.1898768210781678	48.7	8.24
	-0.47468198779629	48.8	8.67
	-0.7594750774696478	48.3	8.550000000000001
	-0.3797482741594347	47.4	8.56
	-0.1898768210781678	47.2	8.83
	-0.47468198779629	47.2	8.869999999999999
	0.09494042362248387	47.2	8.73
	-0.5696143595330617	47.4	9.220000000000001
	-0.5696143595330617	47.1	8.99
	-0.47468198779629	47	8.6
	-0.1898768210781678	47	8.44
	-0.47468198779629	47.6	8.710000000000001
	-0.5696143595330617	46.8	8.59
	-0.5696143595330617	45.9	8.390000000000001
	-0.9493304282537883	45.4	8.35
	-0.8544034237394444	44.9	8.470000000000001
	-0.5696143595330617	44.7	8.43
	-0.5696143595330617	44.3	8.58
	-0.5696143595330617	44.3	8.58
	-0.7594750774696478	44.5	9.26
	-0.47468198779629	44.8	9.81
	-0.8544034237394444	45.3	10.52
	-0.2848132185991687	45.8	10.63
	-0.5696143595330617	46.2	10.71
	-0.2848132185991687	45.2	10.41
	-0.2848132185991687	45.1	10.18
	-0.3797482741594347	44.6	10.18
	-0.9493304282537883	44.4	10.3
	-0.9493304282537883	44.4	10.3
	-0.2848132185991687	44.7	10.57
	-0.1898768210781678	45.7	10.82
	-0.47468198779629	46.5	10.92
	-0.6645453894164052	46.4	10.72
	-0.5696143595330617	46.3	11.01
	-0.6645453894164052	46.4	11.42
	-0.1898768210781678	46.6	11.43
	-0.47468198779629	46.8	11.62
	-0.1898768210781678	46.6	11.17
	-0.2848132185991687	47.1	11.13
	-0.3797482741594347	47.3	10.31
	-0.3797482741594347	47.5	11.44
	-0.09493908155444256	46.7	12.47
	-0.09493908155444256	45.3	12.2
	-0.09493908155444256	44.5	12.84
	-0.3797482741594347	43.6	12.86
	-0.09493908155444256	42.9	12.43
END
X SetScale/P x 0,1,"", IM1_PAlt; SetScale y 0,0,"", IM1_PAlt
X SetScale/P x 0,1,"", IM1_RH; SetScale y 0,0,"", IM1_RH
X SetScale/P x 0,1,"", IM1_Temp; SetScale y 0,0,"", IM1_Temp
