# Supplementary material for: Development and Testing of a Rocket-Based Sensor for Atmospheric Sensing Using an Unmanned Aerial System
Source: Sensors (Basel). 2024 Mar 9;24(6):1768. doi: 10.3390/s24061768 (PMC10975489; doi:10.3390/s24061768)
Supplement: Supplementary file 1 [file sensors-24-01768-s001.zip › Figure8_data.itx]

IGOR
WAVES/D	A1_alt_mid	A1_RHalt_mid	A1_RH_avg	A1_RH_std	A1_Temp_avg	A1_Temp_std	A2_alt_mid	A2_RHalt_mid	A2_RH_avg	A2_Temp_avg	A2_Temp_std	A3_alt_mid	A3_RHalt_mid	A3_RH_avg	A3_Temp_avg	A3_Temp_std	A4_alt_mid	A4_RHalt_mid	A4_RH_avg	A4_Temp_avg	A4_Temp_std	A5_alt_mid	A5_RHalt_mid	A5_RH_avg	A5_Temp_avg	A5_Temp_std	IM1_alt_mid	IM1_RHalt_mid	IM1_RH_avg	IM1_RH_std	IM1_Temp_avg	IM1_Temp_std	IM2_alt_mid	IM2_RHalt_mid	IM2_RH_avg	IM2_RH_std	IM2_Temp_avg	IM2_Temp_std	IM3_alt_mid	IM3_RHalt_mid	IM3_RH_avg	IM3_RH_std	IM3_Temp_avg	IM3_Temp_std	IM4_alt_mid	IM4_RHalt_mid	IM4_RH_avg	IM4_RH_std	IM4_Temp_avg	IM4_Temp_std	IM5_alt_mid	IM5_RHalt_mid	IM5_RH_avg	IM5_RH_std	IM5_Temp_avg	IM5_Temp_std	R1_alt_mid	R1_Temp_avg	R1_Temp_std	R2_alt_mid	R2_Temp_avg	R2_Temp_std	R3_alt_mid	R3_Temp_avg	R3_Temp_std	R4_alt_mid	R4_Temp_avg	R4_Temp_std	R5_alt_mid	R5_Temp_avg	R5_Temp_std
BEGIN
	5	5	41.99	1.940237098913428	10.42166666666667	0.5224334088347204	5	5	34.73	14.62555555555556	0.2754592125483877	5	5	24.26636363636364	20.71636363636363	0.623510588960167	5	5	38.94916666666666	12.25333333333333	0.1549975561879684	5	5	29	15.464	0.2573518991575542	5	5	34.45714285714286	2.136084535512849	6.49	0.3236252977338661	5	5	29.94166666666666	0.8162645887136588	12.605	0.6328219626116309	15	5	19.56	0.469515116310907	16.92066666666667	1.170167672153175	15	5	36.35396825396826	0.5604794597328127	13.8575	0.0386221007541884	5	5	23.82	0.130384048104053	12.476	0.09736529155710491	5	7.025000000000001	0.7010057709527727	5	13.57933333333333	0.1861821944327909	5	15.77818181818182	0.216093414143892	5	14.22642857142857	0.118426032926571	5	12.866	0.02190890230020667
	15	15	45.53333333333333	0.4997466024563531	9.090000000000002	0.2979261653497388	15	15	34.18	13.934	0.1244186481199665	15	15	25.5	19.142	0.3412037514447926	15	15	37.974	12.62	0.04690415759823415	15	15	30.092	14.706	0.1448447444679996	15	15	38.91666666666666	0.5810909280540068	5.806666666666668	0.5824660218988458	15	15	29.76	0.1816590212458487	12.4	0.4790093944798993	25	15	20.04	0.1516575088810317	13.9925	0.2870975443991113	25	15	37.8	0.08164965809277087	13.8425	0.03947573094108991	15	15	24.14	0.05477225575051544	13.838	0.8896459970122949	15	7.591111111111112	0.6187981182187865	15	12.49181818181818	0.7188715905058174	15	15.555	0.3392428544357483	15	14.44230769230769	0.06152964680458888	15	12.95444444444445	0.1666666666666667
	25	25	46.7125	0.3689060404312532	8.352500000000001	0.1846392879824515	25	25	34.495	13.62	0.08041558721209936	25	25	25.865	18.0525	0.3266369034060085	25	25	37.6425	12.7175	0.0298607881119483	25	25	30.77	14.3025	0.112361025271221	25	25	40.52	0.5069516742254636	4.792	0.192924855837707	25	25	29.7	0.08164965809277232	11.8775	0.2123479848424904	35	25	20.525	0.4031128874149267	13.68166666666667	0.06524313501562168	35	25	37.4	0.1825741858350554	13.922	0.02588435821108902	25	25	24.35	0.1290994448735805	12.8475	0.2923895802977025	25	6.301666666666667	0.1909362895488091	25	12.05285714285714	0.05282495802626065	25	14.87571428571428	0.08202786982831753	25	14.31857142857143	0.05241773600241696	25	12.85142857142857	0.07470577207252713
	35	35	48.055	0.4906118628814438	7.789999999999999	0.1807392228230128	35	35	34.886	13.318	0.1061602562167222	35	35	27.065	17.0575	0.205649377987552	35	35	37.176	12.818	0.03193743884534248	35	35	31.416	13.942	0.1233693641063293	35	35	41.98	0.5215361924162125	4.531999999999999	0.02167948338867881	35	35	30.05	0.129099444873581	11.345	0.08962886439832554	45	35	21.88333333333334	0.3970726214015088	13.7425	0.144539498638492	45	35	36.88	0.1303840481040524	13.88	0.02160246899469323	35	35	24.84	0.1673320053068158	12.688	0.2078942038634076	35	5.857142857142857	0.0840068024456523	35	12.03	0.06055300708194981	35	14.57714285714286	0.08538428538364784	35	14.37142857142857	0.03078342163598862	35	12.78714285714286	0.05992058236095667
	45	45	49.66	0.4965212315030786	7.26	0.1446835627614046	45	45	35.3925	13.06	0.06976149845485462	45	45	27.9175	16.4475	0.1746186320719147	45	45	36.88	12.8825	0.009574271077563951	45	45	31.915	13.6425	0.07365459931328124	45	45	43.75	0.5196152422706615	4.6225	0.103400515794974	45	45	30.62	0.2280350850198279	11.256	0.167720004769854	55	45	22.9	0.2581988897471602	14.0775	0.0298607881119483	55	45	36.575	0.09574271077563518	13.7775	0.03095695936834467	45	45	25.475	0.221735578260835	12.1625	0.0330403793359984	45	5.805714285714285	0.07807200583588274	45	11.98142857142857	0.02035400978396432	45	14.44857142857143	0.04980915960897555	45	14.31142857142857	0.04450789122113521	45	12.70285714285714	0.05154748157905324
	55	55	51.096	0.474689372116124	6.795999999999999	0.1408190328045184	55	55	35.815	12.88	0.05715476066494043	55	55	28.758	15.928	0.1597498043817266	55	55	36.72	12.9075	0.004999999999999893	55	55	32.25	13.4225	0.07365459931328097	55	55	45.23999999999999	0.5224940191045248	4.354	0.0517687164221792	55	55	31.075	0.09574271077563362	11.31	0.235937844922485	65	55	23.45	0.129099444873581	14.044	0.1205404496424334	65	55	36.34999999999999	0.0577350269189634	13.77	0.02000000000000024	55	55	26.025	0.170782512765993	12.065	0.04509249752822871	55	5.744285714285715	0.08695921320886449	55	11.95285714285714	0.06725927091345441	55	14.37571428571428	0.04577377082170619	55	14.25285714285714	0.05122313465427051	55	12.66	0.04725815626252595
	65	65	52.1575	0.2261820800446697	6.395	0.1059874206372309	65	65	36.282	12.706	0.04505552130427509	65	65	29.4525	15.4975	0.1123610252712218	65	65	36.59	12.92	0.008164965809277086	65	65	32.678	13.186	0.08561541917201557	65	65	46.3	0.3082207001484498	4.244	0.06542170893518424	65	65	31.5	0.158113883008419	11.082	0.06099180272790772	75	65	23.84	0.1140175425099137	14.015	0.08185352771872446	75	65	36.18	0.08366600265340619	13.73	0.05477225575051641	65	65	26.6	0.182574185835056	11.965	0.07593857166596352	65	5.489999999999999	0.06999999999999984	65	12.59	0.4265755110958275	65	14.53285714285714	0.1805283251749602	65	14.225	0.05394441583704494	65	12.62857142857143	0.03287784027201895
	75	75	53.115	0.3416138170507745	6.0625	0.1024288370853965	75	75	36.5875	12.555	0.04203173404306158	75	75	29.97	15.185	0.09574271077563405	75	75	36.476	12.938	0.008366600265340578	75	75	33.07	12.985	0.03872983346207403	75	75	47.62499999999999	0.4272001872658761	4.0625	0.04349329450233316	75	75	31.8	0.09999999999999964	10.946	0.0403732584763728	85	75	24.125	0.09574271077563332	14	0.1240967364599088	85	75	36	0	13.585	0.03415650255319871	75	75	27.1	0.1581138830084195	11.922	0.05357238094391543	75	5.238571428571428	0.0823465383665421	75	12.61857142857143	0.1074598485371121	75	14.39142857142857	0.1226687370425692	75	14.17125	0.06706872807586489	75	12.60428571428571	0.05028490259085172
	85	85	54.20800000000001	0.3252998616661258	5.77	0.08396427811873336	85	85	36.472	12.336	0.1045466403094816	85	85	30.476	14.908	0.07596051605933185	85	85	36.42	12.9025	0.01707825127659897	85	85	33.39	12.85	0.04396968652757614	85	85	48.89999999999999	0.3915780041490245	3.995	0.01000000000000001	85	85	31.7	0.216024689946929	11.0475	0.2368367933127511	95	85	24.3	0	14.35	0.2871236667361295	95	85	35.9	0	13.58	0.02943920288775886	85	85	27.625	0.2217355782608343	11.65	0.07071067811865467	85	5.122857142857143	0.0485504156227612	85	11.85714285714286	0.2275752099646977	85	14.17285714285714	0.05282495802626049	85	13.99	0.05549774770204646	85	12.47	0.08698658900466608
	95	95	55.015	0.1482115605027705	5.535	0.05972157622389663	95	95	36.49249999999999	12.0475	0.08655441448399234	95	95	30.8425	14.72	0.04163331998932248	95	95	36.4125	12.8675	0.004999999999999893	95	95	33.68750000000001	12.7325	0.0298607881119482	95	95	50	0.2915475947422649	3.924	0.02190890230020667	95	95	31.25	0.0577350269189634	11.0275	0.0849999999999999	105	95	24.23333333333333	0.05163977794943297	13.6925	0.07632168761236933	105	95	35.925	0.05000000000000071	13.478	0.07886697661252148	95	95	28.125	0.09574271077563332	11.84	0.2222611077089286	95	5.052857142857142	0.03450327796711773	95	11.42285714285714	0.09481812163545612	95	14.05875	0.05026714348643387	95	13.96571428571429	0.04197504927816941	95	12.25	0.05228129047119404
	105	105	55.375	0.1482115605027734	5.375	0.04654746681256285	105	105	36.68	11.83	0.0516397779494325	105	105	31.1975	14.5025	0.04787135538781725	105	105	36.395	12.835	0.01290994448735778	105	105	33.668	12.644	0.02607680962081086	105	105	50.62500000000001	0.2217355782608347	3.875	0.03696845502136474	105	105	31.325	0.04999999999999893	10.95	0.01825741858350612	115	105	24.375	0.09574271077563332	13.486	0.1221883791528477	115	105	35.9	0	13.325	0.05567764362830041	105	105	28.16	0.08944271909999107	11.996	0.5548242965119677	105	4.998571428571429	0.03579039509354932	105	11.44285714285714	0.06575568054403751	105	14.32142857142857	0.09973775136636583	105	13.84857142857143	0.09616454152970842	105	12.33714285714286	0.03946064947695179
	115	115	55.83750000000001	0.1381725973797506	5.24	0.04396968652757627	115	115	36.97	11.6525	0.06601767440112809	115	115	31.4125	14.4025	0.01707825127659897	115	115	36.435	12.77	0.02581988897471625	115	115	33.7625	12.5625	0.0298607881119482	115	115	51.25	0.2081665999466128	3.7925	0.02500000000000001	115	115	31.51666666666667	0.1602081978759732	10.71833333333333	0.06968978882638908	125	115	24.8	0.1581138830084184	13.97888888888889	0.6369153092139579	125	115	35.975	0.05000000000000072	13.19833333333333	0.02228601953392923	115	115	27.95	0.0577350269189634	12.65	0.1807392228230126	115	4.950000000000001	0.04396968652757633	115	11.25	0.07371114795831969	115	14.39714285714286	0.07696628822938981	115	13.72142857142857	0.06283008075451643	115	12.25875	0.07239524451627632
	125	125	56.32285714285714	0.1363468965194146	5.141428571428571	0.01676163419695056	125	125	37.58	11.516	0.03361547262794309	125	125	31.5825	14.3575	0.009574271077563177	125	125	36.52200000000001	12.68	0.03162277660168368	125	125	33.94	12.51571428571428	0.0951940374283221	125	125	51.91428571428572	0.2340126166724877	3.745714285714286	0.02439750182371323	125	125	32.08	0.2683281572999758	10.638	0.05761944116355146	135	125	25.06666666666667	0.1224744871391598	NAN	NAN	135	125	36.05	0.05477225575051739	13.18	0.04546060565661955	125	125	27.65	0.2563479777846624	13.4275	0.8816826445577146	125	4.944444444444445	0.05833333333333322	125	11.12571428571429	0.03690399384761435	125	14.13833333333333	0.2264682732478851	125	13.61857142857143	0.04140393356054176	125	12.11625	0.1107039165651203
	135	135	NAN	NAN	NAN	NAN	135	135	NAN	NAN	NAN	135	135	NAN	NAN	NAN	135	135	36.54142857142858	12.57857142857143	0.01573591584938853	135	135	33.71	12.81	NAN	135	135	52.34999999999999	0.07071067811865576	3.8	0.01414213562373096	135	135	32.61428571428571	0.1463850109422806	11.02142857142857	0.1601487403872383	145	135	NAN	NAN	NAN	NAN	145	135	36.15	0.09718253158075517	NAN	NAN	135	135	NAN	NAN	NAN	NAN	135	5.074999999999999	0.0212132034355966	135	11.434	0.1112654483656093	135	NAN	NAN	135	13.575	0.02880972058177612	135	11.72	NAN
	145	145	NAN	NAN	NAN	NAN	145	145	NAN	NAN	NAN	145	145	NAN	NAN	NAN	145	145	NAN	NAN	NAN	145	145	NAN	NAN	NAN	145	145	NAN	NAN	NAN	NAN	145	145	NAN	NAN	NAN	NAN	155	145	NAN	NAN	NAN	NAN	155	145	NAN	NAN	NAN	NAN	145	145	NAN	NAN	NAN	NAN	145	NAN	NAN	145	NAN	NAN	145	NAN	NAN	145	NAN	NAN	145	NAN	NAN
	155	155	NAN	NAN	NAN	NAN	155	155	NAN	NAN	NAN	155	155	NAN	NAN	NAN	155	155	NAN	NAN	NAN	155	155	NAN	NAN	NAN	155	155	NAN	NAN	NAN	NAN	155	155	NAN	NAN	NAN	NAN	165	155	NAN	NAN	NAN	NAN	165	155	NAN	NAN	NAN	NAN	155	155	NAN	NAN	NAN	NAN	155	NAN	NAN	155	NAN	NAN	155	NAN	NAN	155	NAN	NAN	155	NAN	NAN
	165	165	NAN	NAN	NAN	NAN	165	165	NAN	NAN	NAN	165	165	NAN	NAN	NAN	165	165	NAN	NAN	NAN	165	165	NAN	NAN	NAN	165	165	NAN	NAN	NAN	NAN	165	165	NAN	NAN	NAN	NAN	175	165	NAN	NAN	NAN	NAN	175	165	NAN	NAN	NAN	NAN	165	165	NAN	NAN	NAN	NAN	165	NAN	NAN	165	NAN	NAN	165	NAN	NAN	165	NAN	NAN	165	NAN	NAN
	175	175	NAN	NAN	NAN	NAN	175	175	NAN	NAN	NAN	175	175	NAN	NAN	NAN	175	175	NAN	NAN	NAN	175	175	NAN	NAN	NAN	175	175	NAN	NAN	NAN	NAN	175	175	NAN	NAN	NAN	NAN	185	175	NAN	NAN	NAN	NAN	185	175	NAN	NAN	NAN	NAN	175	175	NAN	NAN	NAN	NAN	175	NAN	NAN	175	NAN	NAN	175	NAN	NAN	175	NAN	NAN	175	NAN	NAN
	185	185	NAN	NAN	NAN	NAN	185	185	NAN	NAN	NAN	185	185	NAN	NAN	NAN	185	185	NAN	NAN	NAN	185	185	NAN	NAN	NAN	185	185	NAN	NAN	NAN	NAN	185	185	NAN	NAN	NAN	NAN	195	185	NAN	NAN	NAN	NAN	195	185	NAN	NAN	NAN	NAN	185	185	NAN	NAN	NAN	NAN	185	NAN	NAN	185	NAN	NAN	185	NAN	NAN	185	NAN	NAN	185	NAN	NAN
	195	195	NAN	NAN	NAN	NAN	195	195	NAN	NAN	NAN	195	195	NAN	NAN	NAN	195	195	NAN	NAN	NAN	195	195	NAN	NAN	NAN	195	195	NAN	NAN	NAN	NAN	195	195	NAN	NAN	NAN	NAN	205	195	NAN	NAN	NAN	NAN	205	195	NAN	NAN	NAN	NAN	195	195	NAN	NAN	NAN	NAN	195	NAN	NAN	195	NAN	NAN	195	NAN	NAN	195	NAN	NAN	195	NAN	NAN
END
X SetScale/P x 0,1,"", A1_alt_mid; SetScale y 0,0,"", A1_alt_mid
X SetScale/P x 0,1,"", A1_RHalt_mid; SetScale y 0,0,"", A1_RHalt_mid
X SetScale/P x 0,1,"", A1_RH_avg; SetScale y 0,0,"", A1_RH_avg
X SetScale/P x 0,1,"", A1_RH_std; SetScale y 0,0,"", A1_RH_std
X SetScale/P x 0,1,"", A1_Temp_avg; SetScale y 0,0,"", A1_Temp_avg
X SetScale/P x 0,1,"", A1_Temp_std; SetScale y 0,0,"", A1_Temp_std
X SetScale/P x 0,1,"", A2_alt_mid; SetScale y 0,0,"", A2_alt_mid
X SetScale/P x 0,1,"", A2_RHalt_mid; SetScale y 0,0,"", A2_RHalt_mid
X SetScale/P x 0,1,"", A2_RH_avg; SetScale y 0,0,"", A2_RH_avg
X SetScale/P x 0,1,"", A2_Temp_avg; SetScale y 0,0,"", A2_Temp_avg
X SetScale/P x 0,1,"", A2_Temp_std; SetScale y 0,0,"", A2_Temp_std
X SetScale/P x 0,1,"", A3_alt_mid; SetScale y 0,0,"", A3_alt_mid
X SetScale/P x 0,1,"", A3_RHalt_mid; SetScale y 0,0,"", A3_RHalt_mid
X SetScale/P x 0,1,"", A3_RH_avg; SetScale y 0,0,"", A3_RH_avg
X SetScale/P x 0,1,"", A3_Temp_avg; SetScale y 0,0,"", A3_Temp_avg
X SetScale/P x 0,1,"", A3_Temp_std; SetScale y 0,0,"", A3_Temp_std
X SetScale/P x 0,1,"", A4_alt_mid; SetScale y 0,0,"", A4_alt_mid
X SetScale/P x 0,1,"", A4_RHalt_mid; SetScale y 0,0,"", A4_RHalt_mid
X SetScale/P x 0,1,"", A4_RH_avg; SetScale y 0,0,"", A4_RH_avg
X SetScale/P x 0,1,"", A4_Temp_avg; SetScale y 0,0,"", A4_Temp_avg
X SetScale/P x 0,1,"", A4_Temp_std; SetScale y 0,0,"", A4_Temp_std
X SetScale/P x 0,1,"", A5_alt_mid; SetScale y 0,0,"", A5_alt_mid
X SetScale/P x 0,1,"", A5_RHalt_mid; SetScale y 0,0,"", A5_RHalt_mid
X SetScale/P x 0,1,"", A5_RH_avg; SetScale y 0,0,"", A5_RH_avg
X SetScale/P x 0,1,"", A5_Temp_avg; SetScale y 0,0,"", A5_Temp_avg
X SetScale/P x 0,1,"", A5_Temp_std; SetScale y 0,0,"", A5_Temp_std
X SetScale/P x 0,1,"", IM1_alt_mid; SetScale y 0,0,"", IM1_alt_mid
X SetScale/P x 0,1,"", IM1_RHalt_mid; SetScale y 0,0,"", IM1_RHalt_mid
X SetScale/P x 0,1,"", IM1_RH_avg; SetScale y 0,0,"", IM1_RH_avg
X SetScale/P x 0,1,"", IM1_RH_std; SetScale y 0,0,"", IM1_RH_std
X SetScale/P x 0,1,"", IM1_Temp_avg; SetScale y 0,0,"", IM1_Temp_avg
X SetScale/P x 0,1,"", IM1_Temp_std; SetScale y 0,0,"", IM1_Temp_std
X SetScale/P x 0,1,"", IM2_alt_mid; SetScale y 0,0,"", IM2_alt_mid
X SetScale/P x 0,1,"", IM2_RHalt_mid; SetScale y 0,0,"", IM2_RHalt_mid
X SetScale/P x 0,1,"", IM2_RH_avg; SetScale y 0,0,"", IM2_RH_avg
X SetScale/P x 0,1,"", IM2_RH_std; SetScale y 0,0,"", IM2_RH_std
X SetScale/P x 0,1,"", IM2_Temp_avg; SetScale y 0,0,"", IM2_Temp_avg
X SetScale/P x 0,1,"", IM2_Temp_std; SetScale y 0,0,"", IM2_Temp_std
X SetScale/P x 0,1,"", IM3_alt_mid; SetScale y 0,0,"", IM3_alt_mid
X SetScale/P x 0,1,"", IM3_RHalt_mid; SetScale y 0,0,"", IM3_RHalt_mid
X SetScale/P x 0,1,"", IM3_RH_avg; SetScale y 0,0,"", IM3_RH_avg
X SetScale/P x 0,1,"", IM3_RH_std; SetScale y 0,0,"", IM3_RH_std
X SetScale/P x 0,1,"", IM3_Temp_avg; SetScale y 0,0,"", IM3_Temp_avg
X SetScale/P x 0,1,"", IM3_Temp_std; SetScale y 0,0,"", IM3_Temp_std
X SetScale/P x 0,1,"", IM4_alt_mid; SetScale y 0,0,"", IM4_alt_mid
X SetScale/P x 0,1,"", IM4_RHalt_mid; SetScale y 0,0,"", IM4_RHalt_mid
X SetScale/P x 0,1,"", IM4_RH_avg; SetScale y 0,0,"", IM4_RH_avg
X SetScale/P x 0,1,"", IM4_RH_std; SetScale y 0,0,"", IM4_RH_std
X SetScale/P x 0,1,"", IM4_Temp_avg; SetScale y 0,0,"", IM4_Temp_avg
X SetScale/P x 0,1,"", IM4_Temp_std; SetScale y 0,0,"", IM4_Temp_std
X SetScale/P x 0,1,"", IM5_alt_mid; SetScale y 0,0,"", IM5_alt_mid
X SetScale/P x 0,1,"", IM5_RHalt_mid; SetScale y 0,0,"", IM5_RHalt_mid
X SetScale/P x 0,1,"", IM5_RH_avg; SetScale y 0,0,"", IM5_RH_avg
X SetScale/P x 0,1,"", IM5_RH_std; SetScale y 0,0,"", IM5_RH_std
X SetScale/P x 0,1,"", IM5_Temp_avg; SetScale y 0,0,"", IM5_Temp_avg
X SetScale/P x 0,1,"", IM5_Temp_std; SetScale y 0,0,"", IM5_Temp_std
X SetScale/P x 0,1,"", R1_alt_mid; SetScale y 0,0,"", R1_alt_mid
X SetScale/P x 0,1,"", R1_Temp_avg; SetScale y 0,0,"", R1_Temp_avg
X SetScale/P x 0,1,"", R1_Temp_std; SetScale y 0,0,"", R1_Temp_std
X SetScale/P x 0,1,"", R2_alt_mid; SetScale y 0,0,"", R2_alt_mid
X SetScale/P x 0,1,"", R2_Temp_avg; SetScale y 0,0,"", R2_Temp_avg
X SetScale/P x 0,1,"", R2_Temp_std; SetScale y 0,0,"", R2_Temp_std
X SetScale/P x 0,1,"", R3_alt_mid; SetScale y 0,0,"", R3_alt_mid
X SetScale/P x 0,1,"", R3_Temp_avg; SetScale y 0,0,"", R3_Temp_avg
X SetScale/P x 0,1,"", R3_Temp_std; SetScale y 0,0,"", R3_Temp_std
X SetScale/P x 0,1,"", R4_alt_mid; SetScale y 0,0,"", R4_alt_mid
X SetScale/P x 0,1,"", R4_Temp_avg; SetScale y 0,0,"", R4_Temp_avg
X SetScale/P x 0,1,"", R4_Temp_std; SetScale y 0,0,"", R4_Temp_std
X SetScale/P x 0,1,"", R5_alt_mid; SetScale y 0,0,"", R5_alt_mid
X SetScale/P x 0,1,"", R5_Temp_avg; SetScale y 0,0,"", R5_Temp_avg
X SetScale/P x 0,1,"", R5_Temp_std; SetScale y 0,0,"", R5_Temp_std
