# Supplementary material for: Development and Testing of a Rocket-Based Sensor for Atmospheric Sensing Using an Unmanned Aerial System
Source: Sensors (Basel). 2024 Mar 9;24(6):1768. doi: 10.3390/s24061768 (PMC10975489; doi:10.3390/s24061768)
Supplement: Supplementary file 1 [file sensors-24-01768-s001.zip › Figure9_data.itx]

IGOR
WAVES/D	alt_mid_IM	alt_mid_R	IM2_alt_mid	IM2_Temp_avg	R2_1_alt_mid	R2_1_Temp_avg	R2_2_alt_mid	R2_2_Temp_avg	R3_1_alt_mid	R3_1_Temp_avg	Temp_avg_IM	Temp_avg_R
BEGIN
	5	5	5	-4.65	5	NAN	5	-2.5	5	NAN	5.48	6.978516999999999
	15	15	15	-4.515	15	-2.32	15	-2.51	15	-3.15	5.350000000000001	6.932123999999999
	25	25	25	-4.505999999999999	25	-2.226666666666667	25	-2.45	25	-3.176666666666667	5.2225	6.866628
	35	35	35	-4.588	35	-2.27	35	-2.325	35	-3.153333333333334	5.085	6.706526666666666
	45	45	45	-4.565	45	-2.3175	45	-2.355	45	-2.94	5	6.661952999999999
	55	55	55	-4.375	55	-2.23	55	-2.39	55	-2.78	4.86	6.673778666666666
	65	65	65	-4.194	65	-2.41	65	-2.4	65	-2.605	4.765000000000001	6.610101999999999
	75	75	75	-4.172000000000001	75	-2.313333333333333	75	-2.11	75	-2.653333333333334	4.675	6.555522
	85	85	85	-4.165	85	-1.805	85	-1.96	85	-2.59	4.5925	6.405426999999999
	95	95	95	-4.098000000000001	95	-1.666666666666667	95	-1.9	95	-2.52	4.52	6.346298666666666
	105	105	105	-4.034000000000001	105	-1.526666666666667	105	-1.745	105	-2.51	4.4175	6.361762999999999
	115	115	115	-3.9225	115	-1.56	115	-1.59	115	-2.49	4.3075	6.394511
	125	125	125	-3.915999999999999	125	-1.386666666666667	125	-1.49	125	-2.45	4.2125	6.522773999999999
	135	135	135	NAN	135	-1.01	135	-1.37	135	-2.456666666666667	4.156000000000001	6.590089333333332
	145	145	145	NAN	145	-0.85	145	-1.37	145	-2.373333333333334	NAN	6.349209599999999
	155	155	155	NAN	155	-0.5266666666666666	155	-0.7966666666666665	155	-2.23	NAN	5.930580999999999
	165	165	165	NAN	165	-0.215	165	-0.42	165	-2.135	NAN	5.432993333333332
	175	175	175	NAN	175	0.01333333333333333	175	-0.15	175	-2.08	NAN	5.150086999999999
	185	185	185	NAN	185	0.2	185	-0.09	185	-2.02	NAN	5.174647999999999
	195	195	195	NAN	195	0.26	195	-0.05	195	-1.823333333333333	NAN	5.214673333333333
	205	205	205	NAN	205	0.31	205	0.035	205	-1.676666666666667	NAN	5.331110666666667
	215	215	215	NAN	215	0.2866666666666666	215	0.08	215	-1.175	NAN	5.356581333333334
	225	225	225	NAN	225	0.24	225	0.155	225	-0.9333333333333335	NAN	5.611287999999999
	235	235	235	NAN	235	0.3366666666666667	235	0.33	235	-0.7666666666666666	NAN	5.658590666666666
	245	245	245	NAN	245	0.3733333333333333	245	0.28	245	-0.7033333333333333	NAN	5.283808
END
X SetScale/P x 0,1,"", alt_mid_IM; SetScale y 0,0,"", alt_mid_IM
X SetScale/P x 0,1,"", alt_mid_R; SetScale y 0,0,"", alt_mid_R
X SetScale/P x 0,1,"", IM2_alt_mid; SetScale y 0,0,"", IM2_alt_mid
X SetScale/P x 0,1,"", IM2_Temp_avg; SetScale y 0,0,"", IM2_Temp_avg
X SetScale/P x 0,1,"", R2_1_alt_mid; SetScale y 0,0,"", R2_1_alt_mid
X SetScale/P x 0,1,"", R2_1_Temp_avg; SetScale y 0,0,"", R2_1_Temp_avg
X SetScale/P x 0,1,"", R2_2_alt_mid; SetScale y 0,0,"", R2_2_alt_mid
X SetScale/P x 0,1,"", R2_2_Temp_avg; SetScale y 0,0,"", R2_2_Temp_avg
X SetScale/P x 0,1,"", R3_1_alt_mid; SetScale y 0,0,"", R3_1_alt_mid
X SetScale/P x 0,1,"", R3_1_Temp_avg; SetScale y 0,0,"", R3_1_Temp_avg
X SetScale/P x 0,1,"", Temp_avg_IM; SetScale y 0,0,"", Temp_avg_IM
X SetScale/P x 0,1,"", Temp_avg_R; SetScale y 0,0,"", Temp_avg_R

WAVES/D	IM_PAlt_up	IM_Temp_up
BEGIN
	NAN	NAN
	NAN	NAN
	NAN	NAN
	NAN	NAN
	NAN	NAN
	NAN	NAN
	NAN	NAN
	NAN	NAN
	NAN	NAN
	NAN	NAN
	NAN	NAN
	NAN	NAN
	NAN	NAN
	NAN	NAN
	NAN	NAN
	NAN	NAN
	NAN	NAN
	NAN	NAN
	NAN	NAN
	NAN	NAN
	NAN	NAN
	NAN	NAN
	NAN	NAN
	NAN	NAN
	NAN	NAN
	NAN	NAN
	NAN	NAN
	NAN	NAN
	NAN	NAN
	NAN	NAN
	NAN	NAN
	NAN	NAN
	NAN	NAN
	NAN	NAN
	NAN	NAN
	NAN	NAN
	NAN	NAN
	NAN	NAN
	NAN	NAN
	NAN	NAN
	NAN	NAN
	NAN	NAN
	NAN	NAN
	NAN	NAN
	NAN	NAN
	NAN	NAN
	NAN	NAN
	NAN	NAN
	NAN	NAN
	NAN	NAN
	NAN	NAN
	NAN	NAN
	NAN	NAN
	NAN	NAN
	NAN	NAN
	NAN	NAN
	NAN	NAN
	NAN	NAN
	NAN	NAN
	NAN	NAN
	NAN	NAN
	NAN	NAN
	NAN	NAN
	NAN	NAN
	NAN	NAN
	NAN	NAN
	NAN	NAN
	NAN	NAN
	NAN	NAN
	NAN	NAN
	NAN	NAN
	NAN	NAN
	NAN	NAN
	NAN	NAN
	NAN	NAN
	NAN	NAN
	NAN	NAN
	NAN	NAN
	NAN	NAN
	NAN	NAN
	NAN	NAN
	NAN	NAN
	NAN	NAN
	NAN	NAN
	NAN	NAN
	NAN	NAN
	NAN	NAN
	NAN	NAN
	NAN	NAN
	NAN	NAN
	NAN	NAN
	NAN	NAN
	NAN	NAN
	NAN	NAN
	NAN	NAN
	NAN	NAN
	NAN	NAN
	NAN	NAN
	NAN	NAN
	NAN	NAN
	NAN	NAN
	NAN	NAN
	NAN	NAN
	NAN	NAN
	NAN	NAN
	NAN	NAN
	NAN	NAN
	NAN	NAN
	NAN	NAN
	NAN	NAN
	NAN	NAN
	NAN	NAN
	NAN	NAN
	NAN	NAN
	NAN	NAN
	NAN	NAN
	NAN	NAN
	NAN	NAN
	NAN	NAN
	NAN	NAN
	NAN	NAN
	NAN	NAN
	NAN	NAN
	NAN	NAN
	NAN	NAN
	NAN	NAN
	NAN	NAN
	NAN	NAN
	NAN	NAN
	NAN	NAN
	NAN	NAN
	NAN	NAN
	NAN	NAN
	NAN	NAN
	NAN	NAN
	NAN	NAN
	NAN	NAN
	NAN	NAN
	NAN	NAN
	NAN	NAN
	NAN	NAN
	NAN	NAN
	NAN	NAN
	NAN	NAN
	NAN	NAN
	NAN	NAN
	NAN	NAN
	NAN	NAN
	NAN	NAN
	NAN	NAN
	NAN	NAN
	NAN	NAN
	NAN	NAN
	NAN	NAN
	NAN	NAN
	NAN	NAN
	NAN	NAN
	NAN	NAN
	NAN	NAN
	NAN	NAN
	NAN	NAN
	NAN	NAN
	NAN	NAN
	NAN	NAN
	NAN	NAN
	NAN	NAN
	NAN	NAN
	NAN	NAN
	NAN	NAN
	NAN	NAN
	NAN	NAN
	NAN	NAN
	NAN	NAN
	NAN	NAN
	NAN	NAN
	NAN	NAN
	NAN	NAN
	NAN	NAN
	NAN	NAN
	NAN	NAN
	NAN	NAN
	NAN	NAN
	NAN	NAN
	NAN	NAN
	NAN	NAN
	NAN	NAN
	NAN	NAN
	NAN	NAN
	NAN	NAN
	NAN	NAN
	NAN	NAN
	NAN	NAN
	NAN	NAN
	NAN	NAN
	NAN	NAN
	NAN	NAN
	NAN	NAN
	NAN	NAN
	NAN	NAN
	NAN	NAN
	NAN	NAN
	NAN	NAN
	NAN	NAN
	NAN	NAN
	NAN	NAN
	NAN	NAN
	NAN	NAN
	NAN	NAN
	NAN	NAN
	NAN	NAN
	NAN	NAN
	NAN	NAN
	NAN	NAN
	NAN	NAN
	NAN	NAN
	NAN	NAN
	NAN	NAN
	NAN	NAN
	NAN	NAN
	NAN	NAN
	NAN	NAN
	NAN	NAN
	NAN	NAN
	NAN	NAN
	NAN	NAN
	NAN	NAN
	NAN	NAN
	NAN	NAN
	NAN	NAN
	NAN	NAN
	NAN	NAN
	NAN	NAN
	NAN	NAN
	NAN	NAN
	NAN	NAN
	NAN	NAN
	NAN	NAN
	NAN	NAN
	NAN	NAN
	NAN	NAN
	NAN	NAN
	NAN	NAN
	NAN	NAN
	NAN	NAN
	NAN	NAN
	NAN	NAN
	NAN	NAN
	NAN	NAN
	NAN	NAN
	NAN	NAN
	NAN	NAN
	NAN	NAN
	NAN	NAN
	NAN	NAN
	NAN	NAN
	NAN	NAN
	NAN	NAN
	NAN	NAN
	NAN	NAN
	NAN	NAN
	NAN	NAN
	NAN	NAN
	NAN	NAN
	NAN	NAN
	NAN	NAN
	NAN	NAN
	NAN	NAN
	NAN	NAN
	NAN	NAN
	NAN	NAN
	NAN	NAN
	NAN	NAN
	NAN	NAN
	NAN	NAN
	NAN	NAN
	NAN	NAN
	NAN	NAN
	NAN	NAN
	NAN	NAN
	NAN	NAN
	NAN	NAN
	NAN	NAN
	NAN	NAN
	NAN	NAN
	NAN	NAN
	NAN	NAN
	NAN	NAN
	NAN	NAN
	NAN	NAN
	NAN	NAN
	NAN	NAN
	NAN	NAN
	NAN	NAN
	NAN	NAN
	NAN	NAN
	NAN	NAN
	NAN	NAN
	NAN	NAN
	NAN	NAN
	NAN	NAN
	NAN	NAN
	NAN	NAN
	NAN	NAN
	NAN	NAN
	NAN	NAN
	NAN	NAN
	NAN	NAN
	NAN	NAN
	NAN	NAN
	NAN	NAN
	NAN	NAN
	NAN	NAN
	NAN	NAN
	NAN	NAN
	NAN	NAN
	NAN	NAN
	NAN	NAN
	NAN	NAN
	NAN	NAN
	NAN	NAN
	NAN	NAN
	NAN	NAN
	NAN	NAN
	NAN	NAN
	NAN	NAN
	NAN	NAN
	NAN	NAN
	NAN	NAN
	NAN	NAN
	NAN	NAN
	9.953583690394803	5.48
	11.33441984460053	5.41
	13.99823994924378	5.39
	15.97210181907725	5.33
	18.6377093419517	5.27
	20.61289604279034	5.3
	22.98386492555009	5.24
	25.6521767797627	5.19
	28.5192883569946	5.16
	31.58544644386413	5.12
	33.86121643167957	5.08
	36.33572884653984	5.07
	38.81112660401815	5.07
	40.69302137560494	5.04
	43.56637422704375	5.01
	45.54869227289595	4.99
	48.12655495114713	4.96
	50.20937603781388	4.9
	53.3844044356085	4.87
	53.3844044356085	4.87
	55.46880863612009	4.84
	58.14967954792623	4.82
	60.03684092654302	4.79
	62.91823737388559	4.78
	65.00551474585465	4.76
	67.88898033131221	4.73
	70.27620515242424	4.72
	72.56473485034452	4.66
	74.95357251220977	4.68
	77.54241025379459	4.64
	80.23184339103864	4.62
	82.32434700200615	4.59
	85.01563805067255	4.59
	87.70797521274963	4.57
	90.20181339193681	4.55
	92.39713388663743	4.54
	95.09234201370316	4.54
	97.78859905816928	4.5
	99.78650319783807	4.47
	102.4845879285479	4.45
	105.0837368982634	4.42
	107.1837614524239	4.4
	109.1843766555916	4.4
	112.08629491378	4.35
	113.587764023373	4.29
	116.9922986663348	4.3
	119.7972892123041	4.29
	121.9017772331296	4.24
	124.6084866275675	4.24
	127.3162531922511	4.19
	129.2223526852538	4.18
	131.6308065432694	4.19
	131.6308065432694	4.19
	134.0400972545472	4.15
	135.7471847926633	4.13
	137.4546926691864	4.12
	NAN	NAN
	NAN	NAN
	NAN	NAN
	NAN	NAN
	NAN	NAN
	NAN	NAN
	NAN	NAN
	NAN	NAN
	NAN	NAN
	NAN	NAN
	NAN	NAN
	NAN	NAN
	NAN	NAN
	NAN	NAN
	NAN	NAN
	NAN	NAN
	NAN	NAN
	NAN	NAN
	NAN	NAN
	NAN	NAN
	NAN	NAN
	NAN	NAN
	NAN	NAN
	NAN	NAN
	NAN	NAN
	NAN	NAN
	NAN	NAN
	NAN	NAN
	NAN	NAN
	NAN	NAN
	NAN	NAN
	NAN	NAN
	NAN	NAN
	NAN	NAN
	NAN	NAN
	NAN	NAN
	NAN	NAN
	NAN	NAN
	NAN	NAN
	NAN	NAN
	NAN	NAN
	NAN	NAN
	NAN	NAN
	NAN	NAN
	NAN	NAN
	NAN	NAN
	NAN	NAN
	NAN	NAN
	NAN	NAN
	NAN	NAN
	NAN	NAN
	NAN	NAN
	NAN	NAN
	NAN	NAN
	NAN	NAN
	NAN	NAN
	NAN	NAN
	NAN	NAN
	NAN	NAN
	NAN	NAN
	NAN	NAN
	NAN	NAN
	NAN	NAN
	NAN	NAN
	NAN	NAN
	NAN	NAN
	NAN	NAN
	NAN	NAN
	NAN	NAN
	NAN	NAN
	NAN	NAN
	NAN	NAN
	NAN	NAN
	NAN	NAN
	NAN	NAN
	NAN	NAN
	NAN	NAN
	NAN	NAN
	NAN	NAN
	NAN	NAN
	NAN	NAN
	NAN	NAN
	NAN	NAN
	NAN	NAN
	NAN	NAN
	NAN	NAN
	NAN	NAN
	NAN	NAN
	NAN	NAN
	NAN	NAN
	NAN	NAN
	NAN	NAN
	NAN	NAN
	NAN	NAN
	NAN	NAN
	NAN	NAN
	NAN	NAN
	NAN	NAN
	NAN	NAN
	NAN	NAN
	NAN	NAN
	NAN	NAN
	NAN	NAN
	NAN	NAN
	NAN	NAN
	NAN	NAN
	NAN	NAN
	NAN	NAN
	NAN	NAN
	NAN	NAN
	NAN	NAN
	NAN	NAN
	NAN	NAN
	NAN	NAN
	NAN	NAN
	NAN	NAN
	NAN	NAN
	NAN	NAN
	NAN	NAN
	NAN	NAN
	NAN	NAN
	NAN	NAN
	NAN	NAN
	NAN	NAN
	NAN	NAN
	NAN	NAN
	NAN	NAN
	NAN	NAN
	NAN	NAN
	NAN	NAN
	NAN	NAN
	NAN	NAN
	NAN	NAN
	NAN	NAN
	NAN	NAN
	NAN	NAN
	NAN	NAN
	NAN	NAN
	NAN	NAN
	NAN	NAN
	NAN	NAN
	NAN	NAN
	NAN	NAN
	NAN	NAN
	NAN	NAN
	NAN	NAN
	NAN	NAN
	NAN	NAN
	NAN	NAN
	NAN	NAN
	NAN	NAN
	NAN	NAN
	NAN	NAN
	NAN	NAN
	NAN	NAN
	NAN	NAN
	NAN	NAN
	NAN	NAN
	NAN	NAN
	NAN	NAN
	NAN	NAN
	NAN	NAN
	NAN	NAN
	NAN	NAN
	NAN	NAN
	NAN	NAN
	NAN	NAN
	NAN	NAN
	NAN	NAN
	NAN	NAN
	NAN	NAN
	NAN	NAN
	NAN	NAN
	NAN	NAN
	NAN	NAN
	NAN	NAN
	NAN	NAN
	NAN	NAN
	NAN	NAN
	NAN	NAN
	NAN	NAN
	NAN	NAN
	NAN	NAN
	NAN	NAN
	NAN	NAN
	NAN	NAN
	NAN	NAN
	NAN	NAN
	NAN	NAN
	NAN	NAN
	NAN	NAN
	NAN	NAN
	NAN	NAN
	NAN	NAN
	NAN	NAN
	NAN	NAN
	NAN	NAN
	NAN	NAN
	NAN	NAN
	NAN	NAN
	NAN	NAN
	NAN	NAN
	NAN	NAN
	NAN	NAN
	NAN	NAN
	NAN	NAN
	NAN	NAN
	NAN	NAN
	NAN	NAN
	NAN	NAN
	NAN	NAN
	NAN	NAN
	NAN	NAN
	NAN	NAN
	NAN	NAN
	NAN	NAN
	NAN	NAN
	NAN	NAN
	NAN	NAN
	NAN	NAN
	NAN	NAN
	NAN	NAN
	NAN	NAN
	NAN	NAN
	NAN	NAN
	NAN	NAN
	NAN	NAN
	NAN	NAN
	NAN	NAN
	NAN	NAN
	NAN	NAN
	NAN	NAN
	NAN	NAN
	NAN	NAN
	NAN	NAN
	NAN	NAN
	NAN	NAN
	NAN	NAN
	NAN	NAN
	NAN	NAN
	NAN	NAN
	NAN	NAN
	NAN	NAN
	NAN	NAN
	NAN	NAN
	NAN	NAN
	NAN	NAN
	NAN	NAN
	NAN	NAN
	NAN	NAN
	NAN	NAN
	NAN	NAN
	NAN	NAN
	NAN	NAN
	NAN	NAN
	NAN	NAN
	NAN	NAN
	NAN	NAN
	NAN	NAN
	NAN	NAN
	NAN	NAN
	NAN	NAN
	NAN	NAN
	NAN	NAN
	NAN	NAN
	NAN	NAN
	NAN	NAN
	NAN	NAN
	NAN	NAN
	NAN	NAN
	NAN	NAN
	NAN	NAN
	NAN	NAN
	NAN	NAN
	NAN	NAN
	NAN	NAN
	NAN	NAN
	NAN	NAN
	NAN	NAN
	NAN	NAN
	NAN	NAN
	NAN	NAN
	NAN	NAN
	NAN	NAN
	NAN	NAN
	NAN	NAN
	NAN	NAN
	NAN	NAN
	NAN	NAN
	NAN	NAN
	NAN	NAN
	NAN	NAN
	NAN	NAN
	NAN	NAN
	NAN	NAN
	NAN	NAN
	NAN	NAN
	NAN	NAN
	NAN	NAN
	NAN	NAN
	NAN	NAN
	NAN	NAN
	NAN	NAN
	NAN	NAN
	NAN	NAN
	NAN	NAN
	NAN	NAN
	NAN	NAN
	NAN	NAN
	NAN	NAN
	NAN	NAN
	NAN	NAN
	NAN	NAN
	NAN	NAN
	NAN	NAN
	NAN	NAN
	NAN	NAN
	NAN	NAN
	NAN	NAN
	NAN	NAN
	NAN	NAN
	NAN	NAN
	NAN	NAN
	NAN	NAN
	NAN	NAN
	NAN	NAN
	NAN	NAN
	NAN	NAN
	NAN	NAN
	NAN	NAN
	NAN	NAN
	NAN	NAN
	NAN	NAN
	NAN	NAN
	NAN	NAN
	NAN	NAN
	NAN	NAN
	NAN	NAN
	NAN	NAN
	NAN	NAN
	NAN	NAN
	NAN	NAN
	NAN	NAN
	NAN	NAN
	NAN	NAN
	NAN	NAN
	NAN	NAN
	NAN	NAN
	NAN	NAN
	NAN	NAN
	NAN	NAN
	NAN	NAN
	NAN	NAN
	NAN	NAN
	NAN	NAN
	NAN	NAN
	NAN	NAN
	NAN	NAN
	NAN	NAN
	NAN	NAN
	NAN	NAN
	NAN	NAN
	NAN	NAN
	NAN	NAN
	NAN	NAN
	NAN	NAN
	NAN	NAN
	NAN	NAN
	NAN	NAN
	NAN	NAN
	NAN	NAN
	NAN	NAN
	NAN	NAN
	NAN	NAN
	NAN	NAN
	NAN	NAN
	NAN	NAN
	NAN	NAN
	NAN	NAN
	NAN	NAN
	NAN	NAN
	NAN	NAN
	NAN	NAN
	NAN	NAN
	NAN	NAN
	NAN	NAN
	NAN	NAN
	NAN	NAN
	NAN	NAN
	NAN	NAN
	NAN	NAN
	NAN	NAN
	NAN	NAN
	NAN	NAN
	NAN	NAN
	NAN	NAN
	NAN	NAN
	NAN	NAN
	NAN	NAN
	NAN	NAN
	NAN	NAN
	NAN	NAN
	NAN	NAN
	NAN	NAN
	NAN	NAN
	NAN	NAN
	NAN	NAN
	NAN	NAN
	NAN	NAN
	NAN	NAN
	NAN	NAN
	NAN	NAN
	NAN	NAN
	NAN	NAN
	NAN	NAN
	NAN	NAN
	NAN	NAN
	NAN	NAN
	NAN	NAN
	NAN	NAN
	NAN	NAN
	NAN	NAN
	NAN	NAN
	NAN	NAN
	NAN	NAN
	NAN	NAN
	NAN	NAN
	NAN	NAN
	NAN	NAN
	NAN	NAN
	NAN	NAN
	NAN	NAN
	NAN	NAN
	NAN	NAN
	NAN	NAN
	NAN	NAN
	NAN	NAN
	NAN	NAN
	NAN	NAN
	NAN	NAN
	NAN	NAN
	NAN	NAN
	NAN	NAN
	NAN	NAN
	NAN	NAN
	NAN	NAN
	NAN	NAN
	NAN	NAN
	NAN	NAN
	NAN	NAN
	NAN	NAN
	NAN	NAN
	NAN	NAN
	NAN	NAN
	NAN	NAN
	NAN	NAN
	NAN	NAN
	NAN	NAN
	NAN	NAN
	NAN	NAN
	NAN	NAN
	NAN	NAN
	NAN	NAN
	NAN	NAN
	NAN	NAN
	NAN	NAN
	NAN	NAN
	NAN	NAN
	NAN	NAN
	NAN	NAN
	NAN	NAN
	NAN	NAN
	NAN	NAN
	NAN	NAN
	NAN	NAN
	NAN	NAN
	NAN	NAN
	NAN	NAN
	NAN	NAN
	NAN	NAN
	NAN	NAN
	NAN	NAN
	NAN	NAN
	NAN	NAN
	NAN	NAN
	NAN	NAN
	NAN	NAN
	NAN	NAN
	NAN	NAN
	NAN	NAN
	NAN	NAN
	NAN	NAN
	NAN	NAN
	NAN	NAN
	NAN	NAN
	NAN	NAN
	NAN	NAN
	NAN	NAN
	NAN	NAN
	NAN	NAN
	NAN	NAN
	NAN	NAN
	NAN	NAN
	NAN	NAN
	NAN	NAN
	NAN	NAN
	NAN	NAN
	NAN	NAN
	NAN	NAN
	NAN	NAN
	NAN	NAN
	NAN	NAN
	NAN	NAN
	NAN	NAN
	NAN	NAN
	NAN	NAN
	NAN	NAN
	NAN	NAN
	NAN	NAN
	NAN	NAN
	NAN	NAN
	NAN	NAN
	NAN	NAN
	NAN	NAN
	NAN	NAN
	NAN	NAN
	NAN	NAN
	NAN	NAN
	NAN	NAN
	NAN	NAN
	NAN	NAN
	NAN	NAN
	NAN	NAN
	NAN	NAN
	NAN	NAN
	NAN	NAN
	NAN	NAN
	NAN	NAN
	NAN	NAN
	NAN	NAN
	NAN	NAN
	NAN	NAN
	NAN	NAN
	NAN	NAN
	NAN	NAN
	NAN	NAN
	NAN	NAN
	NAN	NAN
	NAN	NAN
	NAN	NAN
	NAN	NAN
	NAN	NAN
	NAN	NAN
	NAN	NAN
	NAN	NAN
	NAN	NAN
	NAN	NAN
	NAN	NAN
	NAN	NAN
	NAN	NAN
	NAN	NAN
	NAN	NAN
	NAN	NAN
	NAN	NAN
	NAN	NAN
	NAN	NAN
	NAN	NAN
	NAN	NAN
	NAN	NAN
	NAN	NAN
	NAN	NAN
	NAN	NAN
	NAN	NAN
	NAN	NAN
	NAN	NAN
	NAN	NAN
	NAN	NAN
	NAN	NAN
	NAN	NAN
	NAN	NAN
	NAN	NAN
	NAN	NAN
	NAN	NAN
	NAN	NAN
	NAN	NAN
	NAN	NAN
	NAN	NAN
	NAN	NAN
	NAN	NAN
	NAN	NAN
	NAN	NAN
	NAN	NAN
	NAN	NAN
	NAN	NAN
	NAN	NAN
	NAN	NAN
	NAN	NAN
	NAN	NAN
	NAN	NAN
	NAN	NAN
	NAN	NAN
	NAN	NAN
	NAN	NAN
	NAN	NAN
	NAN	NAN
	NAN	NAN
	NAN	NAN
	NAN	NAN
	NAN	NAN
	NAN	NAN
	NAN	NAN
	NAN	NAN
	NAN	NAN
	NAN	NAN
	NAN	NAN
	NAN	NAN
	NAN	NAN
	NAN	NAN
	NAN	NAN
	NAN	NAN
	NAN	NAN
	NAN	NAN
	NAN	NAN
	NAN	NAN
	NAN	NAN
	NAN	NAN
	NAN	NAN
	NAN	NAN
	NAN	NAN
	NAN	NAN
	NAN	NAN
	NAN	NAN
	NAN	NAN
	NAN	NAN
	NAN	NAN
	NAN	NAN
	NAN	NAN
	NAN	NAN
	NAN	NAN
	NAN	NAN
	NAN	NAN
	NAN	NAN
	NAN	NAN
	NAN	NAN
	NAN	NAN
	NAN	NAN
	NAN	NAN
	NAN	NAN
	NAN	NAN
	NAN	NAN
	NAN	NAN
	NAN	NAN
	NAN	NAN
	NAN	NAN
	NAN	NAN
	NAN	NAN
	NAN	NAN
	NAN	NAN
	NAN	NAN
	NAN	NAN
	NAN	NAN
	NAN	NAN
	NAN	NAN
	NAN	NAN
	NAN	NAN
	NAN	NAN
	NAN	NAN
	NAN	NAN
	NAN	NAN
	NAN	NAN
	NAN	NAN
	NAN	NAN
	NAN	NAN
	NAN	NAN
	NAN	NAN
	NAN	NAN
	NAN	NAN
	NAN	NAN
	NAN	NAN
	NAN	NAN
	NAN	NAN
	NAN	NAN
	NAN	NAN
	NAN	NAN
	NAN	NAN
	NAN	NAN
	NAN	NAN
	NAN	NAN
	NAN	NAN
	NAN	NAN
	NAN	NAN
	NAN	NAN
	NAN	NAN
	NAN	NAN
	NAN	NAN
	NAN	NAN
	NAN	NAN
	NAN	NAN
	NAN	NAN
	NAN	NAN
	NAN	NAN
	NAN	NAN
	NAN	NAN
	NAN	NAN
	NAN	NAN
	NAN	NAN
	NAN	NAN
	NAN	NAN
	NAN	NAN
	NAN	NAN
	NAN	NAN
	NAN	NAN
	NAN	NAN
	NAN	NAN
	NAN	NAN
	NAN	NAN
	NAN	NAN
	NAN	NAN
	NAN	NAN
	NAN	NAN
	NAN	NAN
	NAN	NAN
	NAN	NAN
	NAN	NAN
	NAN	NAN
	NAN	NAN
	NAN	NAN
	NAN	NAN
	NAN	NAN
	NAN	NAN
	NAN	NAN
	NAN	NAN
	NAN	NAN
	NAN	NAN
	NAN	NAN
	NAN	NAN
	NAN	NAN
	NAN	NAN
	NAN	NAN
	NAN	NAN
	NAN	NAN
	NAN	NAN
	NAN	NAN
	NAN	NAN
	NAN	NAN
	NAN	NAN
	NAN	NAN
	NAN	NAN
	NAN	NAN
	NAN	NAN
	NAN	NAN
	NAN	NAN
	NAN	NAN
	NAN	NAN
	NAN	NAN
	NAN	NAN
	NAN	NAN
	NAN	NAN
	NAN	NAN
	NAN	NAN
	NAN	NAN
	NAN	NAN
	NAN	NAN
	NAN	NAN
	NAN	NAN
	NAN	NAN
	NAN	NAN
	NAN	NAN
	NAN	NAN
	NAN	NAN
	NAN	NAN
	NAN	NAN
	NAN	NAN
	NAN	NAN
	NAN	NAN
	NAN	NAN
	NAN	NAN
	NAN	NAN
	NAN	NAN
	NAN	NAN
	NAN	NAN
	NAN	NAN
	NAN	NAN
	NAN	NAN
	NAN	NAN
	NAN	NAN
	NAN	NAN
	NAN	NAN
	NAN	NAN
	NAN	NAN
	NAN	NAN
	NAN	NAN
	NAN	NAN
	NAN	NAN
	NAN	NAN
	NAN	NAN
	NAN	NAN
	NAN	NAN
	NAN	NAN
	NAN	NAN
	NAN	NAN
	NAN	NAN
	NAN	NAN
	NAN	NAN
	NAN	NAN
	NAN	NAN
	NAN	NAN
	NAN	NAN
	NAN	NAN
	NAN	NAN
	NAN	NAN
	NAN	NAN
	NAN	NAN
	NAN	NAN
	NAN	NAN
	NAN	NAN
	NAN	NAN
	NAN	NAN
	NAN	NAN
	NAN	NAN
	NAN	NAN
	NAN	NAN
	NAN	NAN
	NAN	NAN
	NAN	NAN
	NAN	NAN
	NAN	NAN
	NAN	NAN
	NAN	NAN
	NAN	NAN
	NAN	NAN
	NAN	NAN
	NAN	NAN
	NAN	NAN
	NAN	NAN
	NAN	NAN
	NAN	NAN
	NAN	NAN
	NAN	NAN
	NAN	NAN
	NAN	NAN
	NAN	NAN
	NAN	NAN
	NAN	NAN
	NAN	NAN
	NAN	NAN
	NAN	NAN
	NAN	NAN
	NAN	NAN
	NAN	NAN
	NAN	NAN
	NAN	NAN
	NAN	NAN
	NAN	NAN
	NAN	NAN
	NAN	NAN
	NAN	NAN
	NAN	NAN
	NAN	NAN
	NAN	NAN
	NAN	NAN
	NAN	NAN
	NAN	NAN
	NAN	NAN
	NAN	NAN
	NAN	NAN
	NAN	NAN
	NAN	NAN
	NAN	NAN
	NAN	NAN
	NAN	NAN
	NAN	NAN
	NAN	NAN
	NAN	NAN
	NAN	NAN
	NAN	NAN
	NAN	NAN
	NAN	NAN
	NAN	NAN
	NAN	NAN
	NAN	NAN
	NAN	NAN
	NAN	NAN
	NAN	NAN
	NAN	NAN
	NAN	NAN
	NAN	NAN
	NAN	NAN
	NAN	NAN
	NAN	NAN
	NAN	NAN
	NAN	NAN
	NAN	NAN
	NAN	NAN
	NAN	NAN
	NAN	NAN
	NAN	NAN
	NAN	NAN
	NAN	NAN
	NAN	NAN
	NAN	NAN
	NAN	NAN
	NAN	NAN
	NAN	NAN
	NAN	NAN
	NAN	NAN
	NAN	NAN
	NAN	NAN
	NAN	NAN
	NAN	NAN
	NAN	NAN
	NAN	NAN
	NAN	NAN
	NAN	NAN
	NAN	NAN
	NAN	NAN
	NAN	NAN
	NAN	NAN
	NAN	NAN
	NAN	NAN
	NAN	NAN
	NAN	NAN
	NAN	NAN
	NAN	NAN
	NAN	NAN
	NAN	NAN
	NAN	NAN
	NAN	NAN
	NAN	NAN
	NAN	NAN
	NAN	NAN
	NAN	NAN
	NAN	NAN
	NAN	NAN
	NAN	NAN
	NAN	NAN
	NAN	NAN
	NAN	NAN
	NAN	NAN
	NAN	NAN
	NAN	NAN
	NAN	NAN
	NAN	NAN
	NAN	NAN
	NAN	NAN
	NAN	NAN
	NAN	NAN
	NAN	NAN
	NAN	NAN
	NAN	NAN
	NAN	NAN
	NAN	NAN
	NAN	NAN
	NAN	NAN
	NAN	NAN
	NAN	NAN
	NAN	NAN
	NAN	NAN
	NAN	NAN
	NAN	NAN
	NAN	NAN
	NAN	NAN
	NAN	NAN
	NAN	NAN
	NAN	NAN
	NAN	NAN
	NAN	NAN
	NAN	NAN
	NAN	NAN
	NAN	NAN
	NAN	NAN
	NAN	NAN
	NAN	NAN
	NAN	NAN
	NAN	NAN
	NAN	NAN
	NAN	NAN
	NAN	NAN
	NAN	NAN
	NAN	NAN
	NAN	NAN
	NAN	NAN
	NAN	NAN
	NAN	NAN
	NAN	NAN
	NAN	NAN
	NAN	NAN
	NAN	NAN
	NAN	NAN
	NAN	NAN
	NAN	NAN
	NAN	NAN
	NAN	NAN
	NAN	NAN
	NAN	NAN
	NAN	NAN
	NAN	NAN
	NAN	NAN
	NAN	NAN
	NAN	NAN
	NAN	NAN
	NAN	NAN
	NAN	NAN
	NAN	NAN
	NAN	NAN
	NAN	NAN
	NAN	NAN
	NAN	NAN
	NAN	NAN
	NAN	NAN
	NAN	NAN
	NAN	NAN
	NAN	NAN
	NAN	NAN
	NAN	NAN
	NAN	NAN
	NAN	NAN
	NAN	NAN
	NAN	NAN
	NAN	NAN
	NAN	NAN
	NAN	NAN
	NAN	NAN
	NAN	NAN
	NAN	NAN
	NAN	NAN
	NAN	NAN
	NAN	NAN
	NAN	NAN
	NAN	NAN
	NAN	NAN
	NAN	NAN
	NAN	NAN
	NAN	NAN
	NAN	NAN
	NAN	NAN
	NAN	NAN
	NAN	NAN
	NAN	NAN
	NAN	NAN
	NAN	NAN
	NAN	NAN
	NAN	NAN
	NAN	NAN
	NAN	NAN
	NAN	NAN
	NAN	NAN
	NAN	NAN
	NAN	NAN
	NAN	NAN
	NAN	NAN
	NAN	NAN
	NAN	NAN
	NAN	NAN
	NAN	NAN
	NAN	NAN
	NAN	NAN
	NAN	NAN
	NAN	NAN
	NAN	NAN
	NAN	NAN
	NAN	NAN
	NAN	NAN
	NAN	NAN
	NAN	NAN
	NAN	NAN
	NAN	NAN
	NAN	NAN
	NAN	NAN
	NAN	NAN
	NAN	NAN
	NAN	NAN
	NAN	NAN
	NAN	NAN
END
X SetScale/P x 0,1,"", IM_PAlt_up; SetScale y 0,0,"", IM_PAlt_up
X SetScale/P x 0,1,"", IM_Temp_up; SetScale y 0,0,"", IM_Temp_up

WAVES/D	R_PAlt_down	R_Temp_down
BEGIN
	NAN	NAN
	NAN	NAN
	NAN	NAN
	NAN	NAN
	NAN	NAN
	NAN	NAN
	NAN	NAN
	NAN	NAN
	NAN	NAN
	NAN	NAN
	NAN	NAN
	NAN	NAN
	NAN	NAN
	NAN	NAN
	NAN	NAN
	NAN	NAN
	NAN	NAN
	NAN	NAN
	NAN	NAN
	NAN	NAN
	NAN	NAN
	NAN	NAN
	NAN	NAN
	NAN	NAN
	NAN	NAN
	NAN	NAN
	NAN	NAN
	NAN	NAN
	NAN	NAN
	NAN	NAN
	NAN	NAN
	NAN	NAN
	NAN	NAN
	NAN	NAN
	NAN	NAN
	NAN	NAN
	NAN	NAN
	NAN	NAN
	NAN	NAN
	NAN	NAN
	NAN	NAN
	NAN	NAN
	NAN	NAN
	NAN	NAN
	NAN	NAN
	NAN	NAN
	NAN	NAN
	NAN	NAN
	NAN	NAN
	NAN	NAN
	NAN	NAN
	NAN	NAN
	NAN	NAN
	NAN	NAN
	NAN	NAN
	NAN	NAN
	NAN	NAN
	NAN	NAN
	NAN	NAN
	NAN	NAN
	NAN	NAN
	NAN	NAN
	NAN	NAN
	NAN	NAN
	NAN	NAN
	NAN	NAN
	NAN	NAN
	NAN	NAN
	NAN	NAN
	NAN	NAN
	NAN	NAN
	NAN	NAN
	NAN	NAN
	NAN	NAN
	NAN	NAN
	NAN	NAN
	NAN	NAN
	NAN	NAN
	NAN	NAN
	NAN	NAN
	NAN	NAN
	NAN	NAN
	NAN	NAN
	NAN	NAN
	NAN	NAN
	NAN	NAN
	NAN	NAN
	NAN	NAN
	NAN	NAN
	NAN	NAN
	NAN	NAN
	NAN	NAN
	NAN	NAN
	NAN	NAN
	NAN	NAN
	NAN	NAN
	NAN	NAN
	NAN	NAN
	NAN	NAN
	NAN	NAN
	NAN	NAN
	NAN	NAN
	NAN	NAN
	NAN	NAN
	NAN	NAN
	NAN	NAN
	NAN	NAN
	NAN	NAN
	NAN	NAN
	NAN	NAN
	NAN	NAN
	NAN	NAN
	NAN	NAN
	NAN	NAN
	NAN	NAN
	NAN	NAN
	NAN	NAN
	NAN	NAN
	NAN	NAN
	NAN	NAN
	NAN	NAN
	NAN	NAN
	NAN	NAN
	NAN	NAN
	NAN	NAN
	NAN	NAN
	NAN	NAN
	NAN	NAN
	NAN	NAN
	NAN	NAN
	NAN	NAN
	NAN	NAN
	NAN	NAN
	NAN	NAN
	NAN	NAN
	NAN	NAN
	NAN	NAN
	NAN	NAN
	NAN	NAN
	NAN	NAN
	NAN	NAN
	NAN	NAN
	NAN	NAN
	NAN	NAN
	NAN	NAN
	NAN	NAN
	NAN	NAN
	NAN	NAN
	NAN	NAN
	NAN	NAN
	NAN	NAN
	NAN	NAN
	NAN	NAN
	NAN	NAN
	NAN	NAN
	NAN	NAN
	NAN	NAN
	NAN	NAN
	NAN	NAN
	NAN	NAN
	NAN	NAN
	NAN	NAN
	NAN	NAN
	NAN	NAN
	NAN	NAN
	NAN	NAN
	NAN	NAN
	NAN	NAN
	NAN	NAN
	NAN	NAN
	NAN	NAN
	NAN	NAN
	NAN	NAN
	NAN	NAN
	NAN	NAN
	NAN	NAN
	NAN	NAN
	NAN	NAN
	NAN	NAN
	NAN	NAN
	NAN	NAN
	NAN	NAN
	NAN	NAN
	NAN	NAN
	NAN	NAN
	NAN	NAN
	NAN	NAN
	NAN	NAN
	NAN	NAN
	NAN	NAN
	NAN	NAN
	NAN	NAN
	NAN	NAN
	NAN	NAN
	NAN	NAN
	NAN	NAN
	NAN	NAN
	NAN	NAN
	NAN	NAN
	NAN	NAN
	NAN	NAN
	NAN	NAN
	NAN	NAN
	NAN	NAN
	NAN	NAN
	NAN	NAN
	NAN	NAN
	NAN	NAN
	NAN	NAN
	NAN	NAN
	NAN	NAN
	NAN	NAN
	NAN	NAN
	NAN	NAN
	NAN	NAN
	NAN	NAN
	NAN	NAN
	NAN	NAN
	NAN	NAN
	NAN	NAN
	NAN	NAN
	NAN	NAN
	NAN	NAN
	NAN	NAN
	NAN	NAN
	NAN	NAN
	NAN	NAN
	NAN	NAN
	NAN	NAN
	NAN	NAN
	NAN	NAN
	NAN	NAN
	NAN	NAN
	NAN	NAN
	NAN	NAN
	NAN	NAN
	NAN	NAN
	NAN	NAN
	NAN	NAN
	NAN	NAN
	NAN	NAN
	NAN	NAN
	NAN	NAN
	NAN	NAN
	NAN	NAN
	NAN	NAN
	NAN	NAN
	NAN	NAN
	NAN	NAN
	NAN	NAN
	NAN	NAN
	NAN	NAN
	NAN	NAN
	NAN	NAN
	NAN	NAN
	NAN	NAN
	NAN	NAN
	NAN	NAN
	NAN	NAN
	NAN	NAN
	NAN	NAN
	NAN	NAN
	NAN	NAN
	NAN	NAN
	NAN	NAN
	NAN	NAN
	NAN	NAN
	NAN	NAN
	NAN	NAN
	NAN	NAN
	NAN	NAN
	NAN	NAN
	NAN	NAN
	NAN	NAN
	NAN	NAN
	NAN	NAN
	NAN	NAN
	NAN	NAN
	NAN	NAN
	NAN	NAN
	NAN	NAN
	NAN	NAN
	NAN	NAN
	NAN	NAN
	NAN	NAN
	NAN	NAN
	NAN	NAN
	NAN	NAN
	NAN	NAN
	NAN	NAN
	NAN	NAN
	NAN	NAN
	NAN	NAN
	NAN	NAN
	NAN	NAN
	NAN	NAN
	NAN	NAN
	NAN	NAN
	NAN	NAN
	NAN	NAN
	NAN	NAN
	NAN	NAN
	NAN	NAN
	NAN	NAN
	NAN	NAN
	NAN	NAN
	NAN	NAN
	NAN	NAN
	NAN	NAN
	NAN	NAN
	NAN	NAN
	NAN	NAN
	NAN	NAN
	NAN	NAN
	NAN	NAN
	NAN	NAN
	NAN	NAN
	NAN	NAN
	NAN	NAN
	NAN	NAN
	NAN	NAN
	NAN	NAN
	NAN	NAN
	NAN	NAN
	NAN	NAN
	NAN	NAN
	NAN	NAN
	NAN	NAN
	NAN	NAN
	NAN	NAN
	NAN	NAN
	NAN	NAN
	NAN	NAN
	NAN	NAN
	NAN	NAN
	NAN	NAN
	NAN	NAN
	NAN	NAN
	NAN	NAN
	NAN	NAN
	NAN	NAN
	NAN	NAN
	NAN	NAN
	NAN	NAN
	NAN	NAN
	NAN	NAN
	NAN	NAN
	NAN	NAN
	NAN	NAN
	NAN	NAN
	NAN	NAN
	NAN	NAN
	NAN	NAN
	NAN	NAN
	NAN	NAN
	NAN	NAN
	NAN	NAN
	NAN	NAN
	NAN	NAN
	NAN	NAN
	NAN	NAN
	NAN	NAN
	NAN	NAN
	NAN	NAN
	NAN	NAN
	NAN	NAN
	NAN	NAN
	NAN	NAN
	NAN	NAN
	NAN	NAN
	NAN	NAN
	NAN	NAN
	NAN	NAN
	NAN	NAN
	NAN	NAN
	NAN	NAN
	NAN	NAN
	NAN	NAN
	NAN	NAN
	NAN	NAN
	NAN	NAN
	NAN	NAN
	NAN	NAN
	NAN	NAN
	NAN	NAN
	NAN	NAN
	NAN	NAN
	NAN	NAN
	NAN	NAN
	NAN	NAN
	NAN	NAN
	NAN	NAN
	NAN	NAN
	NAN	NAN
	NAN	NAN
	NAN	NAN
	NAN	NAN
	NAN	NAN
	NAN	NAN
	NAN	NAN
	NAN	NAN
	NAN	NAN
	NAN	NAN
	NAN	NAN
	NAN	NAN
	NAN	NAN
	NAN	NAN
	NAN	NAN
	NAN	NAN
	NAN	NAN
	NAN	NAN
	NAN	NAN
	NAN	NAN
	NAN	NAN
	NAN	NAN
	NAN	NAN
	NAN	NAN
	NAN	NAN
	NAN	NAN
	NAN	NAN
	NAN	NAN
	NAN	NAN
	NAN	NAN
	NAN	NAN
	NAN	NAN
	NAN	NAN
	NAN	NAN
	NAN	NAN
	NAN	NAN
	NAN	NAN
	NAN	NAN
	NAN	NAN
	NAN	NAN
	NAN	NAN
	NAN	NAN
	NAN	NAN
	NAN	NAN
	NAN	NAN
	NAN	NAN
	NAN	NAN
	NAN	NAN
	NAN	NAN
	NAN	NAN
	NAN	NAN
	NAN	NAN
	NAN	NAN
	NAN	NAN
	NAN	NAN
	NAN	NAN
	NAN	NAN
	NAN	NAN
	NAN	NAN
	NAN	NAN
	NAN	NAN
	NAN	NAN
	NAN	NAN
	NAN	NAN
	NAN	NAN
	NAN	NAN
	NAN	NAN
	NAN	NAN
	NAN	NAN
	NAN	NAN
	NAN	NAN
	NAN	NAN
	NAN	NAN
	NAN	NAN
	NAN	NAN
	NAN	NAN
	NAN	NAN
	NAN	NAN
	NAN	NAN
	NAN	NAN
	NAN	NAN
	NAN	NAN
	NAN	NAN
	NAN	NAN
	NAN	NAN
	NAN	NAN
	NAN	NAN
	NAN	NAN
	NAN	NAN
	NAN	NAN
	NAN	NAN
	NAN	NAN
	NAN	NAN
	NAN	NAN
	NAN	NAN
	NAN	NAN
	NAN	NAN
	NAN	NAN
	NAN	NAN
	NAN	NAN
	NAN	NAN
	NAN	NAN
	NAN	NAN
	NAN	NAN
	NAN	NAN
	NAN	NAN
	NAN	NAN
	NAN	NAN
	NAN	NAN
	NAN	NAN
	NAN	NAN
	NAN	NAN
	NAN	NAN
	NAN	NAN
	NAN	NAN
	NAN	NAN
	NAN	NAN
	NAN	NAN
	NAN	NAN
	NAN	NAN
	NAN	NAN
	NAN	NAN
	NAN	NAN
	NAN	NAN
	NAN	NAN
	NAN	NAN
	NAN	NAN
	NAN	NAN
	NAN	NAN
	NAN	NAN
	NAN	NAN
	NAN	NAN
	NAN	NAN
	NAN	NAN
	NAN	NAN
	NAN	NAN
	NAN	NAN
	NAN	NAN
	NAN	NAN
	NAN	NAN
	NAN	NAN
	NAN	NAN
	NAN	NAN
	NAN	NAN
	NAN	NAN
	NAN	NAN
	NAN	NAN
	NAN	NAN
	NAN	NAN
	NAN	NAN
	NAN	NAN
	NAN	NAN
	NAN	NAN
	NAN	NAN
	NAN	NAN
	NAN	NAN
	NAN	NAN
	NAN	NAN
	NAN	NAN
	NAN	NAN
	NAN	NAN
	NAN	NAN
	NAN	NAN
	NAN	NAN
	NAN	NAN
	NAN	NAN
	NAN	NAN
	NAN	NAN
	NAN	NAN
	NAN	NAN
	NAN	NAN
	NAN	NAN
	NAN	NAN
	NAN	NAN
	NAN	NAN
	NAN	NAN
	NAN	NAN
	NAN	NAN
	NAN	NAN
	NAN	NAN
	NAN	NAN
	NAN	NAN
	NAN	NAN
	NAN	NAN
	NAN	NAN
	NAN	NAN
	NAN	NAN
	NAN	NAN
	NAN	NAN
	NAN	NAN
	NAN	NAN
	NAN	NAN
	NAN	NAN
	NAN	NAN
	NAN	NAN
	NAN	NAN
	NAN	NAN
	NAN	NAN
	NAN	NAN
	NAN	NAN
	NAN	NAN
	NAN	NAN
	NAN	NAN
	NAN	NAN
	NAN	NAN
	NAN	NAN
	NAN	NAN
	NAN	NAN
	NAN	NAN
	NAN	NAN
	NAN	NAN
	NAN	NAN
	NAN	NAN
	NAN	NAN
	NAN	NAN
	NAN	NAN
	NAN	NAN
	NAN	NAN
	NAN	NAN
	NAN	NAN
	NAN	NAN
	NAN	NAN
	NAN	NAN
	NAN	NAN
	NAN	NAN
	NAN	NAN
	NAN	NAN
	NAN	NAN
	NAN	NAN
	NAN	NAN
	NAN	NAN
	NAN	NAN
	NAN	NAN
	NAN	NAN
	NAN	NAN
	NAN	NAN
	NAN	NAN
	NAN	NAN
	NAN	NAN
	NAN	NAN
	NAN	NAN
	NAN	NAN
	NAN	NAN
	NAN	NAN
	NAN	NAN
	NAN	NAN
	NAN	NAN
	NAN	NAN
	NAN	NAN
	NAN	NAN
	NAN	NAN
	NAN	NAN
	NAN	NAN
	NAN	NAN
	NAN	NAN
	NAN	NAN
	NAN	NAN
	NAN	NAN
	NAN	NAN
	NAN	NAN
	NAN	NAN
	NAN	NAN
	NAN	NAN
	NAN	NAN
	NAN	NAN
	NAN	NAN
	NAN	NAN
	NAN	NAN
	NAN	NAN
	NAN	NAN
	NAN	NAN
	NAN	NAN
	NAN	NAN
	NAN	NAN
	NAN	NAN
	NAN	NAN
	NAN	NAN
	NAN	NAN
	NAN	NAN
	NAN	NAN
	NAN	NAN
	NAN	NAN
	NAN	NAN
	NAN	NAN
	NAN	NAN
	NAN	NAN
	NAN	NAN
	NAN	NAN
	NAN	NAN
	NAN	NAN
	NAN	NAN
	NAN	NAN
	NAN	NAN
	NAN	NAN
	NAN	NAN
	NAN	NAN
	NAN	NAN
	NAN	NAN
	NAN	NAN
	NAN	NAN
	NAN	NAN
	NAN	NAN
	NAN	NAN
	NAN	NAN
	NAN	NAN
	NAN	NAN
	NAN	NAN
	NAN	NAN
	NAN	NAN
	NAN	NAN
	NAN	NAN
	NAN	NAN
	NAN	NAN
	NAN	NAN
	NAN	NAN
	NAN	NAN
	NAN	NAN
	NAN	NAN
	NAN	NAN
	NAN	NAN
	NAN	NAN
	NAN	NAN
	NAN	NAN
	NAN	NAN
	NAN	NAN
	NAN	NAN
	NAN	NAN
	NAN	NAN
	NAN	NAN
	NAN	NAN
	NAN	NAN
	NAN	NAN
	NAN	NAN
	NAN	NAN
	NAN	NAN
	NAN	NAN
	NAN	NAN
	NAN	NAN
	NAN	NAN
	NAN	NAN
	NAN	NAN
	NAN	NAN
	NAN	NAN
	NAN	NAN
	NAN	NAN
	NAN	NAN
	NAN	NAN
	NAN	NAN
	NAN	NAN
	NAN	NAN
	NAN	NAN
	NAN	NAN
	NAN	NAN
	NAN	NAN
	NAN	NAN
	NAN	NAN
	NAN	NAN
	NAN	NAN
	NAN	NAN
	NAN	NAN
	NAN	NAN
	NAN	NAN
	NAN	NAN
	NAN	NAN
	NAN	NAN
	NAN	NAN
	NAN	NAN
	NAN	NAN
	NAN	NAN
	NAN	NAN
	NAN	NAN
	NAN	NAN
	NAN	NAN
	NAN	NAN
	NAN	NAN
	NAN	NAN
	NAN	NAN
	NAN	NAN
	NAN	NAN
	NAN	NAN
	NAN	NAN
	NAN	NAN
	NAN	NAN
	NAN	NAN
	NAN	NAN
	NAN	NAN
	NAN	NAN
	NAN	NAN
	NAN	NAN
	NAN	NAN
	NAN	NAN
	NAN	NAN
	NAN	NAN
	NAN	NAN
	NAN	NAN
	NAN	NAN
	NAN	NAN
	NAN	NAN
	NAN	NAN
	NAN	NAN
	NAN	NAN
	NAN	NAN
	NAN	NAN
	NAN	NAN
	NAN	NAN
	NAN	NAN
	NAN	NAN
	NAN	NAN
	NAN	NAN
	NAN	NAN
	NAN	NAN
	NAN	NAN
	NAN	NAN
	NAN	NAN
	NAN	NAN
	NAN	NAN
	NAN	NAN
	NAN	NAN
	NAN	NAN
	NAN	NAN
	NAN	NAN
	NAN	NAN
	NAN	NAN
	NAN	NAN
	NAN	NAN
	NAN	NAN
	NAN	NAN
	NAN	NAN
	NAN	NAN
	NAN	NAN
	NAN	NAN
	NAN	NAN
	NAN	NAN
	NAN	NAN
	NAN	NAN
	NAN	NAN
	NAN	NAN
	NAN	NAN
	NAN	NAN
	NAN	NAN
	NAN	NAN
	NAN	NAN
	NAN	NAN
	NAN	NAN
	NAN	NAN
	NAN	NAN
	NAN	NAN
	NAN	NAN
	NAN	NAN
	NAN	NAN
	NAN	NAN
	NAN	NAN
	NAN	NAN
	NAN	NAN
	NAN	NAN
	NAN	NAN
	NAN	NAN
	NAN	NAN
	NAN	NAN
	NAN	NAN
	NAN	NAN
	NAN	NAN
	NAN	NAN
	NAN	NAN
	NAN	NAN
	NAN	NAN
	NAN	NAN
	NAN	NAN
	NAN	NAN
	NAN	NAN
	NAN	NAN
	NAN	NAN
	NAN	NAN
	NAN	NAN
	NAN	NAN
	NAN	NAN
	NAN	NAN
	NAN	NAN
	NAN	NAN
	NAN	NAN
	NAN	NAN
	NAN	NAN
	NAN	NAN
	NAN	NAN
	NAN	NAN
	NAN	NAN
	NAN	NAN
	NAN	NAN
	NAN	NAN
	NAN	NAN
	NAN	NAN
	NAN	NAN
	NAN	NAN
	NAN	NAN
	NAN	NAN
	NAN	NAN
	NAN	NAN
	NAN	NAN
	NAN	NAN
	NAN	NAN
	NAN	NAN
	NAN	NAN
	NAN	NAN
	NAN	NAN
	NAN	NAN
	NAN	NAN
	NAN	NAN
	NAN	NAN
	NAN	NAN
	NAN	NAN
	NAN	NAN
	NAN	NAN
	NAN	NAN
	NAN	NAN
	NAN	NAN
	NAN	NAN
	NAN	NAN
	NAN	NAN
	NAN	NAN
	NAN	NAN
	NAN	NAN
	NAN	NAN
	NAN	NAN
	NAN	NAN
	NAN	NAN
	NAN	NAN
	NAN	NAN
	NAN	NAN
	NAN	NAN
	NAN	NAN
	NAN	NAN
	NAN	NAN
	NAN	NAN
	NAN	NAN
	NAN	NAN
	NAN	NAN
	NAN	NAN
	NAN	NAN
	NAN	NAN
	NAN	NAN
	NAN	NAN
	NAN	NAN
	NAN	NAN
	NAN	NAN
	NAN	NAN
	NAN	NAN
	NAN	NAN
	NAN	NAN
	NAN	NAN
	NAN	NAN
	NAN	NAN
	NAN	NAN
	NAN	NAN
	NAN	NAN
	NAN	NAN
	NAN	NAN
	NAN	NAN
	NAN	NAN
	NAN	NAN
	NAN	NAN
	NAN	NAN
	NAN	NAN
	NAN	NAN
	NAN	NAN
	NAN	NAN
	NAN	NAN
	NAN	NAN
	NAN	NAN
	NAN	NAN
	NAN	NAN
	NAN	NAN
	NAN	NAN
	NAN	NAN
	NAN	NAN
	NAN	NAN
	NAN	NAN
	NAN	NAN
	NAN	NAN
	NAN	NAN
	NAN	NAN
	NAN	NAN
	NAN	NAN
	NAN	NAN
	NAN	NAN
	NAN	NAN
	NAN	NAN
	NAN	NAN
	NAN	NAN
	NAN	NAN
	NAN	NAN
	NAN	NAN
	NAN	NAN
	NAN	NAN
	NAN	NAN
	NAN	NAN
	NAN	NAN
	NAN	NAN
	NAN	NAN
	NAN	NAN
	NAN	NAN
	NAN	NAN
	NAN	NAN
	NAN	NAN
	NAN	NAN
	NAN	NAN
	NAN	NAN
	NAN	NAN
	NAN	NAN
	NAN	NAN
	NAN	NAN
	NAN	NAN
	NAN	NAN
	NAN	NAN
	NAN	NAN
	NAN	NAN
	NAN	NAN
	NAN	NAN
	NAN	NAN
	NAN	NAN
	NAN	NAN
	NAN	NAN
	NAN	NAN
	NAN	NAN
	NAN	NAN
	NAN	NAN
	NAN	NAN
	NAN	NAN
	NAN	NAN
	NAN	NAN
	NAN	NAN
	NAN	NAN
	NAN	NAN
	NAN	NAN
	NAN	NAN
	NAN	NAN
	NAN	NAN
	NAN	NAN
	NAN	NAN
	NAN	NAN
	NAN	NAN
	NAN	NAN
	NAN	NAN
	NAN	NAN
	NAN	NAN
	NAN	NAN
	NAN	NAN
	NAN	NAN
	NAN	NAN
	NAN	NAN
	NAN	NAN
	NAN	NAN
	NAN	NAN
	NAN	NAN
	NAN	NAN
	NAN	NAN
	NAN	NAN
	NAN	NAN
	NAN	NAN
	NAN	NAN
	NAN	NAN
	NAN	NAN
	NAN	NAN
	NAN	NAN
	NAN	NAN
	NAN	NAN
	NAN	NAN
	NAN	NAN
	NAN	NAN
	NAN	NAN
	NAN	NAN
	NAN	NAN
	NAN	NAN
	NAN	NAN
	NAN	NAN
	NAN	NAN
	NAN	NAN
	NAN	NAN
	NAN	NAN
	NAN	NAN
	NAN	NAN
	NAN	NAN
	NAN	NAN
	NAN	NAN
	NAN	NAN
	NAN	NAN
	NAN	NAN
	NAN	NAN
	NAN	NAN
	NAN	NAN
	NAN	NAN
	NAN	NAN
	NAN	NAN
	NAN	NAN
	NAN	NAN
	NAN	NAN
	NAN	NAN
	NAN	NAN
	NAN	NAN
	NAN	NAN
	NAN	NAN
	NAN	NAN
	NAN	NAN
	NAN	NAN
	NAN	NAN
	NAN	NAN
	NAN	NAN
	NAN	NAN
	NAN	NAN
	NAN	NAN
	NAN	NAN
	NAN	NAN
	NAN	NAN
	NAN	NAN
	245.398916538902	4.978159999999999
	243.9365728663302	5.076404
	241.1290295350553	5.796859999999999
	239.0022600816874	5.785943999999999
	234.8205383777473	5.676784
	230.9258078609349	5.513043999999999
	227.726168921478	5.556708
	224.934354620346	5.665868
	221.713861495495	5.611287999999999
	217.9935187890179	5.403884
	215.3336817604394	5.305639999999999
	212.5273433199642	5.360219999999999
	209.180471567756	5.360219999999999
	205.8802300540814	5.316555999999999
	202.7585129880213	5.316555999999999
	199.6719309396907	5.272892
	195.7261992164669	5.185563999999999
	192.2320990929836	5.185563999999999
	188.7346394999908	5.196479999999999
	185.3134173396665	5.120068
	180.817954259354	5.207395999999999
	178.0478548562833	5.054571999999999
	175.7954732278812	5.043655999999999
	173.1302433289225	5.185563999999999
	170.4140994526191	5.316555999999999
	167.0700180212336	5.316555999999999
	164.9096863075768	5.338387999999999
	162.6483116759353	5.644035999999999
	159.4736530722203	5.6877
	157.1378140405949	5.851439999999999
	154.5477551767281	6.113423999999999
	152.0023246082427	6.069759999999999
	149.6557839475012	6.069759999999999
	147.7555722779933	6.255331999999998
	145.4053844755248	6.255331999999998
	143.0509158770964	6.604643999999999
	140.4660736289446	6.560979999999999
	138.1365804294284	6.702888
	135.6498069027864	6.484567999999999
	132.4337177209411	6.582811999999999
	129.3415913899958	6.462736
	126.9065186563593	6.539147999999999
	123.6327553047916	6.484567999999999
	121.219894062671	6.604643999999999
	118.3641683831537	6.539147999999999
	115.6308422498517	6.440904
	113.0238120401681	6.320827999999999
	110.6671110036314	6.277163999999999
	108.419192285344	6.484567999999999
	105.9389439976139	6.320827999999999
	103.088453660332	6.222583999999999
	100.2713848003781	6.419072
	97.5642793963809	6.342659999999999
	94.50266612858918	6.39724
	91.72329253225426	6.298995999999999
	88.91684609202225	6.440904
	86.1447265755699	6.386323999999998
	83.45918599259637	6.45182
	81.16472293521709	6.342659999999999
	78.16355452599748	6.462736
	75.33644133233095	6.506399999999999
	73.24346832243998	6.571895999999999
	70.99954300316753	6.681056
	68.97009021360181	6.419072
	66.16475729929036	6.571895999999999
	63.53904133478872	6.72472
	61.35236810124053	6.72472
	57.98897748857758	6.691972
	55.44045589757966	6.626476
	52.6065202856	6.702888
	49.46049917615822	6.648307999999998
	46.87407823530084	6.72472
	44.14961912514441	6.648307999999998
	40.9844232814819	6.626476
	37.82565977183803	6.67014
	35.09275116442567	6.72472
	32.69035515635994	6.72472
	28.95061668299897	6.844795999999999
	26.28502056889984	6.822963999999999
	23.48185810213462	6.833879999999999
	20.5422923698311	6.964872
	17.91079387859973	6.986704
	14.04157705451301	6.932123999999998
	11.08608734982287	6.877543999999999
	8.164680454077686	6.757467999999999
	4.448026816422024	6.822963999999999
	1.45585682425661	6.932123999999998
	-0.8664132707276566	7.401511999999999
	NAN	NAN
	NAN	NAN
	NAN	NAN
	NAN	NAN
	NAN	NAN
	NAN	NAN
	NAN	NAN
	NAN	NAN
	NAN	NAN
	NAN	NAN
	NAN	NAN
	NAN	NAN
	NAN	NAN
	NAN	NAN
	NAN	NAN
	NAN	NAN
	NAN	NAN
	NAN	NAN
	NAN	NAN
	NAN	NAN
	NAN	NAN
	NAN	NAN
	NAN	NAN
	NAN	NAN
	NAN	NAN
	NAN	NAN
	NAN	NAN
	NAN	NAN
	NAN	NAN
	NAN	NAN
	NAN	NAN
	NAN	NAN
	NAN	NAN
	NAN	NAN
	NAN	NAN
	NAN	NAN
	NAN	NAN
	NAN	NAN
	NAN	NAN
	NAN	NAN
	NAN	NAN
	NAN	NAN
	NAN	NAN
	NAN	NAN
	NAN	NAN
	NAN	NAN
	NAN	NAN
	NAN	NAN
	NAN	NAN
	NAN	NAN
	NAN	NAN
	NAN	NAN
	NAN	NAN
	NAN	NAN
	NAN	NAN
	NAN	NAN
	NAN	NAN
	NAN	NAN
	NAN	NAN
	NAN	NAN
	NAN	NAN
	NAN	NAN
	NAN	NAN
	NAN	NAN
	NAN	NAN
	NAN	NAN
	NAN	NAN
	NAN	NAN
	NAN	NAN
	NAN	NAN
	NAN	NAN
	NAN	NAN
	NAN	NAN
	NAN	NAN
	NAN	NAN
	NAN	NAN
	NAN	NAN
	NAN	NAN
	NAN	NAN
	NAN	NAN
	NAN	NAN
	NAN	NAN
	NAN	NAN
	NAN	NAN
	NAN	NAN
	NAN	NAN
	NAN	NAN
	NAN	NAN
	NAN	NAN
	NAN	NAN
	NAN	NAN
	NAN	NAN
	NAN	NAN
	NAN	NAN
	NAN	NAN
	NAN	NAN
	NAN	NAN
	NAN	NAN
	NAN	NAN
	NAN	NAN
	NAN	NAN
	NAN	NAN
	NAN	NAN
	NAN	NAN
	NAN	NAN
	NAN	NAN
	NAN	NAN
	NAN	NAN
	NAN	NAN
	NAN	NAN
	NAN	NAN
	NAN	NAN
	NAN	NAN
	NAN	NAN
	NAN	NAN
	NAN	NAN
	NAN	NAN
	NAN	NAN
	NAN	NAN
	NAN	NAN
	NAN	NAN
	NAN	NAN
	NAN	NAN
	NAN	NAN
	NAN	NAN
	NAN	NAN
	NAN	NAN
	NAN	NAN
	NAN	NAN
	NAN	NAN
	NAN	NAN
	NAN	NAN
	NAN	NAN
	NAN	NAN
	NAN	NAN
	NAN	NAN
	NAN	NAN
	NAN	NAN
	NAN	NAN
	NAN	NAN
	NAN	NAN
	NAN	NAN
	NAN	NAN
	NAN	NAN
	NAN	NAN
	NAN	NAN
	NAN	NAN
	NAN	NAN
	NAN	NAN
	NAN	NAN
	NAN	NAN
	NAN	NAN
	NAN	NAN
	NAN	NAN
	NAN	NAN
	NAN	NAN
	NAN	NAN
	NAN	NAN
	NAN	NAN
	NAN	NAN
	NAN	NAN
	NAN	NAN
	NAN	NAN
	NAN	NAN
	NAN	NAN
	NAN	NAN
	NAN	NAN
	NAN	NAN
	NAN	NAN
	NAN	NAN
	NAN	NAN
	NAN	NAN
	NAN	NAN
	NAN	NAN
	NAN	NAN
	NAN	NAN
	NAN	NAN
	NAN	NAN
	NAN	NAN
	NAN	NAN
	NAN	NAN
	NAN	NAN
	NAN	NAN
	NAN	NAN
	NAN	NAN
	NAN	NAN
	NAN	NAN
	NAN	NAN
	NAN	NAN
	NAN	NAN
	NAN	NAN
	NAN	NAN
	NAN	NAN
	NAN	NAN
	NAN	NAN
	NAN	NAN
	NAN	NAN
	NAN	NAN
	NAN	NAN
	NAN	NAN
	NAN	NAN
	NAN	NAN
	NAN	NAN
	NAN	NAN
	NAN	NAN
	NAN	NAN
	NAN	NAN
	NAN	NAN
	NAN	NAN
	NAN	NAN
	NAN	NAN
	NAN	NAN
	NAN	NAN
	NAN	NAN
	NAN	NAN
	NAN	NAN
	NAN	NAN
	NAN	NAN
	NAN	NAN
	NAN	NAN
	NAN	NAN
	NAN	NAN
	NAN	NAN
	NAN	NAN
	NAN	NAN
	NAN	NAN
	NAN	NAN
	NAN	NAN
	NAN	NAN
	NAN	NAN
	NAN	NAN
	NAN	NAN
	NAN	NAN
	NAN	NAN
	NAN	NAN
	NAN	NAN
	NAN	NAN
	NAN	NAN
	NAN	NAN
	NAN	NAN
	NAN	NAN
	NAN	NAN
	NAN	NAN
	NAN	NAN
	NAN	NAN
	NAN	NAN
	NAN	NAN
	NAN	NAN
	NAN	NAN
	NAN	NAN
	NAN	NAN
	NAN	NAN
	NAN	NAN
	NAN	NAN
	NAN	NAN
	NAN	NAN
	NAN	NAN
	NAN	NAN
	NAN	NAN
	NAN	NAN
	NAN	NAN
	NAN	NAN
	NAN	NAN
	NAN	NAN
	NAN	NAN
	NAN	NAN
	NAN	NAN
	NAN	NAN
	NAN	NAN
	NAN	NAN
	NAN	NAN
	NAN	NAN
	NAN	NAN
	NAN	NAN
	NAN	NAN
	NAN	NAN
	NAN	NAN
	NAN	NAN
	NAN	NAN
	NAN	NAN
	NAN	NAN
	NAN	NAN
	NAN	NAN
	NAN	NAN
	NAN	NAN
	NAN	NAN
	NAN	NAN
	NAN	NAN
	NAN	NAN
	NAN	NAN
	NAN	NAN
	NAN	NAN
	NAN	NAN
	NAN	NAN
	NAN	NAN
	NAN	NAN
	NAN	NAN
	NAN	NAN
	NAN	NAN
	NAN	NAN
	NAN	NAN
	NAN	NAN
	NAN	NAN
	NAN	NAN
	NAN	NAN
	NAN	NAN
	NAN	NAN
	NAN	NAN
	NAN	NAN
	NAN	NAN
	NAN	NAN
	NAN	NAN
	NAN	NAN
	NAN	NAN
	NAN	NAN
	NAN	NAN
	NAN	NAN
	NAN	NAN
	NAN	NAN
	NAN	NAN
	NAN	NAN
	NAN	NAN
	NAN	NAN
	NAN	NAN
	NAN	NAN
	NAN	NAN
	NAN	NAN
	NAN	NAN
	NAN	NAN
	NAN	NAN
	NAN	NAN
	NAN	NAN
	NAN	NAN
	NAN	NAN
	NAN	NAN
	NAN	NAN
	NAN	NAN
	NAN	NAN
	NAN	NAN
	NAN	NAN
	NAN	NAN
	NAN	NAN
	NAN	NAN
	NAN	NAN
	NAN	NAN
	NAN	NAN
	NAN	NAN
	NAN	NAN
	NAN	NAN
	NAN	NAN
	NAN	NAN
	NAN	NAN
	NAN	NAN
	NAN	NAN
	NAN	NAN
	NAN	NAN
	NAN	NAN
	NAN	NAN
	NAN	NAN
	NAN	NAN
	NAN	NAN
	NAN	NAN
	NAN	NAN
	NAN	NAN
	NAN	NAN
	NAN	NAN
	NAN	NAN
	NAN	NAN
	NAN	NAN
	NAN	NAN
	NAN	NAN
	NAN	NAN
	NAN	NAN
	NAN	NAN
	NAN	NAN
	NAN	NAN
	NAN	NAN
	NAN	NAN
	NAN	NAN
	NAN	NAN
	NAN	NAN
	NAN	NAN
	NAN	NAN
	NAN	NAN
	NAN	NAN
	NAN	NAN
	NAN	NAN
	NAN	NAN
	NAN	NAN
	NAN	NAN
	NAN	NAN
	NAN	NAN
	NAN	NAN
	NAN	NAN
	NAN	NAN
	NAN	NAN
	NAN	NAN
	NAN	NAN
	NAN	NAN
	NAN	NAN
	NAN	NAN
	NAN	NAN
	NAN	NAN
	NAN	NAN
	NAN	NAN
	NAN	NAN
	NAN	NAN
	NAN	NAN
	NAN	NAN
	NAN	NAN
	NAN	NAN
	NAN	NAN
	NAN	NAN
	NAN	NAN
	NAN	NAN
	NAN	NAN
	NAN	NAN
	NAN	NAN
	NAN	NAN
	NAN	NAN
	NAN	NAN
	NAN	NAN
	NAN	NAN
	NAN	NAN
	NAN	NAN
	NAN	NAN
	NAN	NAN
	NAN	NAN
	NAN	NAN
	NAN	NAN
	NAN	NAN
	NAN	NAN
	NAN	NAN
	NAN	NAN
	NAN	NAN
	NAN	NAN
	NAN	NAN
	NAN	NAN
	NAN	NAN
	NAN	NAN
	NAN	NAN
	NAN	NAN
	NAN	NAN
	NAN	NAN
	NAN	NAN
	NAN	NAN
	NAN	NAN
	NAN	NAN
	NAN	NAN
	NAN	NAN
	NAN	NAN
	NAN	NAN
	NAN	NAN
	NAN	NAN
	NAN	NAN
	NAN	NAN
	NAN	NAN
	NAN	NAN
	NAN	NAN
	NAN	NAN
	NAN	NAN
	NAN	NAN
	NAN	NAN
	NAN	NAN
	NAN	NAN
	NAN	NAN
	NAN	NAN
	NAN	NAN
	NAN	NAN
	NAN	NAN
	NAN	NAN
	NAN	NAN
	NAN	NAN
	NAN	NAN
	NAN	NAN
	NAN	NAN
	NAN	NAN
	NAN	NAN
	NAN	NAN
	NAN	NAN
	NAN	NAN
	NAN	NAN
	NAN	NAN
	NAN	NAN
	NAN	NAN
	NAN	NAN
	NAN	NAN
	NAN	NAN
	NAN	NAN
	NAN	NAN
	NAN	NAN
	NAN	NAN
	NAN	NAN
	NAN	NAN
	NAN	NAN
	NAN	NAN
	NAN	NAN
	NAN	NAN
	NAN	NAN
	NAN	NAN
	NAN	NAN
	NAN	NAN
	NAN	NAN
	NAN	NAN
	NAN	NAN
	NAN	NAN
	NAN	NAN
	NAN	NAN
	NAN	NAN
	NAN	NAN
	NAN	NAN
	NAN	NAN
	NAN	NAN
	NAN	NAN
	NAN	NAN
	NAN	NAN
	NAN	NAN
	NAN	NAN
	NAN	NAN
	NAN	NAN
	NAN	NAN
	NAN	NAN
	NAN	NAN
	NAN	NAN
	NAN	NAN
	NAN	NAN
	NAN	NAN
	NAN	NAN
	NAN	NAN
	NAN	NAN
	NAN	NAN
	NAN	NAN
	NAN	NAN
	NAN	NAN
	NAN	NAN
	NAN	NAN
	NAN	NAN
	NAN	NAN
	NAN	NAN
	NAN	NAN
	NAN	NAN
	NAN	NAN
	NAN	NAN
	NAN	NAN
	NAN	NAN
	NAN	NAN
	NAN	NAN
	NAN	NAN
	NAN	NAN
	NAN	NAN
	NAN	NAN
	NAN	NAN
	NAN	NAN
	NAN	NAN
	NAN	NAN
	NAN	NAN
	NAN	NAN
	NAN	NAN
	NAN	NAN
	NAN	NAN
	NAN	NAN
	NAN	NAN
	NAN	NAN
	NAN	NAN
	NAN	NAN
	NAN	NAN
	NAN	NAN
	NAN	NAN
	NAN	NAN
	NAN	NAN
	NAN	NAN
	NAN	NAN
	NAN	NAN
	NAN	NAN
	NAN	NAN
	NAN	NAN
	NAN	NAN
	NAN	NAN
	NAN	NAN
	NAN	NAN
	NAN	NAN
	NAN	NAN
	NAN	NAN
	NAN	NAN
	NAN	NAN
	NAN	NAN
	NAN	NAN
	NAN	NAN
	NAN	NAN
	NAN	NAN
	NAN	NAN
	NAN	NAN
	NAN	NAN
	NAN	NAN
	NAN	NAN
	NAN	NAN
	NAN	NAN
	NAN	NAN
	NAN	NAN
	NAN	NAN
	NAN	NAN
	NAN	NAN
	NAN	NAN
	NAN	NAN
	NAN	NAN
	NAN	NAN
	NAN	NAN
	NAN	NAN
	NAN	NAN
	NAN	NAN
	NAN	NAN
	NAN	NAN
	NAN	NAN
	NAN	NAN
	NAN	NAN
	NAN	NAN
	NAN	NAN
	NAN	NAN
	NAN	NAN
	NAN	NAN
	NAN	NAN
	NAN	NAN
	NAN	NAN
	NAN	NAN
	NAN	NAN
	NAN	NAN
	NAN	NAN
	NAN	NAN
	NAN	NAN
	NAN	NAN
	NAN	NAN
	NAN	NAN
	NAN	NAN
	NAN	NAN
	NAN	NAN
	NAN	NAN
	NAN	NAN
	NAN	NAN
	NAN	NAN
	NAN	NAN
	NAN	NAN
	NAN	NAN
	NAN	NAN
	NAN	NAN
	NAN	NAN
	NAN	NAN
	NAN	NAN
	NAN	NAN
	NAN	NAN
	NAN	NAN
	NAN	NAN
	NAN	NAN
	NAN	NAN
	NAN	NAN
	NAN	NAN
	NAN	NAN
	NAN	NAN
	NAN	NAN
	NAN	NAN
	NAN	NAN
	NAN	NAN
	NAN	NAN
	NAN	NAN
	NAN	NAN
	NAN	NAN
	NAN	NAN
	NAN	NAN
	NAN	NAN
	NAN	NAN
	NAN	NAN
	NAN	NAN
	NAN	NAN
	NAN	NAN
	NAN	NAN
	NAN	NAN
	NAN	NAN
	NAN	NAN
	NAN	NAN
	NAN	NAN
	NAN	NAN
	NAN	NAN
	NAN	NAN
	NAN	NAN
	NAN	NAN
	NAN	NAN
	NAN	NAN
	NAN	NAN
	NAN	NAN
	NAN	NAN
	NAN	NAN
	NAN	NAN
	NAN	NAN
	NAN	NAN
	NAN	NAN
	NAN	NAN
	NAN	NAN
	NAN	NAN
	NAN	NAN
	NAN	NAN
	NAN	NAN
	NAN	NAN
	NAN	NAN
	NAN	NAN
	NAN	NAN
	NAN	NAN
	NAN	NAN
	NAN	NAN
	NAN	NAN
	NAN	NAN
	NAN	NAN
	NAN	NAN
	NAN	NAN
	NAN	NAN
	NAN	NAN
	NAN	NAN
	NAN	NAN
	NAN	NAN
	NAN	NAN
	NAN	NAN
	NAN	NAN
	NAN	NAN
	NAN	NAN
	NAN	NAN
	NAN	NAN
	NAN	NAN
	NAN	NAN
	NAN	NAN
	NAN	NAN
	NAN	NAN
	NAN	NAN
	NAN	NAN
	NAN	NAN
	NAN	NAN
	NAN	NAN
	NAN	NAN
	NAN	NAN
	NAN	NAN
	NAN	NAN
	NAN	NAN
	NAN	NAN
	NAN	NAN
	NAN	NAN
	NAN	NAN
	NAN	NAN
	NAN	NAN
	NAN	NAN
	NAN	NAN
	NAN	NAN
	NAN	NAN
	NAN	NAN
	NAN	NAN
	NAN	NAN
	NAN	NAN
	NAN	NAN
	NAN	NAN
	NAN	NAN
	NAN	NAN
	NAN	NAN
	NAN	NAN
	NAN	NAN
	NAN	NAN
	NAN	NAN
	NAN	NAN
	NAN	NAN
	NAN	NAN
	NAN	NAN
	NAN	NAN
	NAN	NAN
	NAN	NAN
	NAN	NAN
	NAN	NAN
	NAN	NAN
	NAN	NAN
	NAN	NAN
	NAN	NAN
	NAN	NAN
	NAN	NAN
	NAN	NAN
	NAN	NAN
	NAN	NAN
	NAN	NAN
	NAN	NAN
	NAN	NAN
	NAN	NAN
	NAN	NAN
	NAN	NAN
	NAN	NAN
	NAN	NAN
	NAN	NAN
	NAN	NAN
	NAN	NAN
	NAN	NAN
	NAN	NAN
	NAN	NAN
	NAN	NAN
	NAN	NAN
	NAN	NAN
	NAN	NAN
	NAN	NAN
	NAN	NAN
	NAN	NAN
	NAN	NAN
	NAN	NAN
	NAN	NAN
	NAN	NAN
	NAN	NAN
	NAN	NAN
	NAN	NAN
	NAN	NAN
	NAN	NAN
	NAN	NAN
	NAN	NAN
	NAN	NAN
	NAN	NAN
	NAN	NAN
	NAN	NAN
	NAN	NAN
	NAN	NAN
	NAN	NAN
	NAN	NAN
	NAN	NAN
	NAN	NAN
	NAN	NAN
	NAN	NAN
	NAN	NAN
	NAN	NAN
	NAN	NAN
	NAN	NAN
	NAN	NAN
	NAN	NAN
	NAN	NAN
	NAN	NAN
	NAN	NAN
	NAN	NAN
	NAN	NAN
	NAN	NAN
	NAN	NAN
	NAN	NAN
	NAN	NAN
	NAN	NAN
	NAN	NAN
	NAN	NAN
	NAN	NAN
	NAN	NAN
	NAN	NAN
	NAN	NAN
	NAN	NAN
	NAN	NAN
	NAN	NAN
	NAN	NAN
	NAN	NAN
	NAN	NAN
	NAN	NAN
	NAN	NAN
	NAN	NAN
	NAN	NAN
	NAN	NAN
	NAN	NAN
	NAN	NAN
	NAN	NAN
	NAN	NAN
	NAN	NAN
	NAN	NAN
	NAN	NAN
	NAN	NAN
	NAN	NAN
	NAN	NAN
	NAN	NAN
	NAN	NAN
	NAN	NAN
	NAN	NAN
	NAN	NAN
	NAN	NAN
	NAN	NAN
	NAN	NAN
	NAN	NAN
	NAN	NAN
	NAN	NAN
	NAN	NAN
	NAN	NAN
	NAN	NAN
	NAN	NAN
	NAN	NAN
	NAN	NAN
	NAN	NAN
	NAN	NAN
	NAN	NAN
	NAN	NAN
	NAN	NAN
	NAN	NAN
	NAN	NAN
	NAN	NAN
	NAN	NAN
	NAN	NAN
	NAN	NAN
	NAN	NAN
	NAN	NAN
	NAN	NAN
	NAN	NAN
	NAN	NAN
	NAN	NAN
	NAN	NAN
	NAN	NAN
	NAN	NAN
	NAN	NAN
	NAN	NAN
	NAN	NAN
	NAN	NAN
	NAN	NAN
	NAN	NAN
	NAN	NAN
	NAN	NAN
	NAN	NAN
	NAN	NAN
	NAN	NAN
	NAN	NAN
	NAN	NAN
	NAN	NAN
	NAN	NAN
	NAN	NAN
	NAN	NAN
	NAN	NAN
	NAN	NAN
	NAN	NAN
	NAN	NAN
	NAN	NAN
	NAN	NAN
	NAN	NAN
	NAN	NAN
	NAN	NAN
	NAN	NAN
	NAN	NAN
	NAN	NAN
	NAN	NAN
	NAN	NAN
	NAN	NAN
	NAN	NAN
	NAN	NAN
	NAN	NAN
	NAN	NAN
	NAN	NAN
	NAN	NAN
	NAN	NAN
	NAN	NAN
	NAN	NAN
	NAN	NAN
	NAN	NAN
	NAN	NAN
	NAN	NAN
	NAN	NAN
	NAN	NAN
	NAN	NAN
	NAN	NAN
	NAN	NAN
	NAN	NAN
	NAN	NAN
	NAN	NAN
	NAN	NAN
	NAN	NAN
	NAN	NAN
	NAN	NAN
	NAN	NAN
	NAN	NAN
	NAN	NAN
	NAN	NAN
	NAN	NAN
	NAN	NAN
	NAN	NAN
	NAN	NAN
	NAN	NAN
	NAN	NAN
	NAN	NAN
	NAN	NAN
	NAN	NAN
	NAN	NAN
	NAN	NAN
	NAN	NAN
	NAN	NAN
	NAN	NAN
	NAN	NAN
	NAN	NAN
	NAN	NAN
	NAN	NAN
	NAN	NAN
	NAN	NAN
	NAN	NAN
	NAN	NAN
	NAN	NAN
	NAN	NAN
	NAN	NAN
	NAN	NAN
	NAN	NAN
	NAN	NAN
	NAN	NAN
	NAN	NAN
	NAN	NAN
	NAN	NAN
	NAN	NAN
	NAN	NAN
	NAN	NAN
	NAN	NAN
	NAN	NAN
	NAN	NAN
	NAN	NAN
	NAN	NAN
	NAN	NAN
	NAN	NAN
	NAN	NAN
	NAN	NAN
	NAN	NAN
	NAN	NAN
	NAN	NAN
	NAN	NAN
	NAN	NAN
	NAN	NAN
	NAN	NAN
	NAN	NAN
	NAN	NAN
	NAN	NAN
	NAN	NAN
	NAN	NAN
	NAN	NAN
	NAN	NAN
	NAN	NAN
	NAN	NAN
	NAN	NAN
	NAN	NAN
	NAN	NAN
	NAN	NAN
	NAN	NAN
	NAN	NAN
	NAN	NAN
	NAN	NAN
	NAN	NAN
	NAN	NAN
	NAN	NAN
	NAN	NAN
	NAN	NAN
	NAN	NAN
	NAN	NAN
	NAN	NAN
	NAN	NAN
	NAN	NAN
	NAN	NAN
	NAN	NAN
	NAN	NAN
	NAN	NAN
	NAN	NAN
	NAN	NAN
	NAN	NAN
	NAN	NAN
	NAN	NAN
	NAN	NAN
	NAN	NAN
	NAN	NAN
	NAN	NAN
	NAN	NAN
	NAN	NAN
	NAN	NAN
	NAN	NAN
	NAN	NAN
	NAN	NAN
	NAN	NAN
	NAN	NAN
	NAN	NAN
	NAN	NAN
	NAN	NAN
	NAN	NAN
	NAN	NAN
	NAN	NAN
	NAN	NAN
	NAN	NAN
	NAN	NAN
	NAN	NAN
	NAN	NAN
	NAN	NAN
	NAN	NAN
	NAN	NAN
	NAN	NAN
	NAN	NAN
	NAN	NAN
	NAN	NAN
	NAN	NAN
	NAN	NAN
	NAN	NAN
	NAN	NAN
	NAN	NAN
	NAN	NAN
	NAN	NAN
	NAN	NAN
	NAN	NAN
	NAN	NAN
	NAN	NAN
	NAN	NAN
	NAN	NAN
	NAN	NAN
	NAN	NAN
	NAN	NAN
	NAN	NAN
	NAN	NAN
	NAN	NAN
	NAN	NAN
	NAN	NAN
	NAN	NAN
	NAN	NAN
	NAN	NAN
	NAN	NAN
	NAN	NAN
	NAN	NAN
	NAN	NAN
	NAN	NAN
	NAN	NAN
	NAN	NAN
	NAN	NAN
	NAN	NAN
	NAN	NAN
	NAN	NAN
	NAN	NAN
	NAN	NAN
	NAN	NAN
	NAN	NAN
	NAN	NAN
	NAN	NAN
	NAN	NAN
	NAN	NAN
	NAN	NAN
	NAN	NAN
	NAN	NAN
	NAN	NAN
	NAN	NAN
	NAN	NAN
	NAN	NAN
	NAN	NAN
	NAN	NAN
	NAN	NAN
	NAN	NAN
	NAN	NAN
	NAN	NAN
	NAN	NAN
	NAN	NAN
	NAN	NAN
	NAN	NAN
	NAN	NAN
	NAN	NAN
	NAN	NAN
	NAN	NAN
	NAN	NAN
	NAN	NAN
	NAN	NAN
	NAN	NAN
	NAN	NAN
	NAN	NAN
	NAN	NAN
	NAN	NAN
	NAN	NAN
	NAN	NAN
	NAN	NAN
	NAN	NAN
	NAN	NAN
	NAN	NAN
	NAN	NAN
	NAN	NAN
	NAN	NAN
	NAN	NAN
	NAN	NAN
	NAN	NAN
	NAN	NAN
	NAN	NAN
	NAN	NAN
	NAN	NAN
	NAN	NAN
	NAN	NAN
	NAN	NAN
	NAN	NAN
	NAN	NAN
	NAN	NAN
END
X SetScale/P x 0,1,"", R_PAlt_down; SetScale y 0,0,"", R_PAlt_down
X SetScale/P x 0,1,"", R_Temp_down; SetScale y 0,0,"", R_Temp_down
